# Supplementary material for: Transcriptional Approach for Decoding the Mechanism of rpoC Compensatory Mutations for the Fitness Cost in Rifampicin-Resistant Mycobacterium tuberculosis
Source: Front Microbiol. 2018 Nov 30;9:2895. doi: 10.3389/fmicb.2018.02895 (PMC6283890; doi:10.3389/fmicb.2018.02895)
Supplement: Supplementary file 3 [file Table_3.XLSX]

## Sheet: wx2 vs ck
Table S6 RNA-seq data of rifampin-resistant isolates in rifampin-free conditions
PID	Gene	Synonym	RPKM(wx2)	RPKM(ck)	log2(Fold_change)	log2(Fold_change) normalized	z-score	p-value	q-value(Benjamini et al. 1995)	q-value(Storey et al. 2003)	Signature(p-value < 0.001)
15611010	esxB	Rv3874	47891.2	112360	-1.23029	-1.01725	-140.955	0	0	0	1
15609797	-	Rv2660c	11025.9	2655.15	2.05403	2.26707	82.0866	0	0	0	1
15607709	-	Rv0569	2018.16	9512.49	-2.23678	-2.02374	-65.9031	0	0	0	1
15609168	hspX	Rv2031c	21078.5	40584.4	-0.945152	-0.732113	-62.4514	0	0	0	1
15608872	-	Rv1734c	14794.9	8741.29	0.759186	0.972225	51.2024	0	0	0	1
15609296	-	Rv2159c	28.5616	2185.7	-6.25787	-6.04483	-46.9017	0	0	0	1
57117165	esxA	Rv3875	16974.7	29916.8	-0.817568	-0.604529	-45.0953	0	0	0	1
15610355	whiB1	Rv3219	6558.03	2930.63	1.16205	1.37509	44.7923	0	0	0	1
15609484	esxP	Rv2347c	1959.26	6383.5	-1.70404	-1.491	-43.6016	0	0	0	1
15608950	-	Rv1813c	2435.43	6830.28	-1.48777	-1.27473	-40.0441	0	0	0	1
15609763	-	Rv2626c	3398.94	8232.76	-1.27629	-1.06325	-38.0637	0	0	0	1
15610977	bfrB	Rv3841	7059.12	4063.71	0.79669	1.00973	36.3741	1.0934e-289	3.43326e-287	1.07398e-287	1
57116945	PE22	Rv2107	1092.19	11.8553	6.52554	6.73858	35.2818	1.11788e-272	3.24013e-270	1.01357e-270	1
15609133	-	Rv1996	3382.96	7800.55	-1.20529	-0.992253	-35.0022	2.08511e-268	5.61192e-266	1.7555e-266	1
15607221	-	Rv0079	5072.42	2640.03	0.942123	1.15516	34.365	8.42174e-259	2.11554e-256	6.61776e-257	1
15610597	rpmJ	Rv3461c	4016.69	8348.91	-1.05558	-0.842543	-31.5674	1.03508e-218	2.43762e-216	7.62527e-217	1
15609483	esxO	Rv2346c	762.266	2825	-1.88989	-1.67685	-31.5517	1.69774e-218	3.763e-216	1.17713e-216	1
15608220	greA	Rv1080c	2969.16	1278.35	1.21577	1.42881	30.9854	8.46641e-211	1.7723e-208	5.54405e-209	1
15610598	infA	Rv3462c	7570.4	5071.98	0.57782	0.790859	30.6579	2.07657e-206	4.11816e-204	1.28823e-204	1
15609298	-	Rv2161c	69.3363	1012.81	-3.86861	-3.65557	-29.2107	1.41719e-187	2.66999e-185	8.35216e-186	1
15609664	-	Rv2527	1331.04	360.384	1.88495	2.09799	27.1087	7.78531e-162	1.39691e-159	4.36976e-160	1
15608284	-	Rv1144	1164.3	271.802	2.09884	2.31188	26.9203	1.27184e-159	2.17831e-157	6.81412e-158	1
15610978	glpQ1	Rv3842c	2476.25	1152.8	1.10302	1.31606	26.5743	1.34453e-155	2.2027e-153	6.8904e-154	1
15610798	-	Rv3662c	2187.78	960.469	1.18766	1.4007	26.1945	3.07023e-151	4.82025e-149	1.50785e-149	1
15609764	-	Rv2627c	2136.53	4754.41	-1.154	-0.940957	-26.1172	2.32636e-150	3.50629e-148	1.09683e-148	1
15608942	-	Rv1805c	2855.11	1500.82	0.927791	1.14083	25.5035	1.80288e-143	2.61279e-141	8.17324e-142	1
15609760	TB31.7	Rv2623	4822.36	8535.64	-0.823761	-0.610722	-24.0928	2.97189e-128	4.14744e-126	1.29739e-126	1
57117111	PPE60	Rv3478	268.391	1255.7	-2.22609	-2.01305	-23.8126	2.47195e-125	3.32654e-123	1.0406e-123	1
15608779	infC	Rv1641	2877.75	5656.78	-0.975038	-0.761999	-23.8076	2.78534e-125	3.61902e-123	1.13209e-123	1
15609765	-	Rv2628	1052.11	2729.3	-1.37524	-1.1622	-23.5024	3.85245e-122	4.83867e-120	1.51362e-120	1
15608178	esxJ	Rv1038c	523.717	1718.25	-1.71408	-1.50104	-22.7019	4.28889e-114	5.21307e-112	1.63073e-112	1
15609938	-	Rv2801c	30.5655	571.451	-4.22465	-4.01161	-22.6363	1.90515e-113	2.24331e-111	7.01745e-112	1
15609663	-	Rv2526	1218.23	439.098	1.47218	1.68521	22.377	6.58773e-111	7.52199e-109	2.353e-109	1
15609295	murE	Rv2158c	40.8394	558.376	-3.7732	-3.56017	-21.4738	2.73617e-102	3.03232e-100	9.48559e-101	1
15609021	rpfC	Rv1884c	2141.65	1161.34	0.882934	1.09597	21.3797	2.06546e-101	2.22361e-99	6.95582e-100	1
15610752	-	Rv3616c	1463.16	3236.71	-1.14544	-0.9324	-21.3731	2.37871e-101	2.48971e-99	7.78823e-100	1
57117110	PE31	Rv3477	228.458	1037.76	-2.18348	-1.97044	-21.3455	4.29704e-101	4.37601e-99	1.36889e-99	1
15610751	-	Rv3615c	1292.13	2957.89	-1.19482	-0.981777	-21.3279	6.25276e-101	6.2001e-99	1.93949e-99	1
15609798	-	Rv2661c	783.926	205.706	1.93013	2.14317	21.0831	1.13739e-98	1.0989e-96	3.43753e-97	1
15608780	rpmI	Rv1642	2321.77	4504.16	-0.956036	-0.742997	-20.7736	7.50766e-96	7.07222e-94	2.21231e-94	1
15608337	esxK	Rv1197	4410.18	7424.12	-0.751383	-0.538344	-20.0489	2.06264e-89	1.89562e-87	5.92981e-88	1
15607222	-	Rv0080	2860.56	1869.52	0.613634	0.826673	19.5356	5.46881e-85	4.9063e-83	1.53477e-83	1
15608876	-	Rv1738	29459	29196.3	0.0129225	0.225962	19.3021	5.15748e-83	4.51939e-81	1.41374e-81	1
15610426	lat	Rv3290c	1145.42	494.372	1.2122	1.42524	19.1965	3.95538e-82	3.38725e-80	1.05959e-80	1
15609485	-	Rv2348c	1825.02	3600.7	-0.980365	-0.767326	-19.0942	2.82258e-81	2.36344e-79	7.39323e-80	1
15610507	-	Rv3371	771.4	254.023	1.60252	1.81556	18.7523	1.85317e-78	1.51799e-76	4.74852e-77	1
57116946	PPE36	Rv2108	581.1	149.908	1.95471	2.16775	18.281	1.17312e-74	9.40495e-73	2.94202e-73	1
15608536	-	Rv1398c	6164.95	5087.28	0.277193	0.490233	18.0606	6.50641e-73	5.10753e-71	1.59772e-71	1
15611001	-	Rv3865	1683.2	3291.42	-0.967502	-0.754463	-17.9877	2.43247e-72	1.87052e-70	5.85129e-71	1
15610595	rpsK	Rv3459c	2033.11	1262.02	0.687948	0.900987	17.7136	3.29604e-70	2.4839e-68	7.77003e-69	1
15610967	-	Rv3831	707.743	246.621	1.52093	1.73397	17.3987	8.4332e-68	6.23065e-66	1.94905e-66	1
15610750	-	Rv3614c	1646.17	3168.66	-0.944762	-0.731723	-17.1841	3.49627e-66	2.53345e-64	7.92505e-65	1
15609794	-	Rv2657c	735.821	275.554	1.41702	1.63006	16.9807	1.14057e-64	8.1088e-63	2.53657e-63	1
15608338	esxL	Rv1198	1974.23	3600.22	-0.86679	-0.653751	-16.5911	8.07808e-62	5.6367e-60	1.76325e-60	1
15607832	-	Rv0692	1333.47	736.371	0.856685	1.06972	16.5359	2.02311e-61	1.38601e-59	4.33568e-60	1
57116953	PE_PGRS38	Rv2162c	344.188	1025.36	-1.57486	-1.36182	-16.296	1.05404e-59	7.09216e-58	2.21854e-58	1
15609922	rpsO	Rv2785c	2127.27	1464.54	0.53855	0.751589	15.5124	2.85806e-54	1.88933e-52	5.91014e-53	1
15610596	rpsM	Rv3460c	2092.44	1438.63	0.540491	0.75353	15.4192	1.2157e-53	7.89787e-52	2.47058e-52	1
57116858	PPE20	Rv1387	168.271	641.35	-1.93033	-1.71729	-15.2791	1.05379e-52	6.72994e-51	2.10524e-51	1
15610548	-	Rv3412	1863.3	1250.04	0.575882	0.788921	15.139	8.95488e-52	5.62366e-50	1.75917e-50	1
15607307	fadD5	Rv0166	81.9807	445.345	-2.44157	-2.22853	-15.1205	1.1857e-51	7.32412e-50	2.2911e-50	1
15610594	rpsD	Rv3458c	1401.88	875.129	0.679797	0.892836	14.5925	3.13319e-48	1.90417e-46	5.95656e-47	1
15607710	nrdZ	Rv0570	330.663	921.097	-1.47799	-1.26495	-14.5891	3.29474e-48	1.97057e-46	6.16426e-47	1
15609020	-	Rv1883c	1153.03	676.084	0.770153	0.983192	14.3453	1.14067e-46	6.7157e-45	2.10078e-45	1
15609041	-	Rv1904	2035.88	1455.32	0.484315	0.697354	14.2131	7.59803e-46	4.40452e-44	1.37781e-44	1
15609294	murF	Rv2157c	19.9304	247.022	-3.6316	-3.41856	-14.0548	7.20035e-45	4.11075e-43	1.28591e-43	1
15610965	-	Rv3829c	658.125	297.842	1.14382	1.35685	14.0156	1.25066e-44	7.03359e-43	2.20022e-43	1
15607596	-	Rv0455c	1153.55	693.942	0.733192	0.946231	13.8979	6.5204e-44	3.61307e-42	1.13023e-42	1
15610279	-	Rv3143	560.153	235.21	1.25187	1.46491	13.7006	1.00701e-42	5.49913e-41	1.72022e-41	1
15607592	mmpS4	Rv0451c	423.53	143.081	1.56563	1.77867	13.6985	1.0369e-42	5.5815e-41	1.74598e-41	1
15608362	-	Rv1222	1306.44	837.289	0.641843	0.854882	13.5768	5.50077e-42	2.91928e-40	9.13199e-41	1
15609008	-	Rv1871c	2975.97	2385.18	0.319264	0.532303	13.5045	1.47178e-41	7.70231e-40	2.40941e-40	1
15609009	lldD2	Rv1872c	2935.65	2367.06	0.310583	0.523623	13.2136	7.32224e-40	3.77948e-38	1.18228e-38	1
15607833	pqqE	Rv0693	931.256	539.688	0.787053	1.00009	13.0741	4.62987e-39	2.35748e-37	7.37459e-38	1
15607392	hsp	Rv0251c	810.952	446.495	0.860972	1.07401	12.9347	2.8685e-38	1.44113e-36	4.50811e-37	1
15610366	-	Rv3230c	615.329	294.967	1.06081	1.27384	12.9074	4.08879e-38	2.02718e-36	6.34135e-37	1
15608361	sigE	Rv1221	531.881	1158.43	-1.12299	-0.909951	-12.5177	5.97213e-36	2.92247e-34	9.14195e-35	1
15609167	-	Rv2030c	5243.19	7576.92	-0.531166	-0.318127	-12.4384	1.61623e-35	7.80761e-34	2.44235e-34	1
15607429	esxH	Rv0288	827.681	1608.3	-0.958394	-0.745355	-12.4335	1.7184e-35	8.19613e-34	2.56388e-34	1
15609799	-	Rv2662	326.303	103.887	1.6512	1.86424	12.4163	2.13238e-35	1.00435e-33	3.14177e-34	1
15608213	-	Rv1073	733.281	405.417	0.85496	1.068	12.2432	1.82727e-34	8.50018e-33	2.659e-33	1
57116841	PPE18	Rv1196	1442.6	2484.88	-0.784504	-0.571465	-12.2166	2.5332e-34	1.16404e-32	3.6413e-33	1
15608673	-	Rv1535	687.277	1380.35	-1.00607	-0.793028	-12.1535	5.49815e-34	2.49603e-32	7.80798e-33	1
15611016	-	Rv3880c	590.063	1229.24	-1.05883	-0.845788	-12.1199	8.28809e-34	3.7178e-32	1.16299e-32	1
15608936	lppT	Rv1799	49.5995	277.303	-2.48307	-2.27003	-12.0661	1.59429e-33	7.06741e-32	2.2108e-32	1
15609135	-	Rv1998c	0	165.062	-8.36687	-8.15383	-12.062	1.67632e-33	7.34462e-32	2.29752e-32	1
15607966	-	Rv0826	492.237	224.794	1.13075	1.34379	12.031	2.4421e-33	1.05768e-31	3.3086e-32	1
15608404	-	Rv1264	423.382	177.607	1.25327	1.46631	11.919	9.41978e-33	4.03338e-31	1.26171e-31	1
57116914	esxN	Rv1793	3459.09	2983.75	0.213262	0.426301	11.8798	1.50752e-32	6.38241e-31	1.99652e-31	1
57116840	PE13	Rv1195	3236.53	4890.28	-0.595469	-0.382429	-11.8644	1.81116e-32	7.58274e-31	2.37201e-31	1
15609665	mrr	Rv2528c	267.116	76.5623	1.80276	2.0158	11.8321	2.66469e-32	1.10336e-30	3.45148e-31	1
15607250	-	Rv0108c	2673.65	2214.31	0.271953	0.484992	11.757	6.49887e-32	2.66171e-30	8.32627e-31	1
15607308	yrbE1A	Rv0167	315.995	770.06	-1.28507	-1.07203	-11.689	1.45107e-31	5.87918e-30	1.8391e-30	1
15611000	-	Rv3864	811.971	1540.35	-0.923754	-0.710714	-11.6721	1.7691e-31	7.09147e-30	2.21833e-30	1
15610318	-	Rv3182	266.831	79.0062	1.75589	1.96893	11.645	2.43283e-31	9.64937e-30	3.01848e-30	1
15609141	-	Rv2004c	391.76	891.883	-1.18689	-0.973846	-11.6242	3.10433e-31	1.21845e-29	3.81151e-30	1
15608322	papA3	Rv1182	115.627	404.993	-1.80841	-1.59537	-11.5197	1.0494e-30	4.07644e-29	1.27518e-29	1
15607492	grpE	Rv0351	713.168	1383.66	-0.95618	-0.743141	-11.5017	1.29294e-30	4.97121e-29	1.55508e-29	1
15607699	-	Rv0559c	1095.58	741.445	0.563281	0.776321	11.4442	2.51358e-30	9.56685e-29	2.99267e-29	1
15610968	-	Rv3832c	320.675	117.252	1.4515	1.66454	11.3772	5.42897e-30	2.04564e-28	6.39909e-29	1
15609293	mraY	Rv2156c	28.1064	204.243	-2.86132	-2.64828	-11.3141	1.11689e-29	4.16678e-28	1.30344e-28	1
15609911	-	Rv2774c	34.7809	220.013	-2.66122	-2.44818	-11.2386	2.63458e-29	9.73244e-28	3.04447e-28	1
15607314	lprK	Rv0173	405.76	897.148	-1.14472	-0.93168	-11.2356	2.72786e-29	9.97922e-28	3.12166e-28	1
15610592	rplQ	Rv3456c	1221.81	863.499	0.500754	0.713793	11.234	2.77735e-29	1.00626e-27	3.14774e-28	1
15610899	lpqH	Rv3763	945.697	620.477	0.608001	0.82104	11.1575	6.58269e-29	2.36224e-27	7.38949e-28	1
15610186	-	Rv3049c	757.439	460.579	0.717682	0.930721	11.1051	1.18439e-28	4.21016e-27	1.31701e-27	1
57117044	ilvB1	Rv3003c	398.612	177.894	1.16397	1.37701	11.0301	2.73611e-28	9.6352e-27	3.01405e-27	1
15610756	esxW	Rv3620c	1056.12	1854.33	-0.812124	-0.599085	-11.0077	3.50959e-28	1.22446e-26	3.8303e-27	1
15608722	-	Rv1584c	0	132.003	-8.04443	-7.83139	-10.9555	6.25567e-28	2.16251e-26	6.76469e-27	1
15607593	-	Rv0452	135.614	16.7723	3.01535	3.22839	10.9427	7.20513e-28	2.46808e-26	7.72057e-27	1
15608257	-	Rv1117	1032.4	706.886	0.546459	0.759498	10.9001	1.15148e-27	3.9088e-26	1.22274e-26	1
15610425	-	Rv3289c	366.354	159.039	1.20386	1.4169	10.8056	3.23856e-27	1.08954e-25	3.40827e-26	1
15610502	spoU	Rv3366	267.517	92.2467	1.53606	1.7491	10.7604	5.29231e-27	1.76473e-25	5.52035e-26	1
15607618	-	Rv0477	395.908	182.052	1.12081	1.33385	10.7281	7.51644e-27	2.48438e-25	7.77155e-26	1
15611056	-	Rv3920c	440.415	925.927	-1.07203	-0.858994	-10.6574	1.60994e-26	5.27501e-25	1.65011e-25	1
15607417	-	Rv0276	694.716	422.399	0.717817	0.930856	10.6364	2.01778e-26	6.55431e-25	2.05029e-25	1
15608781	rplT	Rv1643	1270.76	2125.63	-0.742192	-0.529153	-10.538	5.76968e-26	1.85813e-24	5.81254e-25	1
15608732	nadA	Rv1594	756.936	478.73	0.660959	0.873998	10.5279	6.42518e-26	2.0517e-24	6.41806e-25	1
15610356	-	Rv3220c	269.273	97.4146	1.46686	1.6799	10.4937	9.23623e-26	2.92455e-24	9.14846e-25	1
15609695	-	Rv2558	1219.13	898.537	0.440201	0.65324	10.3781	3.11881e-25	9.79306e-24	3.06343e-24	1
15607591	mmpL4	Rv0450c	235.7	79.0281	1.57651	1.78955	10.2616	1.04978e-24	3.26907e-23	1.02262e-23	1
15611015	-	Rv3879c	469.814	951.999	-1.01887	-0.805832	-10.2316	1.43088e-24	4.4193e-23	1.38243e-23	1
15609228	-	Rv2091c	568.471	1100.44	-0.952924	-0.739885	-10.217	1.66496e-24	5.10046e-23	1.59551e-23	1
15607963	-	Rv0823c	798.17	525.141	0.60399	0.81703	10.2067	1.8505e-24	5.62312e-23	1.759e-23	1
15609766	-	Rv2629	1542.39	2468.97	-0.678739	-0.4657	-10.1076	5.11395e-24	1.54155e-22	4.82222e-23	1
15608088	-	Rv0948c	356.243	166.557	1.09684	1.30988	10.035	1.06923e-23	3.19751e-22	1.00023e-22	1
57116793	PE_PGRS15	Rv0872c	781.39	518.045	0.592966	0.806005	9.98156	1.83564e-23	5.44622e-22	1.70367e-22	1
15608877	-	Rv1739c	2778.75	2456.27	0.177969	0.391009	9.82283	8.97882e-23	2.64314e-21	8.26818e-22	1
15608242	-	Rv1102c	118.912	359.26	-1.59514	-1.3821	-9.75324	1.78677e-22	5.21902e-21	1.63259e-21	1
15609621	-	Rv2484c	341.551	162.781	1.06917	1.28221	9.66454	4.26542e-22	1.23632e-20	3.8674e-21	1
57116974	PPE38	Rv2352c	26.8242	165.453	-2.62481	-2.41177	-9.66171	4.385e-22	1.26127e-20	3.94547e-21	1
15607950	-	Rv0810c	1101.49	820.754	0.424433	0.637472	9.65241	4.80149e-22	1.37061e-20	4.28748e-21	1
15608898	-	Rv1760	0	98.03	-7.61515	-7.40211	-9.61261	7.07334e-22	2.00394e-20	6.26864e-21	1
57117163	PE35	Rv3872	1917.19	2928.69	-0.611264	-0.398225	-9.52631	1.62978e-21	4.58284e-20	1.43359e-20	1
15609693	-	Rv2556c	612.999	389.737	0.653382	0.866421	9.40382	5.2618e-21	1.46863e-19	4.59411e-20	1
15607617	-	Rv0476	474.201	273.65	0.793165	1.0062	9.37482	6.9296e-21	1.91991e-19	6.00579e-20	1
15607311	mce1B	Rv0170	376.022	770.635	-1.03523	-0.82219	-9.36519	7.59125e-21	2.08787e-19	6.5312e-20	1
15609921	lppU	Rv2784c	394.873	210.237	0.909376	1.12241	9.35222	8.58248e-21	2.34339e-19	7.33051e-20	1
15608462	-	Rv1322	569.142	353.713	0.686207	0.899247	9.35092	8.68877e-21	2.35534e-19	7.3679e-20	1
15609306	-	Rv2169c	641.732	416.184	0.62475	0.837789	9.35014	8.75337e-21	2.35591e-19	7.36966e-20	1
15610319	-	Rv3183	96.7942	11.5588	3.06593	3.27897	9.30759	1.3076e-20	3.49436e-19	1.09309e-19	1
15608812	-	Rv1674c	86.667	7.3613	3.55745	3.77049	9.30053	1.3975e-20	3.70831e-19	1.16002e-19	1
15608093	-	Rv0953c	26.64	155.9	-2.54895	-2.33591	-9.20382	3.45441e-20	9.10225e-19	2.84733e-19	1
15607361	lipC	Rv0220	622.367	403.988	0.623455	0.836494	9.19574	3.72414e-20	9.74483e-19	3.04834e-19	1
15608011	cspB	Rv0871	487.728	289.421	0.752909	0.965949	9.19118	3.88547e-20	1.00969e-18	3.15847e-19	1
15607712	-	Rv0572c	337.625	703.152	-1.05842	-0.845378	-9.16091	5.146e-20	1.32809e-18	4.15449e-19	1
15607188	ino1	Rv0046c	255.905	572.723	-1.16223	-0.949193	-9.11701	7.72284e-20	1.97957e-18	6.19241e-19	1
57116857	PE15	Rv1386	742.869	514.321	0.530439	0.743478	9.07512	1.13553e-19	2.89101e-18	9.04354e-19	1
15607313	mce1D	Rv0172	440.884	856.492	-0.958039	-0.745	-9.06703	1.2231e-19	3.09305e-18	9.67556e-19	1
15609983	efpA	Rv2846c	1203.96	943.377	0.351884	0.564923	9.05665	1.34519e-19	3.37913e-18	1.05705e-18	1
15607315	mce1F	Rv0174	516.117	966.516	-0.905096	-0.692056	-9.03024	1.71298e-19	4.27451e-18	1.33714e-18	1
15607287	-	Rv0145	986.999	740.883	0.413802	0.626841	9.00073	2.24221e-19	5.55833e-18	1.73874e-18	1
15610424	usfY	Rv3288c	367.563	197.187	0.898425	1.11146	8.95187	3.49509e-19	8.60751e-18	2.69257e-18	1
15607748	-	Rv0608	274.209	126.036	1.12144	1.33448	8.93101	4.22154e-19	1.03291e-17	3.2311e-18	1
15609142	-	Rv2005c	547.829	1008.19	-0.879972	-0.666933	-8.92701	4.3767e-19	1.06396e-17	3.32825e-18	1
15609153	-	Rv2016	5.51105	90.6418	-4.03978	-3.82674	-8.87925	6.73104e-19	1.62581e-17	5.08579e-18	1
15610963	-	Rv3827c	287.168	141.263	1.02351	1.23655	8.61394	7.05921e-18	1.69421e-16	5.29976e-17	1
15609802	-	Rv2665	638.813	436.472	0.549507	0.762546	8.60251	7.79944e-18	1.86002e-16	5.81845e-17	1
15607439	-	Rv0298	933.689	708.951	0.397256	0.610295	8.54749	1.25797e-17	2.98114e-16	9.3255e-17	1
15608298	-	Rv1158c	175.484	422.243	-1.26674	-1.0537	-8.53358	1.41883e-17	3.34134e-16	1.04523e-16	1
15609778	cadI	Rv2641	553.699	363.81	0.605918	0.818957	8.51737	1.63211e-17	3.81975e-16	1.19488e-16	1
15610270	-	Rv3134c	3732.44	5182.75	-0.473598	-0.260559	-8.50131	1.87464e-17	4.36027e-16	1.36396e-16	1
15610269	devR	Rv3133c	1823.5	2724.11	-0.579074	-0.366035	-8.49149	2.0401e-17	4.716e-16	1.47524e-16	1
15610139	ilvH	Rv3002c	436.71	264.481	0.72351	0.93655	8.47539	2.34284e-17	5.38282e-16	1.68383e-16	1
15610783	-	Rv3647c	296.055	151.105	0.970318	1.18336	8.44754	2.97514e-17	6.79414e-16	2.12532e-16	1
15610264	-	Rv3127	4221.37	5794.32	-0.456928	-0.243889	-8.44068	3.15503e-17	7.16153e-16	2.24024e-16	1
15608875	narK2	Rv1737c	2311.14	2080.78	0.151475	0.364514	8.38778	4.95417e-17	1.1178e-15	3.49667e-16	1
15608149	rpfB	Rv1009	305.704	160.566	0.928972	1.14201	8.34378	7.19501e-17	1.61374e-15	5.04804e-16	1
15607643	-	Rv0502	797.46	589.595	0.435688	0.648727	8.34048	7.39872e-17	1.64961e-15	5.16024e-16	1
15610431	-	Rv3295	599.364	409.731	0.548755	0.761794	8.32538	8.40618e-17	1.86321e-15	5.82115e-16	1
15609762	-	Rv2625c	705.975	1204.94	-0.771274	-0.558235	-8.32483	8.44509e-17	1.86088e-15	5.82115e-16	1
57116711	-	Rv0275c	428.769	261.543	0.713154	0.926193	8.32001	8.79534e-17	1.92679e-15	6.02733e-16	1
15607726	-	Rv0586	272.489	135.883	1.00383	1.21687	8.28553	1.17581e-16	2.56096e-15	8.01109e-16	1
15610719	-	Rv3583c	3020.19	4254.65	-0.494399	-0.28136	-8.28392	1.1919e-16	2.58109e-15	8.07406e-16	1
15609680	lppA	Rv2543	11.1223	98.4172	-3.14545	-2.93241	-8.27849	1.24742e-16	2.68587e-15	8.40185e-16	1
15608774	TB15.3	Rv1636	481.374	307.979	0.644326	0.857365	8.25866	1.47323e-16	3.15404e-15	9.86636e-16	1
15607749	-	Rv0609	273.414	137.632	0.990276	1.20332	8.22644	1.92866e-16	4.10577e-15	1.28435e-15	1
57117159	fbpD	Rv3803c	427.217	262.79	0.701058	0.914097	8.21368	2.14513e-16	4.54093e-15	1.42048e-15	1
57116786	desA1	Rv0824c	2615.46	2405.67	0.120626	0.333665	8.21299	2.15746e-16	4.54151e-15	1.42066e-15	1
15610815	-	Rv3679	1561.97	1335.62	0.225858	0.438897	8.19303	2.54723e-16	5.33221e-15	1.668e-15	1
15607440	-	Rv0299	582.753	398.876	0.546945	0.759984	8.19221	2.56481e-16	5.33934e-15	1.67023e-15	1
15608871	-	Rv1733c	2257.91	3264.19	-0.531733	-0.318694	-8.16184	3.29959e-16	6.83123e-15	2.13692e-15	1
15611017	-	Rv3881c	515.72	924.086	-0.841439	-0.6284	-8.10648	5.2107e-16	1.07289e-14	3.35618e-15	1
15609696	-	Rv2559c	268.91	137.329	0.969486	1.18253	8.04637	8.52837e-16	1.74646e-14	5.46322e-15	1
15609882	-	Rv2745c	803.541	606.007	0.407038	0.620078	8.04237	8.81194e-16	1.79478e-14	5.61436e-15	1
15611057	-	Rv3921c	418.24	779.165	-0.897599	-0.68456	-8.02993	9.75287e-16	1.97574e-14	6.18045e-15	1
15608408	-	Rv1268c	97.9217	21.2628	2.2033	2.41634	8.01115	1.13638e-15	2.28978e-14	7.1628e-15	1
15607716	-	Rv0576	148.532	51.3713	1.53174	1.74478	8.00385	1.20586e-15	2.41685e-14	7.56032e-15	1
15609966	-	Rv2829c	111.567	298.444	-1.41955	-1.20651	-7.99973	1.24697e-15	2.48602e-14	7.77668e-15	1
15608409	-	Rv1269c	247.072	121.399	1.02517	1.23821	7.99827	1.2618e-15	2.50234e-14	7.82773e-15	1
15607826	-	Rv0686	250.111	123.803	1.01452	1.22756	7.99285	1.31859e-15	2.60127e-14	8.13721e-15	1
57116765	secE	Rv0638	816.453	620.248	0.396523	0.609562	7.98384	1.41845e-15	2.78371e-14	8.70789e-15	1
15608733	nadB	Rv1595	515.91	345.508	0.5784	0.791439	7.9832	1.42593e-15	2.78389e-14	8.70848e-15	1
15610964	-	Rv3828c	233.409	111.49	1.06595	1.27899	7.97343	1.54335e-15	2.99761e-14	9.377e-15	1
15610560	-	Rv3424c	673.351	487.733	0.465266	0.678305	7.97201	1.56112e-15	3.01656e-14	9.4363e-15	1
15608439	prfA	Rv1299	402.523	247.663	0.70069	0.91373	7.96997	1.58709e-15	3.0511e-14	9.54434e-15	1
15607223	-	Rv0081	212.2	96.5908	1.13546	1.3485	7.91968	2.38123e-15	4.55456e-14	1.42474e-14	1
15608896	cut1	Rv1758	0	63.5724	-6.99033	-6.77729	-7.89803	2.8335e-15	5.39223e-14	1.68678e-14	1
57116847	-	Rv1322A	1717.72	1508.43	0.187443	0.400483	7.89288	2.953e-15	5.59141e-14	1.74908e-14	1
15609126	-	Rv1989c	417.661	262.587	0.669539	0.882578	7.8842	3.16565e-15	5.96408e-14	1.86566e-14	1
15610627	-	Rv3491	558.53	386.523	0.531081	0.744121	7.87427	3.42751e-15	6.42531e-14	2.00994e-14	1
15608874	narX	Rv1736c	1391.32	1182.82	0.234224	0.447263	7.86781	3.60892e-15	6.73189e-14	2.10585e-14	1
57116734	icl	Rv0467	73.2238	225.471	-1.62256	-1.40952	-7.84221	4.42672e-15	8.21668e-14	2.57031e-14	1
15609166	pfkB	Rv2029c	1215.48	1011.82	0.264572	0.477611	7.8109	5.6782e-15	1.0488e-13	3.28081e-14	1
15607428	esxG	Rv0287	1135.73	1763.27	-0.63464	-0.421601	-7.78998	6.7022e-15	1.2319e-13	3.85357e-14	1
15610521	-	Rv3385c	199.04	89.003	1.16113	1.37417	7.78145	7.16963e-15	1.31142e-13	4.10233e-14	1
15609134	ctpF	Rv1997	386.723	721.11	-0.89892	-0.68588	-7.73794	1.01043e-14	1.83928e-13	5.75356e-14	1
15609953	-	Rv2816c	0	60.1071	-6.90946	-6.69642	-7.6952	1.41273e-14	2.55922e-13	8.00565e-14	1
15609967	-	Rv2830c	123.08	310.269	-1.33392	-1.12088	-7.69111	1.4586e-14	2.62966e-13	8.22601e-14	1
57116701	mce1A	Rv0169	367	688.724	-0.908147	-0.695107	-7.65156	1.9855e-14	3.56255e-13	1.11442e-13	1
15607380	-	Rv0239	582.476	415.126	0.488649	0.701688	7.63882	2.19217e-14	3.91474e-13	1.2246e-13	1
15610969	-	Rv3833	145.792	53.8221	1.43764	1.65068	7.62536	2.43348e-14	4.32516e-13	1.35298e-13	1
15610188	nrdE	Rv3051c	652.369	1092.7	-0.744138	-0.531099	-7.57749	3.52308e-14	6.23238e-13	1.94959e-13	1
15610784	cspA	Rv3648c	6810.69	6942.3	-0.0276124	0.185427	7.57489	3.59434e-14	6.32872e-13	1.97973e-13	1
57116919	PE20	Rv1806	93.9084	256.367	-1.44889	-1.23585	-7.55605	4.15491e-14	7.28172e-13	2.27784e-13	1
15610552	whiB3	Rv3416	334.516	200.468	0.738704	0.951743	7.51792	5.56541e-14	9.70855e-13	3.03699e-13	1
15608931	-	Rv1794	980.126	794.974	0.302059	0.515098	7.51465	5.7065e-14	9.9088e-13	3.09964e-13	1
15607590	-	Rv0449c	89.2791	20.6363	2.11314	2.32618	7.47997	7.43391e-14	1.28491e-12	4.0194e-13	1
15608933	mycP5	Rv1796	467.556	316.606	0.562448	0.775487	7.46716	8.19469e-14	1.40994e-12	4.41051e-13	1
15607834	lldD1	Rv0694	473.09	324.22	0.54514	0.758179	7.36566	1.76266e-13	3.01896e-12	9.44379e-13	1
15609928	-	Rv2791c	525.898	372.267	0.498448	0.711487	7.34703	2.02653e-13	3.45519e-12	1.08084e-12	1
15608810	-	Rv1672c	0	54.1612	-6.75919	-6.54615	-7.32915	2.31618e-13	3.93125e-12	1.22976e-12	1
15607567	-	Rv0426c	535.764	383.454	0.482545	0.695584	7.26993	3.59681e-13	6.07748e-12	1.90113e-12	1
15607454	-	Rv0313	744.89	580.732	0.359154	0.572193	7.20471	5.81662e-13	9.78439e-12	3.06072e-12	1
15609007	-	Rv1870c	403.347	266.748	0.596546	0.809585	7.19758	6.12914e-13	1.02643e-11	3.21083e-12	1
57116975	PPE39	Rv2353c	228.577	464.842	-1.02406	-0.811024	-7.18781	6.58376e-13	1.09768e-11	3.43373e-12	1
15608273	metE	Rv1133c	321.701	604.218	-0.909351	-0.696312	-7.17746	7.10166e-13	1.17881e-11	3.68752e-12	1
15608095	-	Rv0955	170.988	77.1425	1.1483	1.36133	7.16075	8.02387e-13	1.32605e-11	4.1481e-12	1
15610012	mpt70	Rv2875	174.877	80.8686	1.11269	1.32572	7.09596	1.28459e-12	2.11368e-11	6.61195e-12	1
15610593	rpoA	Rv3457c	656.196	502.812	0.384106	0.597145	7.0263	2.12079e-12	3.47441e-11	1.08685e-11	1
15608783	-	Rv1645c	272.046	160.642	0.759996	0.973035	6.90566	4.99711e-12	8.15113e-11	2.54981e-11	1
15609800	-	Rv2663	523.126	382.99	0.449852	0.662891	6.88491	5.78255e-12	9.39165e-11	2.93786e-11	1
15610091	-	Rv2954c	385.045	259.509	0.569245	0.782285	6.82743	8.64522e-12	1.39808e-10	4.37319e-11	1
15610799	dppD	Rv3663c	104.439	35.0507	1.57515	1.78818	6.82682	8.68188e-12	1.398e-10	4.37319e-11	1
15609439	-	Rv2302	639.282	494.101	0.371648	0.584687	6.80511	1.00975e-11	1.61904e-10	5.06463e-11	1
15608323	mmpL10	Rv1183	54.1985	167.981	-1.63197	-1.41893	-6.80295	1.025e-11	1.63652e-10	5.11931e-11	1
15608014	-	Rv0874c	177.208	86.8426	1.02897	1.24201	6.78985	1.12251e-11	1.78464e-10	5.58265e-11	1
15607431	-	Rv0290	91.0198	233.318	-1.35805	-1.14501	-6.78446	1.16518e-11	1.8447e-10	5.76398e-11	1
15607626	-	Rv0485	270.104	161.324	0.743557	0.956596	6.78402	1.16875e-11	1.84261e-10	5.76398e-11	1
57116829	ispH	Rv1110	398.371	272.459	0.548071	0.76111	6.78147	1.18956e-11	1.86761e-10	5.84218e-11	1
15610563	-	Rv3427c	100.511	33.0307	1.60548	1.81852	6.7751	1.24323e-11	1.94378e-10	6.08046e-11	1
15609341	-	Rv2204c	2420.79	3354.77	-0.470738	-0.257699	-6.76227	1.35849e-11	2.1152e-10	6.61671e-11	1
15609713	-	Rv2576c	479.995	347.048	0.467884	0.680923	6.75309	1.44726e-11	2.24415e-10	7.02008e-11	1
15610549	-	Rv3413c	406.936	280.977	0.534351	0.74739	6.7465	1.51458e-11	2.3389e-10	7.31647e-11	1
15608293	omt	Rv1153c	218.495	119.871	0.866119	1.07916	6.73851	1.60023e-11	2.46109e-10	7.69868e-11	1
15608715	-	Rv1577c	0	45.3154	-6.50193	-6.28889	-6.73412	1.64921e-11	2.5261e-10	7.90206e-11	1
15609753	-	Rv2616	170.282	82.4523	1.04629	1.25933	6.72841	1.71528e-11	2.61666e-10	8.17057e-11	1
15609152	-	Rv2015c	13.5738	81.66	-2.58881	-2.37577	-6.72808	1.71911e-11	2.61194e-10	8.17057e-11	1
15610946	pirG	Rv3810	526.741	876.09	-0.733986	-0.520947	-6.66642	2.62126e-11	3.96663e-10	1.24083e-10	1
15611003	-	Rv3867	737.882	1164.64	-0.658417	-0.445378	-6.65876	2.76144e-11	4.16204e-10	1.30195e-10	1
15607379	-	Rv0238	310.662	198.775	0.644207	0.857246	6.63329	3.28288e-11	4.92825e-10	1.54164e-10	1
15608479	-	Rv1339	233.154	133.705	0.802225	1.01526	6.62172	3.55054e-11	5.30891e-10	1.66071e-10	1
57117070	whiB7	Rv3197A	305.064	194.395	0.650118	0.863157	6.61177	3.79742e-11	5.65561e-10	1.76917e-10	1
15607616	hbhA	Rv0475	730.435	589.27	0.309828	0.522867	6.5754	4.85227e-11	7.19818e-10	2.24037e-10	1
15607430	-	Rv0289	235.262	455.548	-0.953332	-0.740293	-6.57513	4.8611e-11	7.18299e-10	2.24037e-10	1
57117144	whiB4	Rv3681c	461.817	335.227	0.462185	0.675224	6.57498	4.86586e-11	7.16193e-10	2.24037e-10	1
15608219	metB	Rv1079	281.361	175.735	0.679026	0.892065	6.52952	6.59801e-11	9.67366e-10	3.02608e-10	1
15608775	-	Rv1637c	314.941	204.812	0.620781	0.83382	6.52275	6.90311e-11	1.00817e-09	3.15374e-10	1
15610990	ethA	Rv3854c	163.982	344.922	-1.07273	-0.859692	-6.50773	7.62925e-11	1.10992e-09	3.47202e-10	1
15607846	rplV	Rv0706	850.038	708.725	0.262302	0.475341	6.50234	7.90813e-11	1.14607e-09	3.5851e-10	1
57116754	ubiE	Rv0558	207.403	114.943	0.851525	1.06456	6.49283	8.4236e-11	1.2161e-09	3.80415e-10	1
15610406	ctpC	Rv3270	199.962	399.37	-0.998004	-0.784965	-6.47738	9.33272e-11	1.3422e-09	4.19863e-10	1
15608440	hemK	Rv1300	240.39	142.307	0.75637	0.969409	6.47125	9.71931e-11	1.39249e-09	4.35592e-10	1
15607286	-	Rv0144	628.378	495.351	0.343181	0.556221	6.45006	1.11803e-10	1.59573e-09	4.9917e-10	1
15610966	-	Rv3830c	87.2321	27.5296	1.66387	1.87691	6.44877	1.12763e-10	1.60337e-09	5.01559e-10	1
15610900	-	Rv3764c	183.254	96.6296	0.923309	1.13635	6.43407	1.24235e-10	1.75984e-09	5.50506e-10	1
15608472	-	Rv1332	320.698	211.814	0.598421	0.81146	6.43047	1.27208e-10	1.79521e-09	5.61572e-10	1
15609362	panB	Rv2225	270.393	168.696	0.680635	0.893675	6.41072	1.44834e-10	2.03632e-09	6.36995e-10	1
15607890	-	Rv0750	200.817	111.883	0.843891	1.05693	6.35148	2.13248e-10	2.98705e-09	9.34399e-10	1
15607888	-	Rv0748	285.293	182.986	0.640709	0.853748	6.33451	2.381e-10	3.32282e-09	1.03943e-09	1
15608768	rpsA	Rv1630	496.132	819.318	-0.723698	-0.510659	-6.33061	2.44189e-10	3.39522e-09	1.06208e-09	1
15607845	rpsS	Rv0705	1255.11	1829.44	-0.54358	-0.330541	-6.32026	2.61116e-10	3.61722e-09	1.13153e-09	1
15609165	-	Rv2028c	631.331	503.094	0.327568	0.540607	6.30076	2.96192e-10	4.0881e-09	1.27883e-09	1
15610527	acrA1	Rv3391	122.818	53.2272	1.20628	1.41932	6.26398	3.75265e-10	5.16058e-09	1.61431e-09	1
15607288	-	Rv0146	294.939	192.847	0.61296	0.825999	6.26143	3.81452e-10	5.22659e-09	1.63496e-09	1
15609925	sirR	Rv2788	106.274	42.0332	1.33819	1.55123	6.22442	4.83339e-10	6.59862e-09	2.06416e-09	1
15610020	pyrH	Rv2883c	191.33	106.369	0.846992	1.06003	6.21446	5.15011e-10	7.00563e-09	2.19148e-09	1
57116911	PPE26	Rv1789	219.379	129.63	0.759027	0.972066	6.19602	5.79099e-10	7.84908e-09	2.45532e-09	1
15608900	-	Rv1762c	0	37.7056	-6.23671	-6.02367	-6.16038	7.25685e-10	9.80066e-09	3.06581e-09	1
15610041	rplS	Rv2904c	1406.19	1288.1	0.126551	0.33959	6.11888	9.42344e-10	1.26813e-08	3.96691e-09	1
57116755	PE_PGRS7	Rv0578c	217.018	413.412	-0.929764	-0.716725	-6.08899	1.13628e-09	1.52366e-08	4.76627e-09	1
15608292	-	Rv1152	164.248	86.6607	0.922422	1.13546	6.08741	1.14753e-09	1.5333e-08	4.79641e-09	1
15607679	-	Rv0539	473.272	359.754	0.395658	0.608697	6.06987	1.28014e-09	1.70444e-08	5.33177e-09	1
15607309	yrbE1B	Rv0168	158.034	323.707	-1.03445	-0.821414	-6.06377	1.32964e-09	1.76412e-08	5.51845e-09	1
15609694	-	Rv2557	913.806	790.024	0.209992	0.423032	6.05478	1.40606e-09	1.85896e-08	5.81513e-09	1
15607352	pckA	Rv0211	470.446	358.284	0.392926	0.605965	6.02741	1.66612e-09	2.19509e-08	6.8666e-09	1
15608324	-	Rv1184c	35.6382	118.339	-1.73143	-1.51839	-6.00568	1.90535e-09	2.50152e-08	7.82516e-09	1
15608294	-	Rv1154c	110.633	47.6242	1.21602	1.42905	5.9758	2.28963e-09	2.9956e-08	9.37073e-09	1
15609801	-	Rv2664	231.075	143.513	0.687186	0.900225	5.96289	2.47817e-09	3.23105e-08	1.01073e-08	1
15607214	-	Rv0072	0	35.2631	-6.14009	-5.92705	-5.96093	2.50806e-09	3.25875e-08	1.01939e-08	1
15610010	mpt83	Rv2873	105.034	43.9783	1.256	1.46904	5.94419	2.77834e-09	3.59752e-08	1.12536e-08	1
15608873	-	Rv1735c	568.9	454.647	0.323428	0.536467	5.9394	2.86064e-09	3.6914e-08	1.15473e-08	1
15608949	-	Rv1812c	141.666	294.929	-1.05788	-0.844837	-5.92882	3.05119e-09	3.92385e-08	1.22745e-08	1
15608932	-	Rv1795	325.152	227.339	0.516271	0.72931	5.90294	3.57077e-09	4.57641e-08	1.43158e-08	1
15607318	-	Rv0177	152.284	310.504	-1.02785	-0.814809	-5.89779	3.68402e-09	4.70555e-08	1.47197e-08	1
15607450	-	Rv0309	269.06	177.629	0.599062	0.812101	5.89392	3.77136e-09	4.80083e-08	1.50178e-08	1
57117051	nrdF	Rv3048c	357.523	257.082	0.475811	0.68885	5.88765	3.9173e-09	4.96983e-08	1.55064e-08	1
15607791	rplJ	Rv0651	345.072	245.73	0.489822	0.702861	5.88752	3.92036e-09	4.95703e-08	1.55064e-08	1
15608785	-	Rv1647	124.546	59.2853	1.07094	1.28397	5.84182	5.16334e-09	6.50685e-08	2.03545e-08	1
15607143	dnaA	Rv0001	702.074	588.01	0.255781	0.46882	5.83448	5.39598e-09	6.77735e-08	2.12007e-08	1
15610086	-	Rv2949c	465.574	756.027	-0.699427	-0.486388	-5.81643	6.01191e-09	7.52588e-08	2.35422e-08	1
15610432	lhr	Rv3296	106.537	46.4523	1.19754	1.41058	5.80688	6.36491e-09	7.94139e-08	2.4842e-08	1
15609782	-	Rv2645	131.347	64.9155	1.01675	1.22979	5.80023	6.62259e-09	8.23562e-08	2.57624e-08	1
15607349	trmB	Rv0208c	389.782	289.329	0.429955	0.642994	5.78418	7.28682e-09	9.03183e-08	2.8253e-08	1
15610027	rpsB	Rv2890c	822.066	709.828	0.211784	0.424824	5.76508	8.16169e-09	1.0083e-07	3.15414e-08	1
15608734	nadC	Rv1596	295.053	203.332	0.53714	0.750179	5.76303	8.26163e-09	1.01731e-07	3.18233e-08	1
15608529	rpoZ	Rv1390	1034.29	1508.32	-0.544298	-0.331259	-5.74973	8.93847e-09	1.09707e-07	3.43183e-08	1
15608387	-	Rv1247c	274.083	185.677	0.56182	0.774859	5.71265	1.11229e-08	1.36075e-07	4.25666e-08	1
15610464	sigJ	Rv3328c	170.086	96.7481	0.813956	1.027	5.70924	1.13484e-08	1.38385e-07	4.32891e-08	1
15609464	-	Rv2327	338.728	244.321	0.471353	0.684392	5.69807	1.21173e-08	1.47284e-07	4.59831e-08	1
15608301	narG	Rv1161	1004.81	897.128	0.163535	0.376574	5.69785	1.21327e-08	1.46997e-07	4.59831e-08	1
15609169	acg	Rv2032	2756.26	3680.72	-0.417275	-0.204236	-5.66697	1.45349e-08	1.75537e-07	5.49108e-08	1
15610383	tmk	Rv3247c	81.5123	30.4354	1.42127	1.63431	5.66106	1.50437e-08	1.81102e-07	5.66516e-08	1
15610343	-	Rv3207c	416.451	317.982	0.3892	0.602239	5.6396	1.70444e-08	2.04533e-07	6.39812e-08	1
15610422	sigF	Rv3286c	186.787	111.76	0.740995	0.954034	5.62869	1.81581e-08	2.17205e-07	6.79453e-08	1
15609779	-	Rv2642	202.564	125.075	0.695587	0.908626	5.62675	1.83641e-08	2.18975e-07	6.84989e-08	1
15608718	-	Rv1580c	0	31.3503	-5.97041	-5.75737	-5.6225	1.88211e-08	2.23715e-07	6.99819e-08	1
57116868	-	Rv1460	258.876	174.007	0.573113	0.786153	5.62178	1.89002e-08	2.23949e-07	7.00549e-08	1
57117131	clpC1	Rv3596c	798.188	692.06	0.205832	0.418871	5.60686	2.06029e-08	2.4336e-07	7.61271e-08	1
15607781	rplA	Rv0641	777.619	672.385	0.209777	0.422816	5.58239	2.37234e-08	2.79343e-07	8.73832e-08	1
15608723	-	Rv1585c	0	30.8333	-5.94642	-5.73338	-5.57584	2.46334e-08	2.89155e-07	9.04523e-08	1
15607502	-	Rv0361	312.453	223.149	0.485634	0.698674	5.57292	2.505e-08	2.93132e-07	9.16966e-08	1
15608899	-	Rv1761c	0	30.7231	-5.94125	-5.72821	-5.56584	2.60894e-08	3.0435e-07	9.52056e-08	1
15611002	-	Rv3866	593.331	918.317	-0.630155	-0.417116	-5.56423	2.63307e-08	3.06216e-07	9.57894e-08	1
15607215	-	Rv0073	0	30.6849	-5.93946	-5.72642	-5.56237	2.6614e-08	3.08558e-07	9.6522e-08	1
15610477	metX	Rv3341	113.992	242.492	-1.08901	-0.875968	-5.54398	2.95668e-08	3.41742e-07	1.06902e-07	1
15610427	-	Rv3291c	156.791	88.373	0.827169	1.04021	5.53937	3.03567e-08	3.49798e-07	1.09423e-07	1
15608150	ksgA	Rv1010	146.407	80.1525	0.869164	1.0822	5.52848	3.23014e-08	3.71072e-07	1.16077e-07	1
15608878	-	Rv1740	162.072	92.9857	0.80155	1.01459	5.51762	3.43623e-08	3.93548e-07	1.23108e-07	1
15607849	rpmC	Rv0709	1518.51	1437.68	0.0789148	0.291954	5.51232	3.54131e-08	4.04353e-07	1.26399e-07	1
15610796	-	Rv3660c	70.843	24.6213	1.52472	1.73776	5.51191	3.54953e-08	4.04067e-07	1.26399e-07	1
15609954	-	Rv2817c	0	30.1267	-5.91297	-5.69993	-5.51128	3.5623e-08	4.043e-07	1.26472e-07	1
15609385	-	Rv2248	141.261	76.3775	0.887147	1.10019	5.50351	3.72305e-08	4.21275e-07	1.31782e-07	1
15610364	-	Rv3228	334.659	245.296	0.44817	0.66121	5.49391	3.93125e-08	4.43501e-07	1.38735e-07	1
15610144	-	Rv3007c	191.946	119.404	0.684854	0.897893	5.42265	5.87233e-08	6.60505e-07	2.06617e-07	1
15608027	-	Rv0887c	130.104	68.9868	0.915274	1.12831	5.39036	7.0315e-08	7.88533e-07	2.46666e-07	1
15608724	-	Rv1586c	0	28.5312	-5.83447	-5.62143	-5.36194	8.23321e-08	9.20556e-07	2.87965e-07	1
15609866	-	Rv2729c	113.652	56.5996	1.00576	1.2188	5.35734	8.44556e-08	9.41505e-07	2.94518e-07	1
15608985	ureA	Rv1848	138.158	75.8588	0.864934	1.07797	5.3534	8.63164e-08	9.5941e-07	3.00119e-07	1
15610663	-	Rv3527	255.713	176.542	0.534511	0.74755	5.34863	8.8623e-08	9.82151e-07	3.07233e-07	1
15607619	deoC	Rv0478	185.465	115.117	0.688053	0.901092	5.34633	8.97559e-08	9.9179e-07	3.10248e-07	1
15607353	nadR	Rv0212c	109.405	53.5619	1.03039	1.24343	5.33968	9.31096e-08	1.02584e-06	3.20899e-07	1
57116844	htrA	Rv1223	507.809	414.096	0.29432	0.507359	5.33367	9.62482e-08	1.05733e-06	3.30749e-07	1
15609775	-	Rv2638	213.489	139.673	0.612108	0.825147	5.32225	1.02489e-07	1.12261e-06	3.51171e-07	1
15611013	-	Rv3877	384.913	296.678	0.375636	0.588675	5.31213	1.08351e-07	1.18338e-06	3.70182e-07	1
15608625	-	Rv1487	296.457	214.3	0.468189	0.681228	5.30884	1.10324e-07	1.20145e-06	3.75519e-07	1
15609381	acpP	Rv2244	893.361	1300.96	-0.542262	-0.329223	-5.30847	1.10551e-07	1.20044e-06	3.75519e-07	1
15608975	-	Rv1838c	193.388	122.59	0.657651	0.87069	5.30302	1.13902e-07	1.23328e-06	3.85791e-07	1
15607717	TB27.3	Rv0577	262.006	183.178	0.516359	0.729398	5.29925	1.16282e-07	1.25545e-06	3.92724e-07	1
15608303	narJ	Rv1163	390.903	302.693	0.368954	0.581993	5.29869	1.16635e-07	1.25566e-06	3.92791e-07	1
15608321	pks4	Rv1181	53.9756	139.582	-1.37073	-1.15769	-5.29387	1.19756e-07	1.28559e-06	4.02153e-07	1
15608563	-	Rv1425	225.714	151.473	0.575433	0.788473	5.26266	1.41987e-07	1.5199e-06	4.7545e-07	1
15610998	whiB6	Rv3862c	151.483	291.82	-0.945918	-0.732879	-5.21619	1.82639e-07	1.94953e-06	6.09846e-07	1
15610625	-	Rv3489	542.288	451.806	0.263354	0.476393	5.20331	1.95773e-07	2.08382e-06	6.51854e-07	1
57116682	trpG	Rv0013	189.883	121.226	0.647412	0.860451	5.20217	1.96976e-07	2.09072e-06	6.54013e-07	1
57116759	-	Rv0609A	266.271	189.065	0.494015	0.707055	5.19866	2.00733e-07	2.12461e-06	6.64614e-07	1
15607312	mce1C	Rv0171	550.337	844.199	-0.617269	-0.40423	-5.18154	2.20058e-07	2.32263e-06	7.26557e-07	1
15608307	-	Rv1167c	235.066	161.337	0.542982	0.756021	5.1786	2.23554e-07	2.35294e-06	7.36038e-07	1
15610501	-	Rv3365c	230.295	157.169	0.551167	0.764206	5.17393	2.29222e-07	2.40587e-06	7.52596e-07	1
15608965	-	Rv1828	382.129	297.907	0.359197	0.572237	5.15977	2.47258e-07	2.58797e-06	8.09559e-07	1
15610166	fixA	Rv3029c	231.836	407.153	-0.812469	-0.599429	-5.15759	2.50146e-07	2.61094e-06	8.16746e-07	1
15610811	-	Rv3675	272.928	196.01	0.477597	0.690636	5.1557	2.52692e-07	2.63023e-06	8.22778e-07	1
15608401	-	Rv1261c	194.43	126.017	0.625632	0.838671	5.15025	2.60133e-07	2.70022e-06	8.44673e-07	1
57116966	-	Rv2307D	215.744	144.745	0.57581	0.788849	5.14722	2.64369e-07	2.73665e-06	8.5607e-07	1
15608325	fadD21	Rv1185c	60.3075	147.463	-1.28995	-1.07691	-5.13295	2.85234e-07	2.94456e-06	9.21106e-07	1
15608049	-	Rv0909	396.796	312.652	0.343839	0.556879	5.13042	2.89102e-07	2.97633e-06	9.31044e-07	1
15607456	-	Rv0315	67.0294	158.512	-1.24173	-1.02869	-5.12617	2.957e-07	3.03596e-06	9.49698e-07	1
15608828	lprJ	Rv1690	61.4827	149.219	-1.27918	-1.06614	-5.12131	3.03417e-07	3.10672e-06	9.71834e-07	1
57117147	-	Rv3722c	244.661	171.242	0.514741	0.72778	5.11086	3.20695e-07	3.27474e-06	1.02439e-06	1
15608062	-	Rv0922	388.754	305.687	0.346802	0.559841	5.10253	3.35136e-07	3.41295e-06	1.06763e-06	1
57116745	galE2	Rv0501	317.507	238.369	0.413592	0.626631	5.10187	3.36319e-07	3.41577e-06	1.06851e-06	1
15608809	-	Rv1671	71.181	28.3338	1.32897	1.54201	5.07185	3.93971e-07	3.99054e-06	1.24831e-06	1
15607327	bglS	Rv0186	470.287	385.323	0.287473	0.500512	5.06948	3.98895e-07	4.02959e-06	1.26052e-06	1
15607403	aac	Rv0262c	156.611	95.0193	0.720891	0.93393	5.06295	4.1282e-07	4.15911e-06	1.30104e-06	1
15609441	-	Rv2304c	136.989	78.7915	0.797949	1.01099	5.05783	4.24065e-07	4.26101e-06	1.33291e-06	1
15610137	-	Rv3000	70.0405	27.7476	1.33582	1.54886	5.04742	4.47824e-07	4.48777e-06	1.40385e-06	1
15608249	-	Rv1109c	821.846	738.133	0.154988	0.368027	5.04309	4.58082e-07	4.57839e-06	1.43161e-06	1
15607984	narL	Rv0844c	124.951	69.2077	0.85236	1.0654	5.04266	4.59109e-07	4.57652e-06	1.43161e-06	1
57116863	secG	Rv1440	573.15	487.6	0.233213	0.446252	5.03721	4.72374e-07	4.69632e-06	1.46909e-06	1
15610123	hupB	Rv2986c	939.084	1345.25	-0.518554	-0.305514	-5.03009	4.9024e-07	4.86111e-06	1.52064e-06	1
15609846	-	Rv2709	219.259	150.046	0.547224	0.760263	5.02579	5.01365e-07	4.95839e-06	1.55106e-06	1
15608112	fadE12	Rv0972c	87.2135	40.2174	1.11673	1.32977	5.02276	5.09348e-07	5.02414e-06	1.57163e-06	1
15609408	-	Rv2271	45.6315	120.435	-1.40016	-1.18712	-5.01669	5.25693e-07	5.17183e-06	1.61783e-06	1
15609817	-	Rv2680	368.901	289.025	0.352038	0.565077	5.01243	5.3747e-07	5.27393e-06	1.64977e-06	1
15610988	hns	Rv3852	696.597	612.428	0.185785	0.398824	5.00434	5.60541e-07	5.48602e-06	1.71612e-06	1
15607154	-	Rv0012	157.411	96.644	0.703782	0.916821	4.99767	5.80258e-07	5.66428e-06	1.77188e-06	1
15607581	groEL	Rv0440	405.353	642.093	-0.663604	-0.450564	-4.99617	5.84816e-07	5.69402e-06	1.78118e-06	1
15609687	-	Rv2550c	143.556	85.1045	0.75431	0.967349	4.99177	5.98285e-07	5.81014e-06	1.81751e-06	1
15610143	lppZ	Rv3006	336.852	259.432	0.376758	0.589797	4.97783	6.43006e-07	6.22839e-06	1.94834e-06	1
15610781	-	Rv3645	233.629	163.842	0.51191	0.724949	4.9773	6.44789e-07	6.22965e-06	1.94874e-06	1
15608684	-	Rv1546	163.954	102.544	0.677048	0.890087	4.97477	6.53258e-07	6.29533e-06	1.96928e-06	1
57116879	-	Rv1507A	242.486	171.929	0.49609	0.70913	4.97376	6.56669e-07	6.31206e-06	1.97106e-06	1
15609955	-	Rv2818c	0	24.632	-5.62246	-5.40942	-4.97361	6.5719e-07	6.301e-06	1.97106e-06	1
15609355	lipA	Rv2218	205.817	139.124	0.564988	0.778027	4.96772	6.77441e-07	6.47867e-06	2.02663e-06	1
57116736	pcaA	Rv0470c	481.069	399.015	0.269802	0.482842	4.96145	6.99674e-07	6.67436e-06	2.08785e-06	1
15607797	-	Rv0657c	119.547	66.0084	0.856862	1.0699	4.94939	7.44471e-07	7.08376e-06	2.21591e-06	1
15610013	-	Rv2876	256.343	185.347	0.467846	0.680886	4.93434	8.04228e-07	7.63308e-06	2.38336e-06	1
15609090	-	Rv1953	98.5631	49.6644	0.988835	1.20187	4.93421	8.04772e-07	7.61904e-06	2.38336e-06	1
15609091	-	Rv1954c	343.586	266.985	0.36391	0.576949	4.9288	8.27358e-07	7.81325e-06	2.44411e-06	1
15607198	rplI	Rv0056	307.322	232.78	0.400784	0.613823	4.92769	8.32083e-07	7.83822e-06	2.45192e-06	1
57117075	-	Rv3221A	363.73	286.319	0.345243	0.558283	4.92311	8.5181e-07	8.00404e-06	2.5038e-06	1
15609592	-	Rv2455c	426.424	346.772	0.298304	0.511343	4.92239	8.54925e-07	8.01333e-06	2.5067e-06	1
15611014	-	Rv3878	776.412	1128.41	-0.539402	-0.326363	-4.90301	9.4377e-07	8.82413e-06	2.76033e-06	1
57117064	PPE50	Rv3135	160.111	296.487	-0.8889	-0.675861	-4.89685	9.73832e-07	9.08267e-06	2.84121e-06	1
15607854	rplN	Rv0714	739.288	660.171	0.163297	0.376336	4.88382	1.04049e-06	9.68041e-06	3.02819e-06	1
15608131	-	Rv0991c	344.366	269.234	0.355086	0.568125	4.86637	1.13665e-06	1.0549e-05	3.29991e-06	1
57116716	PPE4	Rv0286	234.81	401.89	-0.775309	-0.56227	-4.83754	1.31454e-06	1.217e-05	3.80699e-06	1
57117115	PE_PGRS54	Rv3508	77.12	169.301	-1.13442	-0.921376	-4.83418	1.33699e-06	1.23475e-05	3.86249e-06	1
15610463	-	Rv3327	63.5846	25.0598	1.3433	1.55634	4.82613	1.39215e-06	1.28255e-05	4.01202e-06	1
57116915	PPE28	Rv1800	51.2125	126.519	-1.30479	-1.09175	-4.80759	1.52761e-06	1.40391e-05	4.39167e-06	1
15610082	lppX	Rv2945c	163.353	104.913	0.638807	0.851846	4.78391	1.71919e-06	1.57613e-05	4.93039e-06	1
57116896	PE17	Rv1646	363.198	289.628	0.326555	0.539594	4.77025	1.83993e-06	1.68274e-05	5.26387e-06	1
15610733	lsr2	Rv3597c	520.868	444.539	0.228608	0.441647	4.75609	1.97382e-06	1.80081e-05	5.63324e-06	1
15609124	-	Rv1987	258.519	432.587	-0.742722	-0.529683	-4.75486	1.98583e-06	1.80739e-05	5.65382e-06	1
15610127	-	Rv2990c	327.898	256.59	0.353785	0.566824	4.73874	2.15047e-06	1.95252e-05	6.1078e-06	1
15610683	-	Rv3547	199.703	137.688	0.536459	0.749498	4.7373	2.16579e-06	1.96171e-05	6.13655e-06	1
15608549	lprG	Rv1411c	260.345	434.188	-0.737894	-0.524855	-4.72419	2.31038e-06	2.08765e-05	6.53052e-06	1
15608518	-	Rv1378c	80.165	171.869	-1.10027	-0.88723	-4.71804	2.3813e-06	2.14659e-05	6.71488e-06	1
15608546	rpe	Rv1408	207.764	145.294	0.515978	0.729017	4.71666	2.39746e-06	2.156e-05	6.74432e-06	1
15608991	ndh	Rv1854c	174.311	116.009	0.587425	0.800464	4.68524	2.79637e-06	2.50875e-05	7.84777e-06	1
15609330	ctaE	Rv2193	364.378	293.298	0.31307	0.526109	4.66949	3.01941e-06	2.70241e-05	8.45358e-06	1
15607196	ssb	Rv0054	326.254	256.753	0.345616	0.558656	4.66533	3.08124e-06	2.75121e-05	8.60623e-06	1
15609393	-	Rv2256c	553.211	479.84	0.205277	0.418317	4.66149	3.13923e-06	2.79636e-05	8.74749e-06	1
15609136	-	Rv1999c	0	21.6268	-5.43475	-5.22171	-4.64735	3.36227e-06	2.98798e-05	9.32625e-06	1
15608719	-	Rv1581c	0	21.6265	-5.43473	-5.22169	-4.64732	3.36276e-06	2.98138e-05	9.32625e-06	1
15608717	-	Rv1579c	0	21.5122	-5.42708	-5.21404	-4.63437	3.58025e-06	3.16676e-05	9.90139e-06	1
15610266	-	Rv3130c	8973.8	11102	-0.307031	-0.0939919	-4.63398	3.58694e-06	3.16524e-05	9.90139e-06	1
15609756	-	Rv2619c	128.342	77.248	0.732426	0.945466	4.63058	3.64647e-06	3.21025e-05	1.00422e-05	1
15607799	-	Rv0659c	448.161	376.242	0.252356	0.465395	4.62963	3.66325e-06	3.21751e-05	1.00649e-05	1
15610620	cpsA	Rv3484	239.521	175.979	0.444753	0.657792	4.62636	3.7214e-06	3.26098e-05	1.02009e-05	1
15607808	rpoC	Rv0668	825.579	759.392	0.12056	0.333599	4.60914	4.04338e-06	3.53491e-05	1.10407e-05	1
15609113	-	Rv1976c	133.724	82.0651	0.704419	0.917458	4.60898	4.04649e-06	3.52944e-05	1.10407e-05	1
57116922	PPE33	Rv1809	237.457	398.823	-0.748083	-0.535044	-4.60739	4.07745e-06	3.54823e-05	1.10995e-05	1
15610626	otsA	Rv3490	260.175	195.607	0.411519	0.624558	4.60459	4.13289e-06	3.58819e-05	1.12244e-05	1
15607840	rpsJ	Rv0700	2821.01	3666.26	-0.378098	-0.165059	-4.60211	4.18232e-06	3.62275e-05	1.13326e-05	1
57116732	PPE11	Rv0453	45.1078	14.4851	1.63881	1.85185	4.59522	4.32296e-06	3.73599e-05	1.16868e-05	1
15609767	-	Rv2630	314.13	504.05	-0.682205	-0.469165	-4.59428	4.34246e-06	3.74425e-05	1.17126e-05	1
15609053	aceAb	Rv1916	158.122	103.511	0.611254	0.824294	4.57623	4.73422e-06	4.07273e-05	1.27402e-05	1
15610499	-	Rv3363c	102.156	56.4421	0.855932	1.06897	4.57196	4.83178e-06	4.14719e-05	1.29731e-05	1
15607732	mce2D	Rv0592	50.6714	18.2352	1.47445	1.68749	4.56633	4.96326e-06	4.25036e-05	1.32958e-05	1
15608291	-	Rv1151c	71.69	33.0155	1.11863	1.33167	4.55883	5.14384e-06	4.395e-05	1.37483e-05	1
15608680	glbN	Rv1542c	56.4783	22.2274	1.34536	1.5584	4.55282	5.29319e-06	4.51239e-05	1.41155e-05	1
15610190	nrdH	Rv3053c	1493.77	2019.78	-0.435238	-0.222199	-4.54937	5.3808e-06	4.57671e-05	1.43167e-05	1
15607418	-	Rv0277c	503.163	433.288	0.215699	0.428739	4.54806	5.41434e-06	4.59488e-05	1.43735e-05	1
15609754	-	Rv2617c	124.167	75.325	0.721087	0.934126	4.50886	6.51772e-06	5.51883e-05	1.72243e-05	1
15607843	rplW	Rv0703	1120.98	1548.33	-0.465954	-0.252915	-4.50872	6.52206e-06	5.51012e-05	1.72243e-05	1
15607734	mce2F	Rv0594	63.9581	27.813	1.20137	1.41441	4.50839	6.53204e-06	5.5062e-05	1.72243e-05	1
15607566	ctpH	Rv0425c	171.558	116.512	0.558225	0.771265	4.50126	6.75525e-06	5.68165e-05	1.77731e-05	1
15610979	-	Rv3843c	279.955	216.522	0.370681	0.58372	4.49586	6.92906e-06	5.81486e-05	1.81898e-05	1
15608146	-	Rv1006	323.91	258.691	0.324362	0.537401	4.48818	7.18337e-06	6.01488e-05	1.88155e-05	1
15607169	-	Rv0027	226.473	166.65	0.442518	0.655557	4.48501	7.29091e-06	6.09138e-05	1.90548e-05	1
15608132	-	Rv0992c	85.5049	44.2502	0.950324	1.16336	4.47825	7.52589e-06	6.2738e-05	1.96255e-05	1
15607290	-	Rv0148	585.055	518.304	0.174775	0.387814	4.46787	7.90016e-06	6.57126e-05	2.0556e-05	1
15609303	-	Rv2166c	383.937	593.902	-0.629355	-0.416316	-4.46613	7.96475e-06	6.61039e-05	2.06667e-05	1
15609849	-	Rv2712c	179.664	124.324	0.531189	0.744228	4.46578	7.97777e-06	6.60664e-05	2.06667e-05	1
15608297	-	Rv1157c	143.11	261.059	-0.867255	-0.654216	-4.46448	8.02641e-06	6.63235e-05	2.07471e-05	1
15609873	recX	Rv2736c	167.41	113.586	0.559596	0.772635	4.45334	8.45451e-06	6.97081e-05	2.18058e-05	1
57116693	fbpC	Rv0129c	556.019	820.518	-0.561401	-0.348362	-4.44515	8.78314e-06	7.22596e-05	2.2604e-05	1
15607432	mycP3	Rv0291	121.243	228.536	-0.914515	-0.701475	-4.44228	8.90091e-06	7.30689e-05	2.28571e-05	1
15608405	-	Rv1265	307.939	244.553	0.332501	0.54554	4.43612	9.15968e-06	7.50298e-05	2.34705e-05	1
15609956	-	Rv2819c	0	19.6712	-5.29801	-5.08497	-4.41968	9.88466e-06	8.07926e-05	2.52732e-05	1
57117143	-	Rv3678A	472.726	406.911	0.21629	0.429329	4.41391	1.01521e-05	8.27991e-05	2.59009e-05	1
15610508	otsB2	Rv3372	73.8931	35.953	1.03933	1.25237	4.41297	1.01963e-05	8.29797e-05	2.59574e-05	1
15607801	-	Rv0661c	20.3834	2.01643	3.33752	3.55056	4.41229	1.02282e-05	8.30597e-05	2.59824e-05	1
15607932	-	Rv0792c	137.899	88.379	0.641834	0.854873	4.40867	1.0401e-05	8.42814e-05	2.63149e-05	1
15610040	lepB	Rv2903c	573.897	508.976	0.173196	0.386235	4.40822	1.04223e-05	8.42732e-05	2.63149e-05	1
15610218	-	Rv3081	150.039	98.9494	0.600579	0.813618	4.40814	1.0426e-05	8.41224e-05	2.63149e-05	1
15609047	-	Rv1910c	75.8188	37.4709	1.01679	1.22983	4.40682	1.04899e-05	8.44574e-05	2.64197e-05	1
15608304	narI	Rv1164	150.204	99.1313	0.599512	0.812552	4.4056	1.05493e-05	8.47545e-05	2.65126e-05	1
15609035	-	Rv1898	287.003	225.31	0.349157	0.562196	4.40064	1.07931e-05	8.65287e-05	2.70676e-05	1
15609117	mpt64	Rv1980c	791.57	732.637	0.11162	0.324659	4.39899	1.08755e-05	8.70037e-05	2.72162e-05	1
15609048	lppC	Rv1911c	138.486	89.0551	0.636967	0.850007	4.39659	1.09964e-05	8.77846e-05	2.74604e-05	1
15608368	lpqX	Rv1228	162.843	110.517	0.55921	0.772249	4.39026	1.13215e-05	9.01892e-05	2.82127e-05	1
15607731	mce2C	Rv0591	52.5494	20.6952	1.34438	1.55741	4.38958	1.13568e-05	9.02792e-05	2.82408e-05	1
57116705	-	Rv0236A	400.217	336.184	0.251531	0.46457	4.36775	1.25533e-05	9.95805e-05	3.11244e-05	1
15607455	-	Rv0314c	361.485	298.126	0.278014	0.491053	4.36747	1.25692e-05	9.94972e-05	3.11244e-05	1
15609112	-	Rv1975	73.58	36.1518	1.02524	1.23828	4.36472	1.27283e-05	0.000100545	3.14523e-05	1
15609023	fbpB	Rv1886c	184.198	317.328	-0.784721	-0.571682	-4.36326	1.28136e-05	0.000101008	3.15968e-05	1
15607965	-	Rv0825c	122.376	75.7845	0.69135	0.904389	4.35611	1.32392e-05	0.000104145	3.25782e-05	1
15609721	apt	Rv2584c	126.065	233.494	-0.889211	-0.676172	-4.34728	1.37838e-05	0.000108203	3.38477e-05	1
15608441	-	Rv1301	199.611	144.551	0.465619	0.678658	4.34155	1.41484e-05	0.000110834	3.46707e-05	1
15609268	cysQ	Rv2131c	196.177	141.424	0.472133	0.685172	4.34044	1.42199e-05	0.000111163	3.47736e-05	1
57116743	-	Rv0500A	370.845	308.156	0.267157	0.480196	4.33402	1.46409e-05	0.000114217	3.5729e-05	1
15607970	-	Rv0830	116.499	71.1486	0.711405	0.924444	4.32938	1.49529e-05	0.00011641	3.64151e-05	1
57116686	rpsR	Rv0055	276.201	216.598	0.350698	0.563737	4.32769	1.50681e-05	0.000117065	3.66199e-05	1
15610588	cut4	Rv3452	73.7073	36.6308	1.00875	1.22179	4.32264	1.54171e-05	0.00011953	3.7391e-05	1
15608026	fprB	Rv0886	207.813	152.466	0.446797	0.659836	4.32107	1.55277e-05	0.00012014	3.75819e-05	1
15609975	rbfA	Rv2838c	399.671	609.433	-0.608654	-0.395615	-4.31467	1.59838e-05	0.000123416	3.86065e-05	1
15608592	qor	Rv1454c	153.371	103.356	0.569409	0.782448	4.3093	1.63768e-05	0.000126192	3.9475e-05	1
15610896	-	Rv3760	161.73	110.832	0.54522	0.758259	4.30641	1.65929e-05	0.000127596	3.98432e-05	1
15607727	yrbE2A	Rv0587	150.912	101.225	0.57614	0.789179	4.30635	1.65972e-05	0.000127369	3.98432e-05	1
15607830	-	Rv0690c	88.6178	48.4892	0.869932	1.08297	4.30354	1.68091e-05	0.000128733	4.02698e-05	1
15607263	-	Rv0121c	66.1327	31.1276	1.08717	1.30021	4.29848	1.7197e-05	0.000131437	4.11156e-05	1
15609479	-	Rv2342	158.411	108.086	0.551485	0.764525	4.29253	1.7665e-05	0.000134741	4.2149e-05	1
15607719	-	Rv0579	241.267	184.406	0.387741	0.60078	4.28287	1.84494e-05	0.000140439	4.39316e-05	1
15608917	-	Rv1779c	103.844	61.1993	0.762829	0.975868	4.27655	1.89815e-05	0.000144198	4.51075e-05	1
15608330	-	Rv1190	43.1104	15.1383	1.50984	1.72288	4.27392	1.92069e-05	0.000145617	4.55513e-05	1
15607733	lprL	Rv0593	58.0917	25.4421	1.19112	1.40416	4.2731	1.92777e-05	0.00014586	4.56275e-05	1
15610775	-	Rv3639c	31.8417	8.28173	1.94291	2.15595	4.26406	2.00744e-05	0.000151584	4.74179e-05	1
15607589	-	Rv0448c	47.3653	18.0493	1.39188	1.60492	4.25935	2.05022e-05	0.000154505	4.83316e-05	1
15607582	-	Rv0441c	231.233	175.45	0.398284	0.611323	4.25864	2.0567e-05	0.000154683	4.83875e-05	1
15609834	dut	Rv2697c	319.57	260.252	0.296223	0.509262	4.24523	2.18368e-05	0.000163906	5.12726e-05	1
15607289	-	Rv0147	257.878	200.987	0.359588	0.572627	4.24105	2.22481e-05	0.000166662	5.21346e-05	1
15608154	pth	Rv1014c	98.1657	56.9897	0.784518	0.997558	4.23444	2.29118e-05	0.000171293	5.35833e-05	1
15610755	esxV	Rv3619c	70.3095	147.391	-1.06786	-0.854822	-4.23324	2.30351e-05	0.000171874	5.37649e-05	1
15608017	-	Rv0877	418.924	358.495	0.224737	0.437777	4.23058	2.33086e-05	0.000173571	5.42959e-05	1
15608426	cysN	Rv1286	71.9394	149.31	-1.05346	-0.840417	-4.19938	2.67651e-05	0.000198917	6.22245e-05	1
15611052	-	Rv3916c	159.798	110.791	0.528412	0.741452	4.19793	2.69371e-05	0.000199801	6.2501e-05	1
15608845	-	Rv1707	204.509	151.767	0.430301	0.64334	4.19137	2.7727e-05	0.000205256	6.42075e-05	1
15608934	-	Rv1797	448.955	389.651	0.204388	0.417427	4.19083	2.77932e-05	0.000205342	6.42345e-05	1
57116714	PPE3	Rv0280	289.531	232.63	0.315681	0.52872	4.18098	2.9025e-05	0.000214024	6.69501e-05	1
15609125	-	Rv1988	252.774	197.427	0.35653	0.56957	4.17865	2.93248e-05	0.000215812	6.75096e-05	1
15609127	-	Rv1990c	199.558	147.469	0.436395	0.649434	4.17513	2.97813e-05	0.000218745	6.84269e-05	1
15610077	mas	Rv2940c	564.789	507.5	0.154306	0.367345	4.17285	3.00814e-05	0.000220519	6.8982e-05	1
15608694	-	Rv1556	93.4979	54.0011	0.791945	1.00498	4.15795	3.21123e-05	0.00023495	7.34961e-05	1
15610706	-	Rv3570c	255.49	410.166	-0.682944	-0.469905	-4.15022	3.32152e-05	0.000242548	7.5873e-05	1
57116880	-	Rv1508A	78.7033	42.1761	0.899998	1.11304	4.14658	3.37479e-05	0.000245961	7.69407e-05	1
15611050	trxC	Rv3914	248.139	399.997	-0.688843	-0.475803	-4.14564	3.38865e-05	0.000246495	7.71075e-05	1
57117146	-	Rv3705A	188.732	138.03	0.451359	0.664398	4.14308	3.42672e-05	0.000248784	7.78236e-05	1
15607819	-	Rv0679c	250.189	195.747	0.354029	0.567068	4.14075	3.46165e-05	0.000250836	7.84657e-05	1
15609842	-	Rv2705c	121.074	77.5581	0.642535	0.855574	4.13382	3.56783e-05	0.000258034	8.07174e-05	1
15609542	-	Rv2405	240.514	186.701	0.365394	0.578433	4.13311	3.57894e-05	0.000258342	8.08136e-05	1
15607319	-	Rv0178	283.966	448.145	-0.65825	-0.445211	-4.12784	3.66189e-05	0.000263824	8.25285e-05	1
15607172	-	Rv0030	112.426	70.2903	0.677572	0.890611	4.12146	3.76483e-05	0.000270723	8.46865e-05	1
57117169	-	Rv3915	211.722	159.812	0.405797	0.618836	4.11969	3.79379e-05	0.000272285	8.51753e-05	1
15609440	-	Rv2303c	256.371	202.302	0.341724	0.554763	4.10942	3.96651e-05	0.000284141	8.88839e-05	1
15607897	phoP	Rv0757	104.799	196.808	-0.909164	-0.696125	-4.09471	4.22704e-05	0.000302229	9.45325e-05	1
15607767	-	Rv0627	125.944	227.654	-0.854063	-0.641023	-4.09429	4.23462e-05	0.000302198	9.45325e-05	1
15609581	rne	Rv2444c	601.71	548.094	0.134647	0.347686	4.09058	4.30299e-05	0.000306497	9.58772e-05	1
15608535	-	Rv1397c	2307.24	2373.79	-0.0410248	0.172014	4.08934	4.32605e-05	0.000307557	9.6209e-05	1
15608302	narH	Rv1162	648.55	596.474	0.120758	0.333798	4.0871	4.36796e-05	0.000309952	9.69581e-05	1
15610384	sahH	Rv3248c	510.928	455.808	0.164695	0.377734	4.07368	4.62761e-05	0.00032776	0.000102529	1
15607180	-	Rv0038	219.899	168.511	0.383998	0.597038	4.06595	4.78372e-05	0.000338181	0.000105789	1
15609964	-	Rv2827c	88.6982	51.108	0.795356	1.0084	4.06115	4.88311e-05	0.000344561	0.000107784	1
57116956	-	Rv2206	163.239	116.076	0.491911	0.70495	4.05961	4.91547e-05	0.000346196	0.000108296	1
15608618	-	Rv1480	215.451	164.461	0.389619	0.602658	4.05854	4.93808e-05	0.000347139	0.000108591	1
15610662	-	Rv3526	240.094	187.881	0.35378	0.56682	4.05474	5.01906e-05	0.000352175	0.000110166	1
57117114	PE_PGRS53	Rv3507	40.4835	96.7389	-1.25676	-1.04372	-4.05248	5.06773e-05	0.000354929	0.000111028	1
15610421	accA3	Rv3285	306.235	251.929	0.281622	0.494661	4.04677	5.19296e-05	0.000363025	0.00011356	1
57116910	PE18	Rv1788	52.9061	23.4644	1.17296	1.386	4.03788	5.39375e-05	0.000376364	0.000117733	1
15608463	fadA4	Rv1323	562.636	510.315	0.140814	0.353854	4.02132	5.78736e-05	0.000403083	0.000126091	1
15608438	rpmE	Rv1298	2274.64	2947.33	-0.373774	-0.160735	-4.01985	5.82364e-05	0.000404861	0.000126647	1
15610083	pks1	Rv2946c	135.701	91.9392	0.561676	0.774716	4.01875	5.85072e-05	0.000405994	0.000127002	1
15610345	-	Rv3209	204.056	335.801	-0.718641	-0.505601	-4.01541	5.93422e-05	0.000411032	0.000128577	1
15609205	blaC	Rv2068c	131.621	88.4816	0.572943	0.785982	4.0076	6.13385e-05	0.00042408	0.000132659	1
15609010	-	Rv1873	50.2789	21.7957	1.20591	1.41895	4.00697	6.15026e-05	0.000424436	0.00013277	1
15610526	lpqD	Rv3390	295.504	242.593	0.284639	0.497678	3.99737	6.40507e-05	0.000441212	0.000138018	1
15607483	iniA	Rv0342	267.11	215.027	0.312912	0.525952	3.99669	6.4235e-05	0.000441674	0.000138163	1
15607508	-	Rv0367c	163.806	117.62	0.477849	0.690889	3.99526	6.46232e-05	0.000443534	0.000138745	1
15610937	fadD32	Rv3801c	1049.83	1021.72	0.0391568	0.252196	3.98563	6.73012e-05	0.000461074	0.000144232	1
15610405	-	Rv3269	624.039	888.86	-0.510319	-0.29728	-3.98341	6.79347e-05	0.00046457	0.000145325	1
15609686	-	Rv2549c	89.1789	52.3466	0.768607	0.981646	3.98254	6.81814e-05	0.000465412	0.000145589	1
15609619	plsB2	Rv2482c	136.702	93.3982	0.549568	0.762608	3.97885	6.92482e-05	0.00047184	0.000147414	1
15608539	-	Rv1401	92.7831	55.3836	0.744403	0.957442	3.97872	6.92862e-05	0.000471246	0.000147414	1
15608879	-	Rv1741	104.378	65.3537	0.675478	0.888517	3.9633	7.39207e-05	0.000501861	0.00015699	1
15608786	-	Rv1648	130.299	88.0081	0.566113	0.779152	3.95745	7.57556e-05	0.000513394	0.000160598	1
15609831	-	Rv2694c	376.902	324.278	0.21696	0.429999	3.94674	7.92234e-05	0.000535931	0.000167648	1
15608349	-	Rv1209	134.416	91.8318	0.549638	0.762677	3.94575	7.95496e-05	0.000537174	0.000168037	1
15609974	-	Rv2837c	136.19	238.831	-0.81037	-0.597331	-3.93748	8.2342e-05	0.000555035	0.000173624	1
15607763	-	Rv0623	88.6956	52.4575	0.757712	0.970752	3.93508	8.31694e-05	0.000559611	0.000175056	1
15607752	-	Rv0612	65.4779	33.7576	0.955794	1.16883	3.93353	8.37083e-05	0.000562233	0.000175876	1
15607408	narU	Rv0267	307.004	255.577	0.2645	0.477539	3.92323	8.73711e-05	0.000585791	0.000183245	1
15610476	metC	Rv3340	119.186	213.967	-0.844175	-0.631136	-3.91476	9.04937e-05	0.000605649	0.000189457	1
15607878	-	Rv0738	140.216	97.4825	0.524433	0.737472	3.91386	9.08311e-05	0.000606829	0.00018956	1
15609019	-	Rv1882c	122.75	81.9325	0.583214	0.796253	3.91377	9.08645e-05	0.000605978	0.00018956	1
15608714	-	Rv1576c	0	15.7016	-4.97284	-4.7598	-3.91039	9.21481e-05	0.000613452	0.000191801	1
15610183	-	Rv3046c	199.456	152.158	0.390503	0.603542	3.91008	9.22641e-05	0.000613142	0.000191801	1
57116979	PE_PGRS40	Rv2371	113.066	73.528	0.620793	0.833832	3.90794	9.30868e-05	0.000617519	0.00019317	1
15609000	-	Rv1863c	182.444	302.961	-0.731679	-0.51864	-3.90348	9.48183e-05	0.0006279	0.000196418	1
15608492	-	Rv1352	168.532	283.549	-0.750577	-0.537538	-3.90112	9.57474e-05	0.000632941	0.000197362	1
15609783	-	Rv2646	54.4155	25.5974	1.08802	1.30106	3.9011	9.57564e-05	0.000631891	0.000197362	1
15607484	iniC	Rv0343	140.967	98.3459	0.51942	0.732459	3.90105	9.57767e-05	0.00063092	0.000197362	1
15610347	rhlE	Rv3211	908.197	875.667	0.0526228	0.265662	3.89557	9.79665e-05	0.000644219	0.000201522	1
15610863	-	Rv3727	82.5836	47.9042	0.785703	0.998742	3.88765	0.00010122	0.000664457	0.000207853	1
15607823	rpsG	Rv0683	677.333	633.624	0.0962394	0.309279	3.88655	0.000101677	0.000666295	0.000208428	1
15609249	-	Rv2112c	225.566	177.428	0.346314	0.559353	3.88337	0.000103017	0.000673902	0.000210808	1
15609005	-	Rv1868	85.7835	50.6042	0.761442	0.974481	3.8823	0.000103475	0.000675727	0.000211379	1
15608364	tatB	Rv1224	378.259	327.432	0.208179	0.421218	3.87899	0.00010489	0.00068378	0.000213898	1
15609732	-	Rv2595	154.041	110.673	0.477007	0.690046	3.87017	0.000108759	0.000707778	0.000221405	1
15609279	-	Rv2142c	114.172	75.01	0.606059	0.819099	3.8675	0.000109958	0.000714351	0.000223461	1
15609432	-	Rv2295	201.813	155.243	0.378497	0.591536	3.86291	0.000112044	0.000726646	0.000227307	1
57117108	cut3	Rv3451	127.488	86.919	0.552614	0.765654	3.85571	0.000115393	0.000747079	0.000233649	1
15609654	-	Rv2517c	331.451	281.355	0.2364	0.449439	3.85535	0.000115566	0.00074692	0.000233649	1
15607404	-	Rv0263c	185.655	140.269	0.404431	0.61747	3.8501	0.000118069	0.000761785	0.000238221	1
15607954	sseC2	Rv0814c	302.508	252.876	0.258541	0.471581	3.84976	0.000118232	0.000761535	0.000238221	1
15610024	-	Rv2887	55.268	26.6817	1.0506	1.26364	3.8433	0.000121391	0.000780549	0.000244168	1
15610997	-	Rv3861	108.603	197.107	-0.85991	-0.646871	-3.84052	0.000122775	0.0007881	0.000246531	1
15608550	ribC	Rv1412	86.1034	51.3519	0.745653	0.958693	3.83699	0.00012455	0.000798136	0.00024967	1
15610912	-	Rv3776	33.3207	81.7424	-1.29467	-1.08163	-3.83515	0.000125488	0.000802781	0.000251123	1
15607836	-	Rv0696	53.3554	114.149	-1.09722	-0.884177	-3.83374	0.000126211	0.000806039	0.000252142	1
15608013	fadE10	Rv0873	165.992	122.257	0.441199	0.654238	3.83276	0.000126715	0.00080789	0.000252721	1
15607178	-	Rv0036c	112.272	73.8381	0.604557	0.817596	3.82913	0.000128599	0.000818513	0.000256044	1
15609291	ftsW	Rv2154c	115.008	205.95	-0.840564	-0.627525	-3.82113	0.000132841	0.000844092	0.000264046	1
15608505	rsfA	Rv1365c	146.107	104.27	0.486697	0.699736	3.81569	0.000135802	0.000861453	0.000269477	1
15608599	-	Rv1461	347.138	297.977	0.220306	0.433346	3.8149	0.000136237	0.000862758	0.000269885	1
15609333	qcrB	Rv2196	322.246	273.23	0.238049	0.451088	3.81427	0.000136584	0.000863503	0.000270118	1
15609825	-	Rv2688c	89.1258	54.2255	0.716872	0.929911	3.8055	0.00014152	0.00089321	0.000279411	1
15608968	-	Rv1831	660.558	619.409	0.0927929	0.305832	3.79759	0.000146111	0.000920646	0.000287993	1
15610940	fbpA	Rv3804c	440.494	643.936	-0.547794	-0.334755	-3.79271	0.000149012	0.000937355	0.00029322	1
15610888	-	Rv3752c	133.994	93.6676	0.51655	0.729589	3.79032	0.000150455	0.000944859	0.000295567	1
15609926	fadE21	Rv2789c	92.3605	57.1826	0.691699	0.904738	3.78555	0.000153367	0.000961543	0.000300786	1
57117142	nth	Rv3674c	161.837	119.25	0.44055	0.65359	3.78115	0.000156107	0.000977094	0.000305651	1
15609590	mobA	Rv2453c	131.283	91.4118	0.522229	0.735268	3.77726	0.000158566	0.000990841	0.000309951	1
15609111	-	Rv1974	39.3647	15.6474	1.33098	1.54402	3.77526	0.000159839	0.00099714	0.000311922	1
15607858	rpsH	Rv0718	690.664	651.812	0.0835271	0.296566	3.77163	0.000162184	0.0010101	0.000315976	1
57117150	PPE66	Rv3738c	107.152	70.1426	0.611292	0.824331	3.7672	0.000165086	0.00102647	0.000321097	1
15608796	argG	Rv1658	132.597	92.7454	0.515699	0.728738	3.76666	0.000165449	0.00102704	0.000321274	1
15610131	-	Rv2994	91.1919	56.4306	0.692428	0.905467	3.76408	0.000167162	0.00103597	0.000324067	1
15607442	-	Rv0301	263.133	216.268	0.282975	0.496014	3.76049	0.000169581	0.00104923	0.000328217	1
15607415	-	Rv0274	113.175	75.5281	0.583476	0.796515	3.75909	0.000170531	0.00105338	0.000329513	1
15607704	gpsA	Rv0564c	122.984	84.2562	0.54561	0.758649	3.75689	0.000172035	0.00106093	0.000331877	1
15609685	-	Rv2548	128.066	88.8145	0.528026	0.741065	3.75632	0.000172428	0.00106161	0.000332091	1
15609976	infB	Rv2839c	326.259	492.547	-0.594242	-0.381203	-3.74675	0.000179137	0.00110112	0.000344449	1
15610126	-	Rv2989	125.765	86.8886	0.533494	0.746533	3.74633	0.000179441	0.00110119	0.000344471	1
15607401	-	Rv0260c	21.4671	4.70631	2.18946	2.4025	3.73836	0.000185223	0.00113483	0.000354994	1
15609144	fdxA	Rv2007c	7273.44	7938.59	-0.126244	0.0867955	3.72881	0.000192386	0.00117681	0.000368124	1
15609036	lppD	Rv1899c	257.802	211.837	0.283306	0.496345	3.72446	0.000195736	0.00119536	0.000373927	1
15609776	-	Rv2639c	107.242	70.7626	0.599812	0.812852	3.72371	0.000196316	0.00119695	0.000374427	1
15607441	-	Rv0300	235.933	190.605	0.307793	0.520833	3.72289	0.000196955	0.00119891	0.000375039	1
15610664	-	Rv3528c	135.044	95.6773	0.497181	0.71022	3.71657	0.000201942	0.00122729	0.000383916	1
15609917	ald	Rv2780	197.687	319.08	-0.690702	-0.477663	-3.7158	0.000202565	0.00122909	0.00038448	1
15609251	-	Rv2114	437.811	392.419	0.157911	0.37095	3.70745	0.00020936	0.00126828	0.000396247	1
15608050	-	Rv0910	175.138	132.867	0.398504	0.611543	3.70735	0.000209437	0.00126671	0.000396247	1
15607818	-	Rv0678	334.647	288.415	0.214496	0.427535	3.69911	0.000216353	0.00130644	0.000408676	1
15609374	-	Rv2237	143.115	103.514	0.467346	0.680385	3.68432	0.000229317	0.00138251	0.000432471	1
15607766	-	Rv0626	119.343	209.24	-0.810048	-0.597009	-3.68367	0.000229901	0.00138381	0.00043288	1
15610934	-	Rv3798	146.532	106.709	0.457538	0.670578	3.68056	0.000232725	0.00139858	0.000437498	1
15607195	rpsF	Rv0053	295.211	249.69	0.241606	0.454646	3.67724	0.00023577	0.00141462	0.000442516	1
15610520	-	Rv3384c	83.2969	50.7241	0.71559	0.92863	3.67469	0.00023814	0.00142657	0.000446255	1
15610097	-	Rv2960c	60.5552	32.1408	0.913844	1.12688	3.67361	0.000239146	0.00143032	0.000447427	1
15607414	-	Rv0273c	83.0652	50.5525	0.716461	0.9295	3.67246	0.000240227	0.00143451	0.000448365	1
15610649	fadD18	Rv3513c	39.8608	16.6245	1.26166	1.4747	3.67227	0.000240408	0.00143332	0.000448365	1
57117164	PPE68	Rv3873	1686.47	2199.6	-0.383235	-0.170196	-3.66975	0.000242791	0.00144524	0.000451518	1
15610891	-	Rv3755c	194.761	152.082	0.356849	0.569888	3.66967	0.000242865	0.0014434	0.000451518	1
57116964	-	Rv2307A	67.166	37.4653	0.842175	1.05521	3.66816	0.000244298	0.00144963	0.000453468	1
15608110	-	Rv0970	124.116	86.528	0.520454	0.733493	3.66495	0.000247383	0.00146563	0.000458472	1
15610302	-	Rv3166c	51.2528	25.0252	1.03425	1.24729	3.66354	0.000248757	0.00147145	0.000460295	1
57117085	-	Rv3294c	36.4954	14.3627	1.34538	1.55842	3.65984	0.000252375	0.00149052	0.000466259	1
57116988	PPE41	Rv2430c	256.052	396.292	-0.630125	-0.417086	-3.65417	0.000258017	0.00152145	0.000475935	1
15608339	-	Rv1199c	96.6554	176.016	-0.864787	-0.651748	-3.65348	0.000258709	0.00152315	0.000476466	1
15608329	sigI	Rv1189	32.7254	11.8654	1.46365	1.67669	3.65301	0.000259184	0.00152356	0.000476596	1
15607866	-	Rv0726c	123.28	86.026	0.519092	0.732131	3.64666	0.000265667	0.00155924	0.000487757	1
15608059	-	Rv0919	150.085	110.675	0.43946	0.6525	3.63588	0.000277037	0.00162345	0.000507799	1
15607782	mmaA4	Rv0642c	381.248	561.047	-0.55739	-0.344351	-3.6355	0.000277445	0.00162331	0.000507799	1
15608730	-	Rv1592c	180.644	139.485	0.373041	0.586081	3.62439	0.000289648	0.00169208	0.000529312	1
15610268	devS	Rv3132c	1648.29	1685.78	-0.0324469	0.180592	3.62204	0.000292287	0.00170486	0.000533308	1
15608770	-	Rv1632c	168.013	127.639	0.396499	0.609538	3.6205	0.000294034	0.00171239	0.000535665	1
15608063	-	Rv0923c	175.112	134.39	0.381853	0.594892	3.61657	0.000298534	0.00173592	0.000543025	1
15608670	-	Rv1532c	164.648	124.742	0.400439	0.613478	3.60476	0.000312443	0.001814	0.000567448	1
15610543	-	Rv3407	120.361	84.0427	0.518178	0.731218	3.59931	0.000319065	0.00184959	0.000578584	1
15609841	-	Rv2704	153.076	114.059	0.424477	0.637516	3.59694	0.000321986	0.00186366	0.000582984	1
15608181	-	Rv1041c	147.88	109.359	0.435352	0.648392	3.58889	0.000332087	0.00191918	0.00060035	1
15609848	ideR	Rv2711	745.782	716.966	0.056848	0.269887	3.58331	0.000339269	0.00195768	0.000612394	1
15607757	-	Rv0617	102.16	68.1149	0.58479	0.797829	3.57653	0.00034818	0.00200603	0.000627241	1
15607768	-	Rv0628c	102.299	182.643	-0.836236	-0.623197	-3.57625	0.000348558	0.00200514	0.000627241	1
15607181	-	Rv0039c	141.957	104.085	0.447688	0.660727	3.57552	0.00034953	0.00200767	0.000628032	1
15608104	-	Rv0964c	41.0762	18.1173	1.18094	1.39398	3.57342	0.000352345	0.00202076	0.000632126	1
15608456	ogt	Rv1316c	320.305	277.23	0.208362	0.421401	3.57083	0.000355856	0.00203779	0.000637454	1
15609868	-	Rv2731	137.984	100.537	0.456778	0.669817	3.568	0.000359723	0.00205681	0.000643404	1
15610390	-	Rv3254	92.7	59.969	0.628352	0.841391	3.5659	0.000362611	0.00207018	0.000647585	1
57116965	-	Rv2307B	51.8958	26.2656	0.98244	1.19548	3.56519	0.000363593	0.00207265	0.000648358	1
15608619	-	Rv1481	235.991	193.951	0.28304	0.496079	3.56164	0.000368543	0.00209769	0.000656191	1
15607422	-	Rv0281	221.533	179.937	0.300035	0.513074	3.55851	0.00037296	0.00211963	0.000663055	1
15607368	-	Rv0227c	140.728	236.569	-0.749356	-0.536317	-3.55591	0.000376671	0.00213749	0.000668643	1
15608234	desA2	Rv1094	2430.85	2548.36	-0.0681071	0.144932	3.55353	0.000380104	0.00215373	0.000673724	1
57117068	mesT	Rv3176c	53.2793	27.4412	0.957229	1.17027	3.5517	0.000382745	0.00216544	0.000677385	1
15610865	-	Rv3729	114.562	79.4939	0.52721	0.74025	3.54933	0.000386218	0.00218181	0.000682507	1
15610550	sigD	Rv3414c	348.982	306.627	0.186669	0.399708	3.54875	0.000387068	0.00218334	0.000682985	1
15607657	-	Rv0516c	346.885	513.102	-0.564789	-0.35175	-3.54676	0.000389995	0.00219656	0.000687121	1
15607564	thiC	Rv0423c	236.05	194.329	0.280595	0.493634	3.54603	0.000391081	0.0021994	0.000688007	1
15610822	-	Rv3686c	172.183	279.807	-0.70049	-0.48745	-3.54484	0.000392852	0.00220606	0.000690092	1
15609684	-	Rv2547	49.215	24.3919	1.0127	1.22574	3.54114	0.000398404	0.00223391	0.000698266	1
15607144	dnaN	Rv0002	78.112	146.797	-0.910202	-0.697163	-3.54095	0.00039869	0.00223219	0.000698266	1
15609859	-	Rv2722	123.501	87.7594	0.492895	0.705934	3.53534	0.000407251	0.00227674	0.000712201	1
15607958	-	Rv0818	189.615	149.651	0.341466	0.554505	3.53252	0.000411613	0.00229771	0.000718763	1
15607780	rplK	Rv0640	1121.94	1493.59	-0.412783	-0.199743	-3.52964	0.000416129	0.00231949	0.000724918	1
15607486	-	Rv0345	113.922	79.1803	0.524833	0.737872	3.52949	0.000416368	0.00231739	0.000724918	1
57116814	PE8	Rv1040c	33.5456	13.1384	1.35233	1.56537	3.52021	0.000431204	0.00239643	0.000749037	1
57116874	-	Rv1486c	124.943	89.2842	0.484789	0.697829	3.52003	0.000431492	0.00239449	0.000749037	1
15607636	-	Rv0495c	166.334	127.874	0.379352	0.592391	3.51144	0.00044568	0.00246959	0.000772529	1
57117105	PPE57	Rv3425	60.1546	33.2269	0.856323	1.06936	3.50935	0.000449203	0.00248546	0.000777492	1
15609603	-	Rv2466c	103.014	182.302	-0.823488	-0.610449	-3.50757	0.000452224	0.00249851	0.000781574	1
15607772	echA3	Rv0632c	265.956	224.603	0.243809	0.456848	3.50581	0.000455228	0.00251142	0.000785612	1
15609044	-	Rv1907c	90.0139	58.3306	0.625894	0.838934	3.50508	0.000456469	0.00251458	0.000786602	1
15610301	-	Rv3165c	46.0053	22.2808	1.046	1.25904	3.4965	0.000471398	0.00259303	0.000811144	1
15608814	-	Rv1676	104.405	184.011	-0.817595	-0.604556	-3.49351	0.000476711	0.00261844	0.00081909	1
15609549	rpsT	Rv2412	375.512	548.564	-0.5468	-0.333761	-3.49066	0.00048183	0.0026427	0.000826681	1
15608331	-	Rv1191	62.2297	35.0747	0.827172	1.04021	3.48965	0.000483645	0.0026488	0.000828588	1
15610842	-	Rv3706c	316.448	275.366	0.200619	0.413658	3.48872	0.000485342	0.00265424	0.000830289	1
15609319	-	Rv2182c	394.929	355.104	0.153351	0.36639	3.48059	0.00050031	0.00273213	0.000854654	1
15608947	-	Rv1810	927.524	1248.61	-0.428863	-0.215824	-3.4769	0.000507239	0.00276596	0.000865237	1
15607796	-	Rv0656c	73.3659	44.4526	0.722843	0.935882	3.47124	0.000518066	0.00282092	0.000882429	1
15607524	-	Rv0383c	362.453	322.829	0.167025	0.380064	3.45061	0.000559331	0.00304121	0.000950052	1
15609028	-	Rv1891	444.45	406.762	0.127839	0.340878	3.45058	0.000559379	0.00303709	0.000950052	1
15607604	-	Rv0463	99.8738	176.529	-0.821725	-0.608685	-3.44265	0.000576045	0.00312308	0.000976949	1
15608480	rph	Rv1340	119.547	85.4554	0.48434	0.697379	3.44124	0.000579057	0.00313489	0.000979732	1
15608604	-	Rv1466	254.269	214.449	0.245722	0.458761	3.4411	0.000579348	0.00313197	0.000979732	1
15607812	fadE8	Rv0672	142.618	106.821	0.416955	0.629994	3.43538	0.000591719	0.00319426	0.000999218	1
15607189	-	Rv0047c	203.513	319.607	-0.651176	-0.438137	-3.43459	0.000593462	0.00319909	0.00100073	1
15608155	rplY	Rv1015c	192.581	154.298	0.31974	0.532779	3.43347	0.000595904	0.00320766	0.00100341	1
15607863	rplO	Rv0723	675.723	648.818	0.0586166	0.271656	3.43202	0.0005991	0.00322027	0.00100735	1
15608188	-	Rv1048c	66.4882	39.1153	0.765366	0.978405	3.4293	0.000605141	0.00324811	0.00101606	1
15607219	-	Rv0077c	33.9019	13.9204	1.28417	1.49721	3.42498	0.000614841	0.00329548	0.00103088	1
15609057	-	Rv1920	88.1769	57.6592	0.612849	0.825888	3.42291	0.000619541	0.00331595	0.00103728	1
15607362	-	Rv0221	111.441	78.4451	0.50652	0.719559	3.41501	0.000637788	0.00340878	0.00106632	1
15609042	aao	Rv1905c	164.611	127.918	0.363837	0.576876	3.41088	0.000647541	0.003456	0.00108109	1
15608019	-	Rv0879c	168.926	132.041	0.355407	0.568446	3.40979	0.000650136	0.00346494	0.00108389	1
15608158	glmU	Rv1018c	209.331	170.994	0.291845	0.504884	3.40872	0.000652679	0.00347358	0.00108596	1
15608305	typA	Rv1165	93.0483	62.0957	0.583488	0.796527	3.4085	0.000653222	0.00347157	0.00108596	1
57116739	gpm1	Rv0489	88.3532	58.0008	0.60721	0.820249	3.40627	0.000658581	0.00349512	0.0010914	1
15610299	-	Rv3163c	38.2134	17.1074	1.15946	1.3725	3.4062	0.000658747	0.00349108	0.0010914	1
15609248	-	Rv2111c	1734.71	1793.34	-0.0479566	0.165083	3.40598	0.000659269	0.00348894	0.0010914	1
15609058	lppF	Rv1921c	36.4977	15.8961	1.19913	1.41217	3.40161	0.000669904	0.00354025	0.00110745	1
15609982	proS	Rv2845c	97.6676	66.3479	0.55783	0.770869	3.39466	0.000687147	0.00362629	0.00113436	1
15609472	cysE	Rv2335	152.393	116.693	0.385077	0.598116	3.39016	0.000698509	0.00368109	0.00114966	1
57116738	-	Rv0480c	86.8432	56.8648	0.610878	0.823917	3.38998	0.000698985	0.00367846	0.00114966	1
15609267	cysS	Rv2130c	131.628	97.2835	0.436199	0.649238	3.38984	0.000699338	0.00367518	0.00114966	1
57117038	fadD26	Rv2930	436.543	400.449	0.124507	0.337546	3.38826	0.000703365	0.0036912	0.00115467	1
15607650	hemA	Rv0509	363.8	325.92	0.158626	0.371665	3.38555	0.00071037	0.00372277	0.00116454	1
15609309	-	Rv2172c	333.072	294.773	0.176232	0.389272	3.38248	0.000718354	0.00375939	0.00117598	1
15608993	-	Rv1856c	473.756	671.44	-0.503115	-0.290076	-3.3821	0.000719339	0.00375932	0.00117598	1
15607466	-	Rv0325	26.4531	9.13551	1.53388	1.74692	3.38049	0.000723562	0.00377615	0.00117988	1
15609711	-	Rv2574	83.0595	53.6775	0.629827	0.842866	3.38043	0.000723731	0.00377181	0.00117988	1
15608982	-	Rv1845c	116.41	83.4323	0.48054	0.693579	3.3795	0.000726186	0.00377938	0.00118225	1
15607399	-	Rv0258c	48.7293	25.2653	0.947632	1.16067	3.37441	0.000739738	0.0038446	0.00120265	1
15610487	-	Rv3351c	23.2088	7.13024	1.70265	1.91569	3.37225	0.000745573	0.00386959	0.00121047	1
15609633	pdhB	Rv2496c	138.898	229.84	-0.726606	-0.513567	-3.36954	0.000752939	0.00390244	0.00121912	1
15607274	fgd2	Rv0132c	57.5226	32.2989	0.832645	1.04568	3.36953	0.000752971	0.00389724	0.00121912	1
15607384	fadA2	Rv0243	224.341	345.807	-0.624273	-0.411234	-3.36893	0.000754593	0.00390028	0.00122007	1
15609312	-	Rv2175c	114.27	81.6403	0.485094	0.698134	3.36761	0.000758217	0.00391364	0.00122425	1
15608986	ureB	Rv1849	56.0553	31.1351	0.848307	1.06135	3.36694	0.00076007	0.00391785	0.00122557	1
15609569	-	Rv2432c	128.886	95.0917	0.438708	0.651747	3.36585	0.00076309	0.00392804	0.00122875	1
15610457	-	Rv3321c	116.753	83.9432	0.475971	0.68901	3.36484	0.000765893	0.00393709	0.00123159	1
15607539	-	Rv0398c	106.307	74.4736	0.513431	0.72647	3.36342	0.000769827	0.00395192	0.00123623	1
15609480	dnaG	Rv2343c	104.676	73.0996	0.51799	0.731029	3.35581	0.000791335	0.0040568	0.00126903	1
15607968	-	Rv0828c	21.5752	6.21228	1.79618	2.00922	3.35531	0.000792753	0.00405855	0.00126958	1
15607562	-	Rv0421c	60.7791	35.0824	0.792826	1.00587	3.35478	0.000794294	0.00406092	0.00127032	1
15609830	-	Rv2693c	135.218	101.19	0.418222	0.631262	3.35105	0.000805054	0.00411036	0.00128387	1
15608984	-	Rv1847	149.15	114.261	0.384429	0.597468	3.35064	0.000806239	0.00411084	0.00128387	1
15609346	-	Rv2209	113.186	80.8813	0.484818	0.697857	3.35044	0.000806842	0.00410835	0.00128387	1
57117047	esxS	Rv3020c	33.7412	14.2344	1.24513	1.45817	3.35034	0.000807122	0.00410423	0.00128387	1
15609447	-	Rv2310	18.9772	4.73035	2.00425	2.21729	3.34971	0.000808957	0.00410802	0.00128438	1
15607728	yrbE2B	Rv0588	125.339	92.0457	0.445416	0.658455	3.34947	0.000809662	0.00410606	0.00128438	1
15607458	glpQ2	Rv0317c	83.3735	54.2915	0.618862	0.831902	3.34911	0.000810713	0.00410587	0.00128438	1
57117072	moeB1	Rv3206c	241.813	204.127	0.244423	0.457463	3.347	0.000816923	0.00413177	0.00129248	1
15607813	echA4	Rv0673	141.351	107.049	0.401001	0.61404	3.34271	0.000829657	0.00419055	0.00131087	1
15609564	proA	Rv2427c	169.306	133.573	0.342007	0.555046	3.3409	0.00083506	0.00421219	0.00131764	1
57116812	kdpF	Rv1028A	19.1998	4.89299	1.9723	2.18534	3.33919	0.000840227	0.00423259	0.00132402	1
15608113	accA2	Rv0973c	42.5704	20.7956	1.03358	1.24662	3.33742	0.000845598	0.00425395	0.00133071	1
15607563	thiD	Rv0422c	74.5857	46.9474	0.667852	0.880892	3.32587	0.000881434	0.00442832	0.0013838	1
15608815	dsbF	Rv1677	77.3355	141.847	-0.875132	-0.662092	-3.32579	0.000881687	0.0044237	0.0013838	1
57116690	rpmB	Rv0105c	13.9227	2.18852	2.66941	2.88245	3.32378	0.000888052	0.00444971	0.00139194	1
15610003	-	Rv2866	54.1085	29.9805	0.851829	1.06487	3.31691	0.000910189	0.00455457	0.00142474	1
15609087	-	Rv1950c	42.3662	20.8211	1.02487	1.23791	3.31115	0.000929147	0.00464327	0.00145249	1
15607625	-	Rv0484c	90.8012	61.2583	0.567807	0.780846	3.30978	0.000933703	0.00465986	0.00145768	1
15608218	pra	Rv1078	210.198	325.206	-0.629607	-0.416567	-3.30632	0.000945289	0.00471144	0.00147382	1
15610314	-	Rv3178	23.6975	7.71709	1.61861	1.83165	3.30587	0.000946815	0.00471281	0.00147424	1
57117151	PPE67	Rv3739c	98.3511	68.0398	0.531563	0.744602	3.30545	0.000948227	0.00471362	0.0014745	1
15607412	fadE6	Rv0271c	154.4	119.97	0.363993	0.577032	3.30418	0.000952542	0.00472882	0.00147925	1
15608573	-	Rv1435c	216.967	333.893	-0.621907	-0.408868	-3.29267	0.000992399	0.00492021	0.00153912	1
15607477	-	Rv0336	141.188	231.119	-0.711019	-0.49798	-3.28522	0.00101902	0.00504557	0.00157834	0
15608880	-	Rv1742	56.1859	31.9344	0.815098	1.02814	3.28423	0.0010226	0.00505662	0.00158179	0
15607975	lpqQ	Rv0835	95.3541	65.6341	0.538849	0.751888	3.28239	0.0010293	0.00508308	0.00158819	0
15609858	-	Rv2721c	130.565	216.386	-0.728839	-0.5158	-3.28236	0.00102943	0.00507707	0.00158819	0
15608314	TB8.4	Rv1174c	1755.2	1823.78	-0.055297	0.157742	3.27791	0.0010458	0.00515107	0.00161134	0
15607628	-	Rv0487	143.048	109.657	0.383496	0.596535	3.27678	0.00104999	0.00516498	0.00161569	0
57116843	PE14	Rv1214c	47.6632	25.1852	0.920297	1.13334	3.27417	0.00105973	0.00520609	0.0016267	0
15607795	mkl	Rv0655	1164.85	1179.74	-0.0183231	0.194716	3.27412	0.00105991	0.00520017	0.0016267	0
15608610	echA12	Rv1472	182.443	147.434	0.307378	0.520417	3.27132	0.00107046	0.00524513	0.00164009	0
15607586	sigK	Rv0445c	89.3494	60.4185	0.56447	0.777509	3.27107	0.00107142	0.00524298	0.00164009	0
15608538	lipI	Rv1400c	55.4196	31.4313	0.818195	1.03123	3.26983	0.00107612	0.00525915	0.00164172	0
15610478	-	Rv3342	161.808	258.983	-0.678571	-0.465531	-3.26939	0.00107779	0.00526053	0.00164172	0
15607764	-	Rv0624	119.74	87.9954	0.444407	0.657446	3.26935	0.00107795	0.00525448	0.00164172	0
15608481	-	Rv1341	80.327	52.5011	0.613538	0.826577	3.26932	0.00107805	0.0052482	0.00164172	0
15608313	fbiC	Rv1173	190.604	155.461	0.294026	0.507065	3.26546	0.00109287	0.00531345	0.00166213	0
15610128	-	Rv2991	54.0352	30.3524	0.832088	1.04513	3.26436	0.00109712	0.00532725	0.00166645	0
15607787	-	Rv0647c	109.545	78.6994	0.477097	0.690136	3.264	0.00109853	0.00532724	0.00166645	0
15608731	-	Rv1593c	224.628	188.88	0.250065	0.463105	3.26244	0.00110459	0.00534974	0.00167349	0
15610081	-	Rv2944	56.448	32.3459	0.803338	1.01638	3.26087	0.0011107	0.00537244	0.00168059	0
15609286	yfiH	Rv2149c	142.014	109.072	0.380755	0.593794	3.25145	0.00114816	0.0055465	0.00173503	0
15607503	mgtE	Rv0362	75.8876	48.8697	0.634922	0.847961	3.24784	0.00116284	0.0056102	0.00175496	0
15608454	-	Rv1314c	103.29	73.3452	0.493921	0.70696	3.23724	0.00120693	0.00581549	0.00181769	0
15608310	mshB	Rv1170	81.3606	53.7568	0.597883	0.810922	3.23674	0.00120902	0.0058181	0.00181769	0
57116768	fusA1	Rv0684	505.604	476.841	0.0845002	0.297539	3.23674	0.00120903	0.00581073	0.00181769	0
15609774	dedA	Rv2637	54.0536	30.6011	0.820809	1.03385	3.236	0.00121218	0.00581845	0.00181992	0
15609862	hflX	Rv2725c	173.598	139.509	0.315392	0.528431	3.23567	0.0012136	0.00581785	0.00181992	0
15608446	atpF	Rv1306	307.594	451.592	-0.553994	-0.340955	-3.23123	0.0012326	0.00590143	0.00184607	0
15609030	-	Rv1893	223.764	341.069	-0.608087	-0.395047	-3.2231	0.0012681	0.00606369	0.00189682	0
15609456	-	Rv2319c	25.9565	9.57793	1.43831	1.65135	3.21828	0.00128961	0.00615876	0.00192656	0
15608283	mcr	Rv1143	54.5915	31.1921	0.807495	1.02053	3.2176	0.00129269	0.00616566	0.00192872	0
15608453	-	Rv1313c	112.648	82.1717	0.455114	0.668153	3.21671	0.00129669	0.00617689	0.00193223	0
15609149	-	Rv2012	40.4812	20.0359	1.01466	1.2277	3.21564	0.00130154	0.0061922	0.00193702	0
15609499	recO	Rv2362c	90.2487	61.9131	0.543661	0.7567	3.21107	0.00132243	0.00628364	0.00196341	0
15607873	adk	Rv0733	147.163	237.648	-0.69141	-0.478371	-3.21103	0.00132261	0.00627656	0.00196341	0
15609088	-	Rv1951c	66.8007	41.4453	0.688655	0.901694	3.21024	0.00132625	0.00628591	0.00196633	0
15610976	-	Rv3840	40.2547	19.9031	1.01616	1.2292	3.20971	0.00132869	0.00628959	0.00196749	0
57116876	-	Rv1489A	178.644	144.901	0.302017	0.515056	3.20671	0.00134263	0.0063476	0.00198563	0
15607587	-	Rv0446c	66.1327	40.9318	0.692142	0.905182	3.20456	0.00135267	0.00638706	0.00199798	0
15610905	-	Rv3769	196.218	162.102	0.275552	0.488591	3.20274	0.00136128	0.00641967	0.00200818	0
15609147	-	Rv2010	127.293	95.9723	0.407462	0.620502	3.2019	0.00136523	0.00643021	0.00201148	0
15607588	ufaA1	Rv0447c	41.2557	20.7295	0.992904	1.20594	3.20076	0.00137064	0.00644763	0.00201693	0
15607585	-	Rv0444c	127.44	96.1623	0.406278	0.619317	3.1983	0.00138243	0.006495	0.00202945	0
15609579	rplU	Rv2442c	1616.79	1676.81	-0.0525893	0.16045	3.19826	0.00138259	0.00648767	0.00202945	0
15608964	cfp17	Rv1827	747.34	733.955	0.026073	0.239112	3.19503	0.00139816	0.00655257	0.00204975	0
15608381	-	Rv1241	79.0551	52.2098	0.598538	0.811578	3.19277	0.00140915	0.00659589	0.0020633	0
15610599	-	Rv3463	53.4148	104.318	-0.965669	-0.75263	-3.19158	0.00141496	0.00661486	0.00206924	0
15607760	galK	Rv0620	9.62921	0	3.91764	4.13068	3.19071	0.00141924	0.00662664	0.00207292	0
57117013	dxs1	Rv2682c	282.849	248.647	0.185932	0.398971	3.18927	0.00142635	0.00665158	0.00208072	0
15607381	-	Rv0240	80.6275	53.6537	0.587593	0.800632	3.18692	0.00143796	0.00669745	0.00209507	0
15609172	-	Rv2035	125.368	94.5484	0.407045	0.620084	3.17569	0.0014948	0.00695357	0.00217519	0
15609357	glnA1	Rv2220	302.084	442.64	-0.551184	-0.338145	-3.17421	0.00150244	0.00698049	0.00218361	0
15610660	-	Rv3524	106.504	77.0984	0.46614	0.679179	3.1733	0.00150719	0.00699395	0.00218782	0
15607283	-	Rv0141c	250.532	216.604	0.209931	0.42297	3.16883	0.00153054	0.00709356	0.00221898	0
15607786	lipG	Rv0646c	114.528	84.5595	0.437659	0.650698	3.16827	0.00153347	0.00709842	0.0022205	0
15609356	-	Rv2219	274.279	240.5	0.189612	0.402651	3.16751	0.00153752	0.00710843	0.00222363	0
57116777	PPE12	Rv0755c	82.8194	146.909	-0.826879	-0.613839	-3.1643	0.00155457	0.00717848	0.00224555	0
15607464	-	Rv0323c	48.4186	26.6706	0.860308	1.07335	3.158	0.00158857	0.00732648	0.00229184	0
15610184	-	Rv3047c	105.812	76.6759	0.464661	0.6777	3.15689	0.00159462	0.0073454	0.00229776	0
15609318	-	Rv2181	180.011	147.196	0.290339	0.503378	3.15234	0.00161965	0.0074516	0.00232919	0
15610046	rpsP	Rv2909c	250.33	374.23	-0.580092	-0.367053	-3.15221	0.00162038	0.00744586	0.00232919	0
15610753	ephA	Rv3617	115.067	85.286	0.432091	0.64513	3.15159	0.00162386	0.00745276	0.00233135	0
15608735	-	Rv1597	97.4999	69.1756	0.495138	0.708178	3.14994	0.00163303	0.0074857	0.00234165	0
15608797	argH	Rv1659	60.2355	36.4758	0.723673	0.936712	3.14763	0.00164601	0.00753605	0.0023574	0
15610493	-	Rv3357	28.7533	11.853	1.27848	1.49152	3.14532	0.00165908	0.00758667	0.00237323	0
15607411	fadD2	Rv0270	354.476	322.854	0.134806	0.347846	3.14063	0.00168587	0.00769984	0.00240864	0
15609164	-	Rv2027c	113.601	84.085	0.434051	0.64709	3.13989	0.00169011	0.00770985	0.00241177	0
15607817	mmpS5	Rv0677c	212.734	179.596	0.244296	0.457335	3.13846	0.0016984	0.00773828	0.00242066	0
15607949	purM	Rv0809	246.412	213.159	0.209145	0.422184	3.13725	0.00170541	0.00776085	0.00242772	0
15609359	glnA2	Rv2222c	271.928	238.825	0.187269	0.400308	3.13682	0.0017079	0.0077628	0.00242833	0
15609630	-	Rv2493	98.3053	70.0914	0.488032	0.701072	3.13505	0.00171826	0.00780049	0.00244012	0
15609195	rpmB	Rv2058c	51.0645	29.0287	0.814839	1.02788	3.13032	0.00174614	0.00791751	0.0024759	0
15609183	lppI	Rv2046	87.5729	60.4568	0.534581	0.74762	3.13007	0.00174766	0.00791488	0.0024759	0
57116783	-	Rv0787A	116.559	193.714	-0.732871	-0.519832	-3.12771	0.00176173	0.00796905	0.00249285	0
15608343	-	Rv1203c	34.9316	16.4261	1.08855	1.30158	3.12657	0.0017686	0.0079905	0.00249956	0
15610132	leuB	Rv2995c	119.51	89.7797	0.412667	0.625706	3.12566	0.00177404	0.00800551	0.0025003	0
15609345	cobS	Rv2208	235.697	202.688	0.217669	0.430708	3.12559	0.00177449	0.00799793	0.0025003	0
15607281	-	Rv0139	81.4537	55.0547	0.565114	0.778153	3.12542	0.00177549	0.00799288	0.0025003	0
15607510	-	Rv0369c	31.5284	13.9505	1.17634	1.38938	3.12283	0.00179119	0.00805393	0.0025194	0
15609643	-	Rv2506	43.4761	23.0126	0.9178	1.13084	3.1215	0.0017993	0.00808074	0.00252779	0
15610428	-	Rv3292	49.5995	27.9229	0.828876	1.04192	3.11963	0.00181081	0.00812277	0.00254094	0
15608348	-	Rv1208	88.109	61.0872	0.528421	0.74146	3.11709	0.00182645	0.0081832	0.00255984	0
15608471	clpS	Rv1331	287.223	254.925	0.172101	0.38514	3.10987	0.00187169	0.0083759	0.00262012	0
15608182	-	Rv1042c	133.724	103.487	0.369813	0.582853	3.10286	0.00191662	0.00856679	0.00267983	0
15610334	uvrD2	Rv3198c	100.095	72.176	0.471782	0.684821	3.09885	0.00194273	0.00867321	0.00271312	0
15609269	-	Rv2132	220.728	188.362	0.228765	0.441805	3.09666	0.00195717	0.00872734	0.00273005	0
15609615	-	Rv2478c	16.7373	4.34002	1.94729	2.16033	3.09541	0.00196542	0.00875376	0.00273735	0
15607793	-	Rv0653c	137.396	107.093	0.359482	0.572521	3.09497	0.00196835	0.00875649	0.00273735	0
15607951	-	Rv0811c	116.494	87.3921	0.41468	0.627719	3.09481	0.00196936	0.00875067	0.00273735	0
15608721	-	Rv1583c	0	10.4337	-4.38319	-4.17015	-3.09319	0.00198019	0.0087884	0.00274916	0
15610360	-	Rv3224	228.777	196.52	0.219266	0.432306	3.08992	0.0020021	0.00887517	0.0027763	0
15609628	-	Rv2491	17.1691	4.61573	1.89518	2.10822	3.08721	0.00202044	0.00894598	0.00279607	0
57116710	-	Rv0265c	55.7432	33.2463	0.745604	0.958643	3.08711	0.0020211	0.00893839	0.00279607	0
15608038	-	Rv0898c	115.732	191.701	-0.728067	-0.515028	-3.08523	0.00203395	0.00898468	0.00281055	0
15607634	-	Rv0493c	31.6635	14.2693	1.1499	1.36294	3.08408	0.00204184	0.00900896	0.00281815	0
15610869	-	Rv3733c	203.942	172.005	0.245712	0.458751	3.08166	0.0020585	0.00907184	0.00283782	0
15609160	-	Rv2023c	121.794	92.6167	0.395102	0.608141	3.07617	0.00209678	0.00922977	0.00288722	0
15609936	-	Rv2799	176.984	145.662	0.280989	0.494028	3.07264	0.00212176	0.0093288	0.0029182	0
15607978	lpqR	Rv0838	43.7453	23.5913	0.890876	1.10392	3.0709	0.00213413	0.00937227	0.00292984	0
15609064	-	Rv1927	65.3637	41.5518	0.653577	0.866617	3.0706	0.00213632	0.00937095	0.00292984	0
15609331	qcrC	Rv2194	325.486	294.91	0.142318	0.355358	3.07041	0.00213768	0.00936601	0.00292984	0
15608728	-	Rv1590	120.692	91.6829	0.396607	0.609647	3.069	0.00214779	0.00939937	0.0029388	0
15609543	-	Rv2406c	480.965	456.358	0.0757637	0.288803	3.0688	0.0021492	0.00939464	0.0029388	0
15607915	-	Rv0775	107.466	79.3761	0.437099	0.650138	3.06668	0.00216449	0.00945051	0.00295627	0
57117132	-	Rv3604c	107.175	79.1564	0.437187	0.650226	3.0629	0.00219203	0.00955969	0.00299043	0
15607871	-	Rv0731c	60.1206	37.1546	0.69432	0.907359	3.06162	0.00220145	0.00958967	0.0029998	0
15608221	-	Rv1081c	66.1327	42.3074	0.644452	0.857491	3.06092	0.00220657	0.00960088	0.00300331	0
15608192	-	Rv1052	50.8713	29.4351	0.789314	1.00235	3.06031	0.00221105	0.00960925	0.00300417	0
15611025	-	Rv3889c	149.933	119.634	0.32568	0.538719	3.06009	0.00221271	0.00960541	0.00300417	0
15607947	-	Rv0807	52.9061	31.1185	0.765663	0.978702	3.0598	0.00221485	0.00960363	0.00300417	0
15608736	-	Rv1598c	171.848	140.911	0.286347	0.499386	3.05772	0.00223026	0.00965935	0.0030216	0
15610754	-	Rv3618	100.368	72.9632	0.460059	0.673098	3.05615	0.00224197	0.00969891	0.00303398	0
15609283	-	Rv2146c	209.988	178.547	0.234005	0.447044	3.05341	0.00226257	0.0097768	0.00305834	0
57117008	PE_PGRS45	Rv2615c	99.0558	71.8145	0.463967	0.677007	3.05167	0.00227572	0.00982236	0.00307259	0
15610092	-	Rv2955c	84.2062	58.3581	0.528993	0.742033	3.04932	0.00229362	0.00988829	0.00309322	0
15608320	pks3	Rv1180	29.212	64.9817	-1.15347	-0.940435	-3.0467	0.00231372	0.00996355	0.00311676	0
15607841	rplC	Rv0701	1637.54	2097.39	-0.357065	-0.144025	-3.04612	0.00231819	0.00997139	0.00311921	0
15608024	serC	Rv0884c	136.651	107.152	0.350828	0.563868	3.04447	0.00233094	0.0100148	0.0031328	0
15608693	frdD	Rv1555	64.0332	40.6683	0.654917	0.867956	3.04318	0.00234096	0.0100464	0.00314268	0
15609577	obgE	Rv2440c	175.803	145.075	0.277157	0.490196	3.04063	0.00236081	0.0101201	0.00316572	0
15608980	guaB1	Rv1843c	202.256	171.152	0.240905	0.453944	3.03927	0.00237154	0.0101545	0.0031765	0
15608136	-	Rv0996	129.871	210.198	-0.694677	-0.481638	-3.03876	0.00237552	0.01016	0.00317821	0
15608141	arcA	Rv1001	55.4661	33.4374	0.730142	0.943181	3.03789	0.0023824	0.0101779	0.0031838	0
15610120	-	Rv2983	58.7504	36.2183	0.69788	0.910919	3.03653	0.00239321	0.0102125	0.00319432	0
15610341	-	Rv3205c	201.558	170.519	0.241262	0.454301	3.03621	0.00239569	0.0102115	0.00319432	0
15608756	tesB1	Rv1618	67.8903	123.175	-0.859434	-0.646395	-3.03392	0.00241397	0.0102778	0.00321507	0
15610051	pknI	Rv2914c	66.2455	42.6721	0.634528	0.847567	3.03329	0.00241904	0.0102877	0.00321818	0
15609192	rpsR	Rv2055c	60.9312	38.1702	0.674733	0.887772	3.02591	0.00247887	0.0105303	0.00329405	0
15610847	dnaQ	Rv3711c	182.767	281.314	-0.62218	-0.409141	-3.02413	0.00249349	0.0105805	0.00330742	0
15607880	-	Rv0740	190.131	159.454	0.253853	0.466892	3.024	0.00249454	0.010573	0.00330742	0
15609457	rocE	Rv2320c	20.7964	7.07552	1.55543	1.76847	3.023	0.0025028	0.0105961	0.00331147	0
15609712	-	Rv2575	107.747	80.2159	0.425684	0.638723	3.02275	0.00250486	0.0105929	0.00331147	0
15610006	-	Rv2869c	146.472	116.904	0.325298	0.538337	3.02261	0.00250602	0.010586	0.00331147	0
15607447	-	Rv0306	38.3806	19.734	0.959689	1.17273	3.01952	0.00253177	0.0106828	0.00334175	0
15608114	accD2	Rv0974c	39.8044	20.8476	0.933046	1.14609	3.01906	0.00253558	0.0106869	0.00334303	0
15609079	-	Rv1942c	100.401	73.4707	0.450538	0.663577	3.0184	0.00254112	0.0106982	0.00334658	0
15610229	-	Rv3092c	135.281	106.252	0.34847	0.561509	3.01773	0.00254674	0.01071	0.00334903	0
57117089	-	Rv3322c	150.008	120.394	0.317276	0.530315	3.0175	0.00254865	0.010706	0.00334903	0
15610638	fabG	Rv3502c	73.6194	49.3721	0.576391	0.78943	3.00849	0.00262553	0.0110167	0.0034462	0
15609850	sthA	Rv2713	114.78	87.0052	0.399703	0.612742	3.00646	0.00264305	0.0110779	0.00346527	0
15608125	mscL	Rv0985c	193.612	163.226	0.246301	0.45934	3.00613	0.00264593	0.0110776	0.00346527	0
15607261	fadD7	Rv0119	54.1885	32.6512	0.730854	0.943893	3.00459	0.00265935	0.0111214	0.00347523	0
15608205	-	Rv1065	313.518	284.285	0.141209	0.354249	3.00458	0.00265944	0.0111095	0.00347523	0
15607405	-	Rv0264c	122.549	94.3892	0.376666	0.589705	3.00172	0.00268457	0.0112021	0.00350419	0
15607703	htpX	Rv0563	255.314	225.079	0.181839	0.394878	3.00105	0.00269046	0.0112142	0.003508	0
15609692	alaS	Rv2555c	342.136	313.845	0.124516	0.337555	2.99953	0.00270398	0.0112581	0.00352173	0
15607927	-	Rv0787	103.126	76.2381	0.435819	0.648858	2.99887	0.00270987	0.0112702	0.0035255	0
15607409	-	Rv0268c	460.595	437.321	0.0748032	0.287842	2.99359	0.00275716	0.0114542	0.00358307	0
15607967	-	Rv0827c	213.543	183.275	0.220514	0.433553	2.99322	0.00276054	0.0114556	0.00358351	0
57117033	-	Rv2877c	149.717	120.532	0.31282	0.525859	2.99155	0.00277565	0.0115057	0.00359916	0
15610232	-	Rv3095	155.973	126.612	0.300889	0.513928	2.99032	0.00278682	0.0115393	0.00360967	0
15608581	-	Rv1443c	106.955	79.933	0.420145	0.633184	2.98838	0.00280463	0.0116003	0.00362875	0
15608102	lprP	Rv0962c	37.6221	19.3593	0.958552	1.17159	2.98722	0.00281524	0.0116314	0.00363848	0
57117026	-	Rv2803	81.394	56.5464	0.525489	0.738528	2.98562	0.00283007	0.0116799	0.00365365	0
15607891	mmsB	Rv0751c	76.4449	52.1659	0.551313	0.764352	2.98122	0.00287103	0.0118359	0.00370065	0
15608839	xerD	Rv1701	45.7841	89.7816	-0.971572	-0.758533	-2.98104	0.00287276	0.0118301	0.00370065	0
15609450	-	Rv2313c	130.641	102.399	0.351403	0.564442	2.9795	0.00288723	0.0118767	0.00371413	0
15611048	-	Rv3912	51.8688	30.9251	0.746086	0.959125	2.97914	0.0028906	0.0118776	0.00371413	0
15609618	-	Rv2481c	49.5995	29.0427	0.772149	0.985189	2.97892	0.00289267	0.0118732	0.00371413	0
15609122	-	Rv1985c	48.2942	27.9756	0.787684	1.00072	2.97778	0.00290341	0.0119043	0.00372386	0
15610944	glfT	Rv3808c	95.6747	161.539	-0.755674	-0.542634	-2.96966	0.00298127	0.0122102	0.00381956	0
15611047	sigM	Rv3911	66.7258	43.753	0.608862	0.821901	2.96524	0.00302448	0.0123738	0.00386971	0
15607402	narK3	Rv0261c	14.4929	3.49716	2.05109	2.26413	2.96498	0.00302698	0.0123706	0.00386971	0
15608243	-	Rv1103c	142.772	226.137	-0.663481	-0.450442	-2.96372	0.00303947	0.0124082	0.00388148	0
57117103	-	Rv3395A	26.2632	11.0502	1.24897	1.46201	2.96166	0.0030599	0.012478	0.00390333	0
57116851	-	Rv1342c	78.7033	54.4206	0.532273	0.745312	2.95934	0.00308301	0.0125587	0.00392856	0
15609482	-	Rv2345	179.789	150.522	0.256329	0.469368	2.95491	0.00312758	0.0127265	0.00397682	0
15610156	esxR	Rv3019c	0	9.66873	-4.27333	-4.06029	-2.95491	0.00312763	0.0127129	0.00397682	0
15609461	-	Rv2324	40.8336	22.1255	0.884047	1.09709	2.95207	0.00315647	0.0128163	0.00400916	0
15608542	-	Rv1404	658.04	648.102	0.0219563	0.234996	2.94842	0.00319402	0.0129549	0.00405057	0
15607490	-	Rv0349	68.5375	45.5115	0.590661	0.8037	2.94796	0.00319879	0.0129603	0.00405057	0
15609587	rpfE	Rv2450c	19.878	6.79434	1.54877	1.76181	2.94777	0.00320078	0.0129544	0.00405057	0
15609037	lipJ	Rv1900c	109.126	82.5071	0.403406	0.616445	2.94729	0.00320568	0.0129603	0.00405057	0
15607262	fusA2	Rv0120c	156.129	127.477	0.292496	0.505536	2.94724	0.00320625	0.0129487	0.00405057	0
15610124	leuD	Rv2987c	62.1448	113.391	-0.867602	-0.654562	-2.94353	0.00324493	0.0130909	0.00409504	0
15610983	-	Rv3847	176.478	147.478	0.25899	0.472029	2.94281	0.00325248	0.0131073	0.00410019	0
15610388	alkB	Rv3252c	116.882	190.344	-0.703559	-0.49052	-2.94046	0.00327722	0.0131929	0.00412095	0
15610367	-	Rv3231c	61.8535	39.757	0.637647	0.850686	2.9402	0.00327999	0.01319	0.00412095	0
15608189	-	Rv1049	44.8282	25.4293	0.817917	1.03096	2.94016	0.00328043	0.0131777	0.00412095	0
15609407	lppN	Rv2270	16.5332	4.75106	1.79904	2.01208	2.93992	0.00328294	0.0131737	0.00412095	0
15608124	moaB2	Rv0984	383.715	358.63	0.097538	0.310577	2.93645	0.00331992	0.0133079	0.00416294	0
15610577	mrsA	Rv3441c	182.933	154.033	0.248073	0.461113	2.93241	0.00336343	0.013468	0.00421301	0
57116987	eis	Rv2416c	53.1687	32.4367	0.712948	0.925987	2.9288	0.00340272	0.0136109	0.00425771	0
15609884	-	Rv2747	41.947	23.1883	0.85517	1.06821	2.92791	0.00341246	0.0136354	0.00426537	0
15609123	-	Rv1986	46.9542	27.3143	0.781597	0.994636	2.9214	0.00348465	0.0139091	0.00435098	0
15607481	-	Rv0340	92.9531	67.8273	0.454637	0.667676	2.92014	0.00349874	0.0139505	0.00436395	0
15609274	-	Rv2137c	731.772	728.29	0.00688132	0.21992	2.91749	0.00352857	0.0140546	0.00439651	0
15607800	-	Rv0660c	497.608	478.734	0.0557867	0.268826	2.91564	0.00354965	0.0141236	0.00441604	0
15607794	-	Rv0654	86.9473	62.3801	0.479056	0.692095	2.91515	0.00355521	0.0141308	0.00441604	0
15610791	-	Rv3655c	33.5912	16.7123	1.00717	1.22021	2.91512	0.00355548	0.014117	0.00441604	0
57116772	PE_PGRS8	Rv0742	49.2237	29.265	0.750176	0.963216	2.91249	0.00358554	0.0142214	0.00444869	0
15610897	fadE36	Rv3761c	44.7147	25.5872	0.805327	1.01837	2.90691	0.00365016	0.0144625	0.0045241	0
15609646	-	Rv2509	137.92	110.49	0.319918	0.532957	2.90643	0.00365574	0.0144693	0.00452625	0
15609877	-	Rv2740	157.837	129.854	0.281542	0.494581	2.90462	0.00367705	0.0145384	0.00454786	0
15609580	dctA	Rv2443	135.088	107.819	0.325292	0.538331	2.90274	0.00369917	0.0146106	0.00457042	0
15609384	accD6	Rv2247	679.464	672.795	0.0142314	0.227271	2.90146	0.00371427	0.0146548	0.00458427	0
15608073	pstB	Rv0933	99.5571	74.1891	0.424317	0.637356	2.90006	0.00373089	0.014705	0.00459997	0
15607269	-	Rv0127	95.2832	70.2543	0.439637	0.652676	2.89762	0.00376009	0.0148046	0.00463112	0
15607663	-	Rv0523c	55.1105	34.3716	0.68111	0.894149	2.89522	0.00378899	0.0149028	0.00466185	0
15609805	-	Rv2668	71.8337	49.0117	0.551536	0.764575	2.89063	0.00384468	0.0151061	0.00472543	0
15609588	-	Rv2451	74.5857	51.5427	0.533132	0.746171	2.88377	0.00392947	0.0154232	0.00482462	0
15609419	-	Rv2282c	15.8465	4.53607	1.80465	2.01769	2.88344	0.00393357	0.0154232	0.00482463	0
15607521	-	Rv0380c	98.1207	73.068	0.425318	0.638357	2.88309	0.003938	0.0154245	0.00482504	0
15609781	-	Rv2644c	60.5176	39.1503	0.628332	0.841371	2.88108	0.00396317	0.015507	0.00485084	0
15608751	trpA	Rv1613	76.8701	133.458	-0.795897	-0.582858	-2.87915	0.0039875	0.015586	0.00487555	0
15610866	-	Rv3730c	50.1236	30.2997	0.726188	0.939227	2.87774	0.00400534	0.0156395	0.00489229	0
15607747	-	Rv0607	38.9619	21.1584	0.880833	1.09387	2.87677	0.00401762	0.0156712	0.00489819	0
15609015	glnA3	Rv1878	43.9907	25.227	0.802227	1.01527	2.87605	0.00402686	0.015691	0.00489819	0
15608632	-	Rv1494	67.4422	45.2659	0.575227	0.788266	2.87583	0.00402966	0.0156857	0.00489819	0
57117062	PPE49	Rv3125c	117.251	91.1565	0.363176	0.576215	2.87565	0.00403191	0.0156783	0.00489819	0
15610109	-	Rv2972c	59.4638	38.2897	0.635055	0.848094	2.87535	0.00403578	0.0156771	0.00489819	0
15608347	folP2	Rv1207	89.1443	64.8659	0.458683	0.671723	2.875	0.00404033	0.0156786	0.00489819	0
15608082	-	Rv0942	142.221	115.146	0.304671	0.517711	2.87456	0.00404588	0.015684	0.00489819	0
15609845	-	Rv2708c	435.838	414.937	0.0709016	0.283941	2.87446	0.00404715	0.0156728	0.00489819	0
15608597	-	Rv1459c	89.145	64.8732	0.458531	0.67157	2.87443	0.00404756	0.0156583	0.00489819	0
15609715	-	Rv2578c	22.8846	9.14608	1.32315	1.53619	2.86778	0.00413366	0.015975	0.00499338	0
15610913	-	Rv3777	100.305	75.3024	0.41362	0.626659	2.86739	0.00413878	0.0159784	0.00499338	0
15608924	-	Rv1786	81.6933	58.1402	0.490682	0.703721	2.86737	0.00413894	0.0159627	0.00499338	0
57117086	amiA1	Rv3305c	67.1501	45.1476	0.57274	0.78578	2.86178	0.00421273	0.0162307	0.00507616	0
15610498	-	Rv3362c	95.7901	71.172	0.428566	0.641605	2.86152	0.00421616	0.0162273	0.00507616	0
57116728	pyrE	Rv0382c	136.674	109.99	0.313371	0.52641	2.86098	0.00422337	0.0162384	0.00507965	0
15608270	-	Rv1130	79.6855	137.106	-0.782898	-0.569859	-2.85958	0.00424202	0.0162935	0.00509687	0
57116689	PPE1	Rv0096	23.9446	9.93232	1.2695	1.48254	2.85743	0.0042709	0.0163877	0.00512635	0
15607573	sodC	Rv0432	214.863	187.411	0.197206	0.410245	2.85254	0.00433712	0.0166249	0.00520054	0
15607810	end	Rv0670	169.383	142.089	0.253496	0.466535	2.8522	0.00434176	0.0166257	0.00520081	0
15611021	-	Rv3885c	68.837	46.7518	0.558161	0.771201	2.85094	0.00435907	0.0166751	0.00521494	0
15610328	-	Rv3192	20.1833	7.39387	1.44876	1.6618	2.85069	0.0043624	0.0166709	0.00521494	0
15608435	thrC	Rv1295	54.4083	100.686	-0.887965	-0.674926	-2.84993	0.0043729	0.0166941	0.0052222	0
15610845	ask	Rv3709c	131.952	105.619	0.32114	0.534179	2.84876	0.00438894	0.0167384	0.00523605	0
15608999	adhA	Rv1862	101.01	76.2401	0.405869	0.618908	2.84568	0.00443174	0.0168845	0.00528175	0
15609391	-	Rv2254c	48.2942	29.04	0.733811	0.94685	2.8439	0.00445647	0.0169616	0.00530586	0
15609018	lppE	Rv1881c	155.248	128.347	0.274524	0.487564	2.84327	0.00446525	0.0169779	0.00531096	0
15610004	-	Rv2867c	257.801	231.224	0.15697	0.370009	2.83793	0.00454074	0.0172475	0.0053953	0
15610793	-	Rv3657c	18.9443	6.64002	1.5125	1.72554	2.83623	0.00456498	0.0173221	0.00541864	0
15609219	-	Rv2082	61.6444	110.985	-0.848319	-0.63528	-2.8358	0.0045711	0.0173279	0.00542045	0
15609444	-	Rv2307c	38.4601	21.0459	0.869827	1.08287	2.83484	0.00458493	0.0173628	0.00543138	0
15610026	tsf	Rv2889c	278.632	252.683	0.141035	0.354074	2.83114	0.00463831	0.0175473	0.00548909	0
15609755	-	Rv2618	61.4507	40.434	0.603862	0.816901	2.83075	0.00464393	0.017551	0.00549023	0
15609301	-	Rv2164c	86.0583	145.53	-0.757926	-0.544886	-2.82924	0.00466583	0.0176161	0.0055106	0
15609488	plcA	Rv2351c	34.6777	18.0953	0.938392	1.15143	2.82846	0.00467725	0.0176415	0.00551479	0
57116895	-	Rv1638A	272.989	394.479	-0.531102	-0.318063	-2.82836	0.00467874	0.0176295	0.00551479	0
15609661	fas	Rv2524c	448.388	429.718	0.0613581	0.274397	2.82224	0.00476889	0.0179512	0.00561543	0
15607199	-	Rv0057	103.38	78.8032	0.391628	0.604667	2.81958	0.00480865	0.0180828	0.00565661	0
15608813	-	Rv1675c	18.6251	6.5006	1.5186	1.73164	2.8192	0.00481435	0.0180862	0.00565766	0
15609270	-	Rv2133c	111.897	86.8919	0.364883	0.577922	2.81673	0.0048516	0.018208	0.00569576	0
15610994	gltD	Rv3858c	347.027	323.853	0.0997115	0.312751	2.81098	0.00493916	0.0185182	0.00579279	0
15609411	-	Rv2274c	18.7168	6.59853	1.50412	1.71715	2.80953	0.0049614	0.018583	0.00581308	0
15607506	-	Rv0365c	51.0467	31.6564	0.689319	0.902358	2.808	0.00498498	0.0186528	0.00583491	0
15609843	-	Rv2706c	615.188	827.099	-0.427034	-0.213995	-2.80617	0.00501337	0.0187404	0.00586232	0
15609148	-	Rv2011c	28.933	13.8548	1.06233	1.27537	2.80085	0.00509675	0.0190333	0.00595392	0
15609634	pdhA	Rv2497c	165.691	253.185	-0.611699	-0.39866	-2.80051	0.00510223	0.0190348	0.00595441	0
15607233	mtn	Rv0091	27.8997	13.0923	1.09153	1.30457	2.79916	0.00512355	0.0190955	0.00597338	0
15608920	-	Rv1782	319.967	296.087	0.111905	0.324944	2.79843	0.00513515	0.0191198	0.00598099	0
15610018	cdsA	Rv2881c	155.315	129.205	0.265536	0.478575	2.79581	0.00517694	0.0192564	0.00602371	0
15608795	argR	Rv1657	51.8233	32.4284	0.676344	0.889383	2.79488	0.00519196	0.0192932	0.00603523	0
15610090	-	Rv2953	99.9092	75.8831	0.39684	0.609879	2.79321	0.00521879	0.0193738	0.00606044	0
15610957	-	Rv3821	80.3039	57.7533	0.475567	0.688607	2.78912	0.00528512	0.0196007	0.00612636	0
15607162	TB39.8	Rv0020c	512.027	498.107	0.0397653	0.252804	2.78907	0.00528595	0.0195845	0.00612636	0
15609241	-	Rv2104c	122.151	97.0862	0.331326	0.544365	2.78825	0.0052994	0.0196151	0.00613591	0
15608992	-	Rv1855c	130.333	104.982	0.312065	0.525104	2.78751	0.00531147	0.0196404	0.00613917	0
15607451	-	Rv0310c	58.8742	38.585	0.609595	0.822634	2.78744	0.00531263	0.0196255	0.00613917	0
15608773	-	Rv1635c	71.0006	49.3735	0.524094	0.737133	2.78388	0.00537127	0.0198227	0.00620085	0
15610780	-	Rv3644c	91.7961	68.4276	0.423853	0.636892	2.78292	0.00538723	0.0198621	0.00621319	0
15610872	-	Rv3736	73.2316	51.4024	0.51063	0.723669	2.78213	0.00540037	0.0198911	0.00622226	0
15610228	-	Rv3091	68.4778	47.1572	0.538158	0.751197	2.77935	0.00544677	0.0200424	0.00626959	0
15609460	-	Rv2323c	28.592	13.7257	1.05874	1.27178	2.77819	0.00546629	0.0200946	0.00628593	0
15608410	lprA	Rv1270c	149.811	124.132	0.271266	0.484305	2.77594	0.00550427	0.0202145	0.00632343	0
15607721	-	Rv0581	105.629	81.5101	0.37395	0.586989	2.77525	0.00551596	0.0202377	0.00632627	0
15608562	-	Rv1424c	47.126	28.6103	0.719989	0.933028	2.77492	0.00552145	0.0202382	0.00632627	0
15610551	-	Rv3415c	19.8877	7.51565	1.40391	1.61695	2.77484	0.00552284	0.0202236	0.00632627	0
15609655	lppS	Rv2518c	111.407	87.0082	0.356614	0.569653	2.7743	0.00553202	0.0202375	0.00633063	0
15609791	-	Rv2654c	22.5819	9.37228	1.26869	1.48173	2.77381	0.00554042	0.0202486	0.0063341	0
15610303	-	Rv3167c	16.7705	5.49411	1.60997	1.82301	2.77206	0.00557025	0.0203379	0.00635277	0
15608952	-	Rv1815	392.328	372.24	0.0758238	0.288863	2.77206	0.00557035	0.0203186	0.00635277	0
57116853	-	Rv1364c	84.3343	61.6488	0.452046	0.665085	2.77191	0.00557292	0.0203083	0.00635277	0
15607501	-	Rv0360c	66.5856	45.5626	0.547359	0.760399	2.76983	0.00560852	0.0204183	0.00638413	0
15607513	-	Rv0372c	17.5829	6.02015	1.5463	1.75934	2.76967	0.00561127	0.0204086	0.00638413	0
57116763	-	Rv0634A	199.973	174.127	0.199663	0.412702	2.76721	0.00565386	0.0205436	0.00642638	0
15608084	-	Rv0944	27.4513	12.9456	1.08441	1.29745	2.76483	0.00569526	0.0206741	0.0064672	0
15609540	lppR	Rv2403c	90.0139	67.0001	0.425985	0.639024	2.76397	0.00571023	0.0207085	0.00647797	0
15608996	modC	Rv1859	90.7984	67.7366	0.42273	0.635769	2.76341	0.00572009	0.0207243	0.00648291	0
57117056	moaB1	Rv3110	15.5312	4.76268	1.70532	1.91836	2.7612	0.00575896	0.0208451	0.0065207	0
15609121	cfp21	Rv1984c	60.9755	40.68	0.583911	0.79695	2.76044	0.00577232	0.0208734	0.00652377	0
57116889	-	Rv1575	0	8.65158	-4.11296	-3.89992	-2.76042	0.00577275	0.0208549	0.00652377	0
15609683	-	Rv2546	13.4182	3.51665	1.93192	2.14496	2.75917	0.00579484	0.0209147	0.00654246	0
15609525	hemN	Rv2388c	113.446	89.1884	0.347073	0.560112	2.75724	0.00582915	0.0210184	0.00657491	0
15610417	-	Rv3281	131.894	206.946	-0.649876	-0.436837	-2.75601	0.00585116	0.0210776	0.00659342	0
15609811	-	Rv2674	201.294	175.684	0.196321	0.40936	2.75545	0.00586108	0.0210932	0.00659829	0
15609691	-	Rv2554c	117.569	93.1681	0.335602	0.548641	2.75489	0.00587112	0.0211092	0.00660329	0
15610011	dipZ	Rv2874	21.8542	8.97938	1.28322	1.49626	2.74858	0.00598549	0.0214998	0.00671933	0
15608753	-	Rv1615	200.647	175.174	0.195875	0.408914	2.74824	0.00599167	0.0215015	0.00671933	0
15610933	fadE35	Rv3797	43.1978	25.5334	0.758569	0.971608	2.74817	0.00599291	0.0214855	0.00671933	0
57117138	PE33	Rv3650	42.4641	24.9269	0.768539	0.981578	2.74794	0.0059971	0.0214801	0.00671933	0
15609146	-	Rv2009	111.038	87.037	0.351347	0.564387	2.7466	0.00602169	0.0215477	0.00674047	0
15608811	-	Rv1673c	0	8.57724	-4.10051	-3.88747	-2.74568	0.00603864	0.0215879	0.00675304	0
15609181	-	Rv2044c	26.8274	12.6078	1.08939	1.30243	2.74136	0.00611861	0.021853	0.00683598	0
15610624	-	Rv3488	33.0663	17.4224	0.924423	1.13746	2.73506	0.0062368	0.022254	0.00696143	0
57117055	moaA1	Rv3109	12.8591	3.27147	1.97478	2.18782	2.73466	0.0062444	0.0222601	0.00696331	0
15608007	rpfA	Rv0867c	170.519	145.302	0.230873	0.443913	2.73368	0.00626314	0.0223058	0.00697761	0
15610707	hmp	Rv3571	58.7641	38.9946	0.591662	0.804702	2.73261	0.00628354	0.0223573	0.00699373	0
15607682	menE	Rv0542c	63.5821	43.2586	0.555633	0.768672	2.73217	0.00629193	0.022366	0.00699646	0
15610443	deoD	Rv3307	59.9865	40.0888	0.581438	0.794477	2.73064	0.00632121	0.0224489	0.00702239	0
15608111	echA7	Rv0971c	50.9466	32.2291	0.660622	0.873661	2.72958	0.00634155	0.0225	0.00703443	0
15608650	epiA	Rv1512	85.7882	63.4882	0.434291	0.647331	2.72945	0.00634398	0.0224874	0.00703443	0
15609597	clpP2	Rv2460c	372.804	519.251	-0.478016	-0.264977	-2.72853	0.00636179	0.0225294	0.00704755	0
15610064	-	Rv2927c	348.406	488.097	-0.486398	-0.273359	-2.72509	0.00642848	0.0227441	0.00711474	0
15610396	whiB2	Rv3260c	363.73	507.511	-0.480571	-0.267532	-2.72229	0.00648304	0.0229157	0.00716839	0
15607885	-	Rv0745	17.6604	6.25641	1.49711	1.71015	2.72126	0.00650328	0.0229657	0.00718404	0
15608222	mca	Rv1082	137.528	112.999	0.28342	0.496459	2.7207	0.0065143	0.022983	0.00718947	0
57116940	-	Rv2077A	21.8238	9.09187	1.26325	1.47629	2.7194	0.00654006	0.0230524	0.00720885	0
15610346	-	Rv3210c	102.335	79.1311	0.370977	0.584016	2.7192	0.00654409	0.023045	0.00720885	0
15610317	-	Rv3181c	35.0372	19.0996	0.875343	1.08838	2.71692	0.00658916	0.023182	0.00725172	0
15607831	-	Rv0691c	103.021	79.8574	0.367437	0.580477	2.71342	0.00665916	0.0234065	0.00732193	0
15607479	-	Rv0338c	206.487	181.757	0.184038	0.397077	2.7128	0.00667166	0.0234285	0.00732883	0
15610910	echA21	Rv3774	136.594	112.241	0.283299	0.496339	2.71084	0.00671123	0.0235455	0.00736543	0
15609266	-	Rv2129c	130.241	106.073	0.296127	0.509166	2.70942	0.00674007	0.0236247	0.0073837	0
15610833	-	Rv3697c	125.924	101.883	0.305632	0.518672	2.7094	0.00674041	0.023604	0.0073837	0
57116902	-	Rv1721c	22.6243	9.71072	1.22023	1.43326	2.70825	0.00676394	0.0236644	0.0074026	0
15609836	-	Rv2699c	85.776	142.935	-0.736715	-0.523676	-2.70468	0.00683694	0.0238976	0.00747555	0
15608720	-	Rv1582c	0	8.37042	-4.0653	-3.85226	-2.70425	0.00684582	0.0239065	0.00747833	0
15607942	-	Rv0802c	50.4299	32.011	0.655712	0.868752	2.70274	0.00687712	0.0239935	0.00749866	0
57116905	wag22	Rv1759c	0	7.33864	-6.66585	-6.45281	-2.70273	0.00687716	0.0239714	0.00749866	0
15609612	-	Rv2475c	67.0842	116.56	-0.797022	-0.583983	-2.69535	0.00703149	0.0244867	0.00765985	0
15610300	moxR3	Rv3164c	49.651	31.411	0.660552	0.873591	2.69446	0.00705026	0.0245294	0.00767321	0
15610989	menG	Rv3853	195.468	171.006	0.192884	0.405923	2.69408	0.00705833	0.0245349	0.00767491	0
15610231	-	Rv3094c	68.5885	48.1862	0.509348	0.722387	2.68831	0.00718157	0.0249402	0.00779622	0
15610344	-	Rv3208	166.342	141.949	0.22878	0.441819	2.68823	0.00718313	0.0249227	0.00779622	0
15609372	-	Rv2235	84.3678	62.6574	0.429208	0.642247	2.68787	0.00719093	0.0249268	0.00779751	0
15610289	nuoI	Rv3153	171.883	258.683	-0.589763	-0.376723	-2.68518	0.00724898	0.0251049	0.00785323	0
15609546	-	Rv2409c	72.5097	124.001	-0.774107	-0.561068	-2.68161	0.00732695	0.0253517	0.00792693	0
57116769	rpsN	Rv0717	1111.46	1151.21	-0.050703	0.162336	2.6813	0.00733361	0.0253514	0.00792693	0
15608045	echA6	Rv0905	107.059	84.1317	0.347685	0.560725	2.68114	0.00733718	0.0253405	0.00792693	0
15607348	-	Rv0207c	429.454	414.044	0.0527181	0.265757	2.67903	0.00738361	0.0254775	0.00796979	0
57117074	gpm2	Rv3214	64.5118	44.6587	0.530622	0.743662	2.67409	0.00749325	0.0258322	0.00808073	0
15611041	esxF	Rv3905c	27.3433	13.3783	1.03129	1.24433	2.67088	0.00756517	0.0260563	0.00815083	0
15610370	-	Rv3234c	112.571	89.5661	0.329816	0.542855	2.66994	0.00758638	0.0261055	0.00815542	0
57116903	gabD2	Rv1731	106.908	84.1392	0.345522	0.558561	2.66991	0.00758711	0.0260842	0.00815542	0
15607555	thiE	Rv0414c	46.5598	28.9697	0.684537	0.897576	2.66975	0.00759075	0.0260729	0.00815542	0
15608621	fabG1	Rv1483	122.932	193.063	-0.651212	-0.438173	-2.66947	0.00759711	0.0260709	0.00815542	0
15608552	-	Rv1414	37.5081	21.4206	0.808199	1.02124	2.66855	0.007618	0.0261189	0.00817041	0
15609182	lipT	Rv2045c	95.9699	73.7912	0.379132	0.592171	2.66627	0.00766985	0.0262727	0.00821854	0
15607983	-	Rv0843	27.4401	13.4872	1.0247	1.23774	2.66448	0.00771082	0.0263891	0.00825493	0
15608527	mihF	Rv1388	251.027	361.35	-0.525556	-0.312516	-2.66231	0.00776074	0.0265358	0.00830084	0
15607358	lipW	Rv0217c	37.7589	21.6723	0.800963	1.014	2.66182	0.00777193	0.02655	0.00830527	0
15608346	fadD6	Rv1206	84.2694	62.9176	0.421546	0.634585	2.65778	0.00786571	0.026846	0.00839787	0
15609883	pgsA3	Rv2746c	45.9779	28.5738	0.686247	0.899286	2.65728	0.00787731	0.0268613	0.00839813	0
15607850	rpsQ	Rv0710	1137.77	1181.28	-0.0541418	0.158897	2.65702	0.00788357	0.0268583	0.00839813	0
15610962	fadD23	Rv3826	92.3596	70.5065	0.389507	0.602546	2.65668	0.0078915	0.026861	0.00839813	0
15608021	-	Rv0881	29.0618	14.7744	0.97602	1.18906	2.65655	0.00789445	0.0268468	0.00839813	0
15610813	-	Rv3677c	99.8229	77.5907	0.363488	0.576527	2.65462	0.00793983	0.0269768	0.00843879	0
15608385	-	Rv1245c	148.739	125.095	0.249753	0.462792	2.65299	0.00797812	0.0270825	0.00847185	0
15610909	-	Rv3773c	65.1152	45.4242	0.519535	0.732574	2.6516	0.00801105	0.0271698	0.00849915	0
15608202	-	Rv1062	30.2915	15.7617	0.942494	1.15553	2.65106	0.00802385	0.0271887	0.00850508	0
15608716	-	Rv1578c	0	8.09019	-4.01617	-3.80313	-2.64714	0.00811769	0.027482	0.00859682	0
15610456	-	Rv3320c	109.142	86.6016	0.333742	0.546781	2.64617	0.00814094	0.027536	0.0086137	0
15609442	-	Rv2305	38.603	22.4917	0.779318	0.992357	2.64386	0.00819676	0.0276999	0.00866156	0
15609315	aroG	Rv2178c	184.543	160.964	0.197223	0.410262	2.64369	0.00820087	0.027689	0.00866156	0
15607792	rplL	Rv0652	312.994	292.89	0.0957788	0.308818	2.63776	0.00834546	0.0281519	0.00880208	0
15608983	-	Rv1846c	441.995	428.568	0.0445037	0.257543	2.63763	0.00834885	0.0281382	0.00880208	0
15607336	-	Rv0195	18.0929	6.87718	1.39553	1.60857	2.63679	0.00836954	0.0281827	0.00881601	0
15610921	-	Rv3785	73.5218	53.2373	0.465734	0.678773	2.63511	0.00841095	0.0282968	0.00885171	0
15608449	atpG	Rv1309	211.149	308.678	-0.547842	-0.334803	-2.62588	0.00864247	0.0290498	0.00908725	0
15608130	-	Rv0990c	66.1327	46.6102	0.504717	0.717756	2.62492	0.00866697	0.0291062	0.0091033	0
15607343	mmpL11	Rv0202c	140.335	117.266	0.259087	0.472126	2.62467	0.00867317	0.0291011	0.0091033	0
15610895	proX	Rv3759c	106.733	84.5939	0.335382	0.548422	2.62391	0.00869277	0.0291409	0.00911575	0
15607395	cobU	Rv0254c	27.5868	13.8465	0.994453	1.20749	2.62	0.00879302	0.0294507	0.00921268	0
15610357	TB7.3	Rv3221c	150.636	127.523	0.240303	0.453342	2.61963	0.00880257	0.0294566	0.00921449	0
15608582	-	Rv1444c	140.954	117.967	0.256839	0.469879	2.61895	0.00881997	0.0294886	0.00922185	0
57117156	-	Rv3784	64.9192	45.575	0.510404	0.723443	2.61875	0.00882525	0.0294801	0.00922185	0
15610709	fadE34	Rv3573c	23.1279	10.5126	1.13751	1.35055	2.61745	0.00885895	0.0295665	0.00924135	0
15610201	-	Rv3064c	55.8868	37.5158	0.57501	0.788049	2.61726	0.00886393	0.0295569	0.00924135	0
15609565	ahpC	Rv2428	35.7656	69.9177	-0.967084	-0.754045	-2.61712	0.00886743	0.0295424	0.00924135	0
15607568	xthA	Rv0427c	45.0699	28.1209	0.680522	0.893561	2.61676	0.008877	0.0295482	0.00924315	0
15609574	-	Rv2437	59.9918	41.1801	0.542816	0.755855	2.61545	0.00891094	0.029635	0.00927031	0
15607892	fadE9	Rv0752c	61.9042	42.9057	0.528869	0.741909	2.61411	0.00894614	0.0297258	0.00929871	0
15609651	-	Rv2514c	39.5078	23.4687	0.751399	0.964438	2.61202	0.00900092	0.0298815	0.00934742	0
57116923	PE_PGRS33	Rv1818c	67.1929	115.349	-0.779629	-0.56659	-2.60931	0.00907247	0.0300925	0.00941343	0
15609851	-	Rv2714	188.224	165.359	0.186843	0.399882	2.60706	0.00913233	0.0302644	0.00945941	0
15609173	-	Rv2036	115.578	93.3511	0.308123	0.521163	2.60704	0.00913284	0.0302395	0.00945941	0
15607982	-	Rv0842	187.043	164.236	0.187599	0.400638	2.60345	0.00922919	0.0305317	0.00955081	0
15610728	TB11.2	Rv3592	240.823	219.095	0.136417	0.349456	2.59975	0.00932922	0.0308355	0.009639	0
15608976	-	Rv1839c	68.3872	48.9157	0.483428	0.696467	2.59969	0.00933076	0.0308136	0.009639	0
15610742	folK	Rv3606c	79.4292	132.298	-0.736048	-0.523009	-2.59907	0.00934767	0.0308424	0.00964523	0
15608972	-	Rv1835c	70.8639	51.1904	0.469179	0.682219	2.59862	0.00935991	0.0308558	0.00964523	0
15609757	-	Rv2620c	40.0522	24.0205	0.737616	0.950655	2.59857	0.00936134	0.0308335	0.00964523	0
15607249	ctpI	Rv0107c	123.032	100.737	0.288436	0.501475	2.59704	0.00940303	0.0309438	0.00967972	0
15608762	-	Rv1624c	92.1133	71.0416	0.374746	0.587785	2.59477	0.00946548	0.0311221	0.0097355	0
15608419	-	Rv1279	102.637	81.0734	0.340249	0.553289	2.5937	0.00949481	0.0311913	0.00975716	0
15610467	sugI	Rv3331	73.7583	53.9572	0.450991	0.66403	2.58863	0.00963599	0.0316275	0.00989361	0
15607977	-	Rv0837c	35.862	20.6234	0.798174	1.01121	2.58821	0.00964757	0.031638	0.00989688	0
15607388	-	Rv0247c	156.169	235.666	-0.59364	-0.380601	-2.58756	0.00966598	0.0316708	0.00990714	0
15609870	-	Rv2733c	78.2505	58.1442	0.428464	0.641503	2.58592	0.00971193	0.0317937	0.00994559	0
15610876	-	Rv3740c	49.7836	32.4492	0.617486	0.830525	2.58426	0.00975874	0.0319192	0.00998319	0
57117040	-	Rv2970A	237.846	216.38	0.136456	0.349495	2.58389	0.00976916	0.0319256	0.00998319	0
15608461	-	Rv1321	140.131	117.719	0.251432	0.464471	2.58366	0.0097757	0.0319193	0.00998319	0
15610021	-	Rv2884	89.1353	68.3672	0.382693	0.595732	2.58342	0.00978253	0.0319139	0.00998319	0
15609354	lipB	Rv2217	147.439	124.971	0.23852	0.45156	2.58228	0.00981487	0.0319917	0.0100075	0
15607295	ptbB	Rv0153c	100.035	78.7545	0.345064	0.558103	2.58074	0.00985896	0.0321076	0.0100438	0
15608191	-	Rv1051c	10.2348	2.24943	2.18586	2.3989	2.57901	0.00990852	0.0322412	0.0100856	0
15610209	-	Rv3072c	33.2553	18.569	0.840684	1.05372	2.57808	0.00993502	0.0322995	0.0101038	0
15609705	-	Rv2568c	49.1161	31.9578	0.620029	0.833068	2.5736	0.0100646	0.0326925	0.0102241	0
15609313	pknL	Rv2176	60.842	42.3443	0.522902	0.735941	2.5734	0.0100706	0.0326839	0.0102241	0
15607331	-	Rv0190	220.897	319.936	-0.534412	-0.321373	-2.57209	0.0101085	0.0327787	0.0102537	0
15608042	prrB	Rv0902c	124.276	102.326	0.280371	0.49341	2.57176	0.0101184	0.0327824	0.0102549	0
15607275	-	Rv0133	87.0856	66.6278	0.386309	0.599348	2.56744	0.0102454	0.0331655	0.0103747	0
15608078	-	Rv0938	132.439	110.41	0.262462	0.475501	2.56648	0.0102736	0.0332283	0.0103886	0
15607862	rpmD	Rv0722	458.921	622.218	-0.439177	-0.226137	-2.56638	0.0102767	0.0332098	0.0103886	0
15609591	-	Rv2454c	379.998	365.216	0.0572383	0.270277	2.56084	0.010442	0.0337149	0.0105415	0
15607722	-	Rv0582	76.8306	57.1074	0.428003	0.641042	2.56071	0.0104458	0.0336986	0.0105415	0
15609061	-	Rv1924c	128.62	106.762	0.268723	0.481763	2.55973	0.0104754	0.0337651	0.0105623	0
15608616	-	Rv1478	97.5593	156.531	-0.682093	-0.469054	-2.5593	0.0104884	0.0337779	0.0105663	0
15608547	ribG	Rv1409	136.544	114.644	0.252208	0.465247	2.5543	0.0106402	0.0342378	0.0107101	0
57116742	-	Rv0494	26.3986	13.3044	0.988561	1.2016	2.55306	0.0106783	0.0343308	0.0107392	0
15610797	-	Rv3661	93.6879	73.0638	0.358707	0.571746	2.55253	0.0106943	0.0343531	0.0107462	0
15607919	-	Rv0779c	25.5585	12.674	1.01193	1.22497	2.55061	0.0107534	0.0345135	0.0107964	0
15609066	-	Rv1929c	40.2948	24.5872	0.712684	0.925723	2.54906	0.0108014	0.034638	0.0108353	0
15608382	-	Rv1242	64.7549	46.1322	0.489215	0.702254	2.54817	0.010829	0.0346971	0.0108538	0
15608589	ctaB	Rv1451	99.306	78.4914	0.339346	0.552385	2.5475	0.0108498	0.0347342	0.0108654	0
15610995	gltB	Rv3859c	365.331	350.152	0.0612214	0.274261	2.54616	0.0108916	0.0348382	0.010898	0
15608264	ephC	Rv1124	27.1206	13.9022	0.96408	1.17712	2.54579	0.0109031	0.0348454	0.0109002	0
15609158	-	Rv2021c	212.662	191.473	0.151424	0.364463	2.54128	0.0110449	0.0352687	0.0110326	0
57116854	-	Rv1372	12.7566	32.6906	-1.35764	-1.1446	-2.53862	0.011129	0.0355073	0.0111064	0
15609852	-	Rv2715	223.923	203.06	0.141096	0.354135	2.53835	0.0111375	0.0355044	0.0111064	0
15608156	lpqT	Rv1016c	72.8333	53.699	0.439704	0.652744	2.53357	0.0112907	0.0359621	0.0112407	0
15607507	-	Rv0366c	41.7504	25.9378	0.686732	0.899772	2.53332	0.0112987	0.0359573	0.0112407	0
15607853	-	Rv0713	63.1841	108.513	-0.780237	-0.567198	-2.53325	0.0113009	0.035934	0.0112407	0
15607805	-	Rv0665	19.8983	8.57557	1.21434	1.42738	2.53201	0.0113412	0.0360316	0.0112713	0
15611027	esxD	Rv3891c	1009.75	1300.69	-0.365279	-0.15224	-2.53103	0.0113727	0.0361012	0.0112931	0
15608959	pgsA2	Rv1822	86.6023	66.6143	0.378573	0.591613	2.53065	0.0113853	0.0361109	0.0112961	0
15607277	-	Rv0135c	148.307	223.954	-0.59461	-0.381571	-2.52843	0.0114575	0.0363093	0.0113581	0
15607683	-	Rv0543c	267.805	248.57	0.107528	0.320567	2.52754	0.0114863	0.0363702	0.0113772	0
15607571	-	Rv0430	91.8152	148.099	-0.689761	-0.476721	-2.52674	0.0115126	0.0364227	0.0113887	0
15607161	-	Rv0019c	198.822	177.652	0.162424	0.375463	2.52651	0.0115201	0.0364158	0.0113887	0
15607641	proC	Rv0500	86.2406	66.3246	0.378822	0.591861	2.52631	0.0115269	0.0364069	0.0113887	0
15607870	-	Rv0730	261.265	241.923	0.110965	0.324004	2.52174	0.0116775	0.0368517	0.0115183	0
15607509	-	Rv0368c	12.7682	3.85897	1.72627	1.93931	2.52174	0.0116777	0.0368213	0.0115183	0
15608867	-	Rv1729c	55.357	37.9321	0.545346	0.758386	2.51969	0.0117457	0.0370048	0.0115757	0
15609807	-	Rv2670c	17.1587	6.71392	1.35372	1.56676	2.51925	0.0117606	0.0370207	0.0115807	0
15611046	-	Rv3910	140.023	118.664	0.238783	0.451822	2.51784	0.0118076	0.0371378	0.0116128	0
15608868	-	Rv1730c	29.4916	15.9282	0.888722	1.10176	2.51745	0.0118209	0.0371484	0.0116128	0
15609688	-	Rv2551c	110.536	89.7266	0.300909	0.513948	2.51739	0.0118228	0.0371235	0.0116128	0
15609758	-	Rv2621c	65.5448	47.1864	0.474109	0.687148	2.51509	0.0119001	0.0373351	0.011679	0
15609963	-	Rv2826c	41.9214	26.235	0.676191	0.88923	2.51335	0.011959	0.0374889	0.0117271	0
57116813	PPE15	Rv1039c	29.6922	16.1227	0.880989	1.09403	2.51163	0.0120175	0.0376407	0.0117746	0
15609792	-	Rv2655c	35.9839	21.2496	0.759917	0.972956	2.51111	0.0120351	0.0376646	0.0117821	0
15609429	-	Rv2292c	65.2509	46.9846	0.47381	0.686849	2.50849	0.012125	0.0379145	0.0118603	0
15609821	arsA	Rv2684	50.1378	33.4065	0.585771	0.79881	2.50815	0.0121364	0.0379187	0.0118616	0
15610794	-	Rv3658c	30.4656	16.7648	0.861745	1.07478	2.50773	0.012151	0.0379329	0.011866	0
57117052	mmr	Rv3065	35.5157	20.8923	0.765483	0.978522	2.50658	0.0121907	0.0380253	0.0118949	0
15608497	-	Rv1357c	30.275	16.6216	0.865066	1.07811	2.50615	0.0122052	0.0380391	0.0118993	0
15607518	-	Rv0377	41.4869	25.9356	0.677725	0.890764	2.50394	0.0122818	0.0382463	0.0119466	0
15608051	-	Rv0911	52.0346	35.1185	0.56724	0.780279	2.50391	0.0122828	0.0382178	0.0119466	0
15609529	cysH	Rv2392	88.9549	143.782	-0.692735	-0.479695	-2.50387	0.0122842	0.0381904	0.0119466	0
15608392	lprE	Rv1252c	17.5919	40.4351	-1.20069	-0.987654	-2.5034	0.0123005	0.0382096	0.0119526	0
15608807	-	Rv1669	24.0482	11.782	1.02935	1.24239	2.50172	0.012359	0.0383598	0.0119996	0
15609060	lipD	Rv1923	95.2784	75.2453	0.340547	0.553587	2.50021	0.0124121	0.0384929	0.0120318	0
57116878	-	Rv1499	35.8011	21.1727	0.757798	0.970837	2.50019	0.0124126	0.0384628	0.0120318	0
15609864	miaA	Rv2727c	37.3702	22.4994	0.731999	0.945038	2.49765	0.0125018	0.0387074	0.0121083	0
15608447	atpH	Rv1307	242.782	346.166	-0.5118	-0.298761	-2.49701	0.0125247	0.0387464	0.0121205	0
15610160	-	Rv3023c	120.819	186.724	-0.628055	-0.415016	-2.49652	0.0125418	0.0387673	0.012127	0
15607333	-	Rv0192	161.818	140.834	0.200377	0.413416	2.49321	0.0126595	0.0390993	0.0122299	0
15610601	rmlC	Rv3465	100.339	80.1992	0.323226	0.536265	2.49295	0.0126688	0.039096	0.0122299	0
15607755	-	Rv0615	146.961	125.981	0.222233	0.435272	2.49214	0.0126977	0.0391531	0.0122477	0
15609576	proB	Rv2439c	71.5706	52.9828	0.433845	0.646884	2.49149	0.0127207	0.0391918	0.0122598	0
15609300	pbpB	Rv2163c	96.3786	153.608	-0.672467	-0.459428	-2.4874	0.0128679	0.039613	0.0123916	0
15608246	-	Rv1106c	92.8709	73.1254	0.344854	0.557893	2.48576	0.0129276	0.0397641	0.0124389	0
15608403	amiB2	Rv1263	18.2829	7.63336	1.2601	1.47314	2.48508	0.0129524	0.039808	0.0124515	0
57116967	-	Rv2309A	18.5998	7.85811	1.24303	1.45607	2.48482	0.0129618	0.0398045	0.0124515	0
15609650	-	Rv2513	148.681	127.827	0.218031	0.431071	2.48429	0.012981	0.039831	0.0124548	0
15609478	lppQ	Rv2341	17.0055	6.74915	1.33323	1.54627	2.48398	0.0129922	0.039833	0.0124548	0
15608483	lprD	Rv1343c	102.063	81.9819	0.316083	0.529122	2.48385	0.012997	0.0398152	0.0124548	0
15610035	-	Rv2898c	40.4998	25.2719	0.68038	0.893419	2.48021	0.0131307	0.040192	0.0125598	0
15609733	-	Rv2596	84.2579	65.0027	0.374313	0.587352	2.48001	0.0131379	0.0401816	0.0125598	0
15610110	recG	Rv2973c	29.4819	16.1448	0.86876	1.0818	2.47999	0.0131385	0.0401506	0.0125598	0
15607689	-	Rv0549c	52.7144	35.9382	0.552681	0.76572	2.47944	0.0131589	0.0401805	0.0125691	0
15608100	-	Rv0960	66.1327	48.1045	0.459191	0.672231	2.4779	0.0132158	0.0403216	0.0126133	0
15609495	-	Rv2358	133.238	112.608	0.242689	0.455729	2.47564	0.0132999	0.0405455	0.0126833	0
15610210	-	Rv3073c	45.0147	29.2017	0.624344	0.837383	2.47471	0.0133343	0.0406173	0.0127023	0
15610134	-	Rv2997	24.3357	12.1426	1.003	1.21604	2.47452	0.0133414	0.0406063	0.0127023	0
15608577	-	Rv1439c	65.2012	47.2934	0.463261	0.6763	2.47354	0.0133783	0.0406857	0.0127271	0
57116806	PE_PGRS17	Rv0978c	25.0985	12.7374	0.978529	1.19157	2.4729	0.013402	0.0407248	0.0127394	0
15608808	-	Rv1670	37.6272	22.9017	0.71632	0.929359	2.47135	0.0134603	0.040869	0.0127845	0
15610333	-	Rv3197	327.12	311.933	0.068586	0.281625	2.47082	0.0134804	0.0408971	0.0127909	0
15610206	ccrB	Rv3069	43.2597	27.7139	0.642415	0.855454	2.4706	0.0134887	0.0408894	0.0127909	0
15610015	mpt53	Rv2878c	220.062	200.545	0.133985	0.347024	2.46888	0.0135535	0.0410528	0.012842	0
15609110	-	Rv1973	27.1103	14.3422	0.91857	1.13161	2.46627	0.0136528	0.0413204	0.0129257	0
15609902	-	Rv2765	28.4962	15.4476	0.88339	1.09643	2.4649	0.0137052	0.0414456	0.0129649	0
15608596	-	Rv1458c	87.6152	68.4033	0.357117	0.570156	2.46223	0.0138078	0.0417222	0.0130489	0
15608958	secA2	Rv1821	270.662	253.062	0.096997	0.310036	2.46201	0.0138162	0.0417142	0.0130489	0
15607750	-	Rv0610c	72.9858	54.6579	0.417185	0.630224	2.4583	0.0139598	0.042114	0.013174	0
15607514	-	Rv0373c	21.9064	10.393	1.07574	1.28878	2.45704	0.0140087	0.0422278	0.0131963	0
15607474	-	Rv0333	65.0745	47.3462	0.458844	0.671883	2.45687	0.0140152	0.0422137	0.0131963	0
15609034	-	Rv1897c	37.6589	23.0319	0.709355	0.922394	2.45683	0.014017	0.0421853	0.0131963	0
15607209	-	Rv0067c	33.4144	19.4917	0.777608	0.990647	2.45625	0.0140395	0.0422193	0.0132069	0
15608043	prrA	Rv0903c	142.869	122.493	0.221991	0.43503	2.45592	0.0140523	0.0422242	0.0132084	0
15610607	-	Rv3471c	9.65983	2.2522	2.10066	2.3137	2.45247	0.0141877	0.0425972	0.0133251	0
15610497	-	Rv3361c	52.4748	35.977	0.544551	0.75759	2.45098	0.0142467	0.04274	0.0133698	0
15610420	-	Rv3284	261.316	243.66	0.100925	0.313964	2.4481	0.0143612	0.0430493	0.0134665	0
15608464	-	Rv1324	221.165	202.12	0.129908	0.342947	2.44771	0.0143766	0.0430611	0.0134702	0
15607708	cyp135B1	Rv0568	248.312	230.182	0.109376	0.322416	2.44704	0.0144033	0.0431071	0.0134744	0
15609204	-	Rv2067c	77.3169	58.8382	0.39403	0.607069	2.44703	0.0144039	0.0430745	0.0134744	0
15610192	-	Rv3055	42.9056	27.5988	0.63656	0.849599	2.4461	0.0144409	0.043151	0.0134815	0
15608159	-	Rv1019	188.044	168.232	0.160616	0.373656	2.446	0.0144449	0.0431287	0.0134815	0
15610008	-	Rv2871	38.4492	23.779	0.693265	0.906304	2.44598	0.0144458	0.0430973	0.0134815	0
15611022	mycP2	Rv3886c	61.0917	43.8106	0.479695	0.692734	2.44552	0.0144644	0.0431186	0.0134882	0
15607893	mmsA	Rv0753c	79.9804	61.3787	0.381907	0.594947	2.44426	0.0145151	0.0432356	0.0135248	0
15608259	-	Rv1119c	55.5514	38.8115	0.517341	0.730381	2.44273	0.0145766	0.0433843	0.0135713	0
15610621	-	Rv3485c	45.5581	29.9478	0.605254	0.818294	2.44091	0.0146502	0.043569	0.0136291	0
15609950	-	Rv2813	10.7374	2.89531	1.89086	2.1039	2.43824	0.0147591	0.0438582	0.0137195	0
15607191	-	Rv0049	213.733	194.706	0.134516	0.347555	2.43661	0.0148256	0.0440213	0.0137706	0
57116957	-	Rv2219A	241.548	223.425	0.112522	0.325561	2.4357	0.0148631	0.0440979	0.0137945	0
57116999	-	Rv2530A	61.7238	44.4929	0.472253	0.685292	2.43487	0.0148971	0.0441639	0.0138152	0
15610540	-	Rv3404c	138.175	118.161	0.225742	0.438782	2.43448	0.0149132	0.0441768	0.0138192	0
15610250	-	Rv3113	10.083	2.53439	1.99222	2.20526	2.43348	0.0149545	0.0442643	0.0138397	0
15610307	hpx	Rv3171c	249.981	232.219	0.106334	0.319374	2.43338	0.0149588	0.0442423	0.0138397	0
15610522	-	Rv3386	15.4779	5.90631	1.38988	1.60292	2.4326	0.0149907	0.0443019	0.0138583	0
15607783	mmaA3	Rv0643c	152.735	227.662	-0.575863	-0.362824	-2.43192	0.015019	0.0443508	0.0138737	0
15607242	-	Rv0100	44.3675	28.9953	0.613683	0.826723	2.43007	0.015096	0.0445434	0.0139339	0
15607235	-	Rv0093c	41.1284	26.1957	0.650809	0.863848	2.42907	0.0151377	0.0446313	0.0139614	0
15608953	-	Rv1816	118.757	99.0397	0.261938	0.474978	2.42783	0.0151895	0.0447492	0.0139983	0
15610379	-	Rv3243c	56.9541	40.2249	0.501711	0.71475	2.42701	0.0152237	0.0448147	0.0140188	0
15608103	-	Rv0963c	12.8798	4.2349	1.60471	1.81775	2.42451	0.0153289	0.0450892	0.0141046	0
15608804	cyp139	Rv1666c	72.884	54.9496	0.407494	0.620533	2.42287	0.0153983	0.0452579	0.0141574	0
57117087	amiB1	Rv3306c	72.4948	54.5896	0.409252	0.622291	2.4225	0.015414	0.0452689	0.0141609	0
15607393	nirB	Rv0252	36.7059	22.4817	0.707262	0.920301	2.42092	0.0154814	0.0454315	0.0142117	0
15607684	-	Rv0544c	231.109	212.974	0.117896	0.330935	2.41954	0.0155402	0.0455686	0.0142452	0
15608593	-	Rv1455	18.1406	7.80991	1.21584	1.42888	2.41949	0.0155421	0.0455385	0.0142452	0
15608215	-	Rv1075c	41.1492	26.302	0.64569	0.858729	2.41743	0.0156307	0.0457625	0.0143153	0
15609218	-	Rv2081c	309.069	428.393	-0.471006	-0.257967	-2.41561	0.0157089	0.0459559	0.0143758	0
57117058	moaD1	Rv3112	13.384	4.58698	1.54489	1.75793	2.41509	0.0157312	0.0459855	0.0143763	0
15610306	aofH	Rv3170	51.6984	35.6011	0.538196	0.751235	2.41503	0.0157339	0.0459575	0.0143763	0
57116995	PE_PGRS42	Rv2487c	15.7006	6.12579	1.35785	1.57089	2.41445	0.015759	0.0459952	0.0143881	0
57116795	PPE14	Rv0915c	22.9281	11.3802	1.01059	1.22362	2.4137	0.0157914	0.0460543	0.0144065	0
15610859	-	Rv3723	245.599	228.138	0.106397	0.319436	2.41239	0.0158485	0.0461848	0.0144474	0
15608212	-	Rv1072	1339.48	1416.58	-0.0807338	0.132305	2.41184	0.0158722	0.0462182	0.0144578	0
15607565	-	Rv0424c	266.687	250.103	0.0926258	0.305665	2.41123	0.0158988	0.04626	0.0144709	0
15609108	mce3F	Rv1971	25.8189	13.6377	0.920831	1.13387	2.41068	0.0159229	0.0462945	0.0144817	0
15609527	-	Rv2390c	62.5771	45.529	0.458851	0.67189	2.40929	0.0159837	0.0464353	0.0145257	0
15608816	-	Rv1678	99.0891	155.842	-0.653289	-0.44025	-2.40884	0.0160031	0.046456	0.0145322	0
15607516	-	Rv0375c	15.4386	5.97103	1.37049	1.58353	2.40822	0.0160306	0.0464999	0.0145459	0
15609080	-	Rv1943c	62.9835	45.9189	0.455886	0.668926	2.40767	0.0160547	0.046534	0.0145566	0
57116898	PPE22	Rv1705c	31.6957	18.3924	0.785177	0.998216	2.40736	0.0160681	0.0465371	0.0145576	0
57116823	PE9	Rv1088	20.5239	9.60712	1.09513	1.30817	2.40593	0.0161314	0.0466844	0.0146036	0
15607724	-	Rv0584	24.2537	12.4506	0.961985	1.17502	2.40406	0.0162142	0.0468881	0.0146674	0
15608712	-	Rv1574	0	6.95629	-3.79832	-3.58528	-2.40305	0.0162592	0.046982	0.0146967	0
15609188	ppm1	Rv2051c	106.417	165.556	-0.63759	-0.424551	-2.40078	0.0163604	0.0472382	0.0147769	0
15609109	-	Rv1972	24.4553	12.6427	0.951843	1.16488	2.3974	0.0165117	0.0476386	0.0149021	0
15608023	-	Rv0883c	135.39	204.042	-0.591748	-0.378709	-2.39647	0.0165537	0.0477233	0.0149286	0
15609406	-	Rv2269c	14.299	5.26005	1.44276	1.6558	2.39323	0.0167006	0.0481099	0.0150496	0
15609865	-	Rv2728c	31.9261	18.6763	0.773527	0.986566	2.39273	0.0167237	0.0481397	0.0150589	0
15610857	dnaZX	Rv3721c	76.755	58.9425	0.380954	0.593993	2.39102	0.0168018	0.0483277	0.0151177	0
15607512	-	Rv0371c	13.3601	4.66064	1.51934	1.73237	2.38841	0.0169213	0.0486342	0.0152136	0
57117098	PE_PGRS51	Rv3367	90.9464	72.5197	0.326645	0.539684	2.3871	0.0169817	0.0487707	0.0152504	0
15610528	cmaA1	Rv3392c	46.6143	31.3208	0.573655	0.786694	2.38674	0.0169986	0.0487821	0.0152504	0
15609931	-	Rv2794c	21.7542	45.9249	-1.07798	-0.864945	-2.38668	0.0170011	0.0487519	0.0152504	0
15608557	-	Rv1419	218.489	200.677	0.122681	0.33572	2.38458	0.0170989	0.0489951	0.0153265	0
15608915	cyp144	Rv1777	18.6996	8.37215	1.15934	1.37237	2.38256	0.0171925	0.049226	0.0153987	0
15608099	-	Rv0959	66.3292	49.2723	0.428867	0.641907	2.38212	0.0172132	0.0492477	0.0154055	0
15608903	-	Rv1765c	61.6154	44.9195	0.45595	0.668989	2.38158	0.0172387	0.0492834	0.0154139	0
15610438	glpD2	Rv3302c	78.0952	60.3195	0.372609	0.585648	2.38136	0.0172487	0.0492746	0.0154139	0
15607538	-	Rv0397	27.4209	15.081	0.862541	1.07558	2.38055	0.0172869	0.0493461	0.0154363	0
15609497	-	Rv2360c	61.9705	45.2676	0.453103	0.666142	2.37944	0.0173391	0.0494579	0.0154712	0
15607931	-	Rv0791c	103.38	84.6662	0.288097	0.501136	2.37912	0.0173542	0.0494634	0.015473	0
15610661	-	Rv3525c	36.6564	22.7437	0.688595	0.901634	2.37789	0.017412	0.0495907	0.0155128	0
15608015	-	Rv0875c	105.488	86.7737	0.281744	0.494783	2.3754	0.0175299	0.0498889	0.0156061	0
57116684	mtc28	Rv0040c	84.8454	135.881	-0.679432	-0.466393	-2.37206	0.0176891	0.0503039	0.0157359	0
57116839	PE12	Rv1172c	291.497	404.757	-0.473572	-0.260532	-2.37029	0.0177741	0.0505073	0.0157662	0
15610566	-	Rv3430c	63.2351	46.5262	0.442683	0.655722	2.37027	0.017775	0.0504718	0.0157662	0
15610223	adhD	Rv3086	136.208	117.223	0.216556	0.429595	2.37026	0.0177758	0.0504362	0.0157662	0
15608727	bioB	Rv1589	102.033	83.4737	0.289645	0.502684	2.37024	0.0177767	0.0504008	0.0157662	0
15608008	moaD2	Rv0868c	259.553	243.626	0.0913603	0.304399	2.36942	0.0178159	0.0504739	0.0157891	0
57117104	idsA1	Rv3398c	15.9821	6.49681	1.29865	1.51169	2.36837	0.0178666	0.0505795	0.0158193	0
15609336	-	Rv2199c	215.404	197.834	0.122754	0.335793	2.36816	0.0178769	0.0505707	0.0158193	0
15607340	-	Rv0199	51.4031	35.7818	0.522629	0.735668	2.3646	0.0180497	0.0510213	0.0159603	0
15609648	orn	Rv2511	43.4761	28.7398	0.597172	0.810212	2.36424	0.0180669	0.0510317	0.0159635	0
15608058	-	Rv0918	41.5929	27.1015	0.617966	0.831005	2.36329	0.0181137	0.0511255	0.0159929	0
15607482	iniB	Rv0341	857.52	887.879	-0.0501929	0.162846	2.36203	0.0181753	0.0512608	0.0160352	0
15610045	-	Rv2908c	77.563	125.723	-0.696809	-0.48377	-2.35956	0.0182966	0.0515645	0.0161198	0
15609463	-	Rv2326c	109.716	169.191	-0.624879	-0.41184	-2.35952	0.0182985	0.0515313	0.0161198	0
15608661	-	Rv1523	44.0884	29.3205	0.588489	0.801528	2.35887	0.0183309	0.0515839	0.0161363	0
15607744	lpqO	Rv0604	57.162	41.0661	0.477107	0.690146	2.35777	0.0183849	0.0516971	0.0161717	0
15609323	-	Rv2186c	77.3243	59.864	0.369235	0.582274	2.35731	0.0184081	0.0517239	0.0161801	0
15610585	mycP4	Rv3449	16.3881	6.8273	1.26327	1.4763	2.35654	0.0184461	0.0517919	0.0162009	0
15607675	pnp	Rv0535	30.1964	17.4816	0.788538	1.00158	2.35628	0.0184592	0.0517903	0.0162009	0
15610121	ppk	Rv2984	102.715	84.3814	0.283647	0.496686	2.35221	0.0186623	0.052321	0.0163639	0
15608299	pimE	Rv1159	114.048	95.5029	0.256028	0.469067	2.352	0.0186728	0.0523116	0.0163639	0
15610084	pks15	Rv2947c	78.1084	126.338	-0.693744	-0.480705	-2.35159	0.0186932	0.0523297	0.0163651	0
15610095	-	Rv2958c	59.0415	42.8484	0.462489	0.675528	2.35142	0.018702	0.0523155	0.0163651	0
15610723	-	Rv3587c	238.577	336.752	-0.497233	-0.284194	-2.34865	0.0188418	0.0526675	0.0164753	0
15610075	drrC	Rv2938	116.986	98.4885	0.248303	0.461342	2.34601	0.0189756	0.0530024	0.01658	0
15607659	-	Rv0518	34.7767	21.3788	0.70194	0.914979	2.34497	0.0190287	0.0531113	0.0166141	0
15609860	-	Rv2723	78.761	61.3757	0.359814	0.572853	2.34443	0.0190559	0.0531479	0.0166164	0
57116688	-	Rv0078A	210.088	192.837	0.12361	0.336649	2.34436	0.0190596	0.0531186	0.0166164	0
57116993	-	Rv2465c	155.391	136.941	0.182349	0.395388	2.34396	0.0190803	0.0531372	0.0166215	0
15607847	rpsC	Rv0707	664.934	678.366	-0.0288525	0.184187	2.34358	0.0190999	0.0531523	0.0166215	0
15607884	-	Rv0744c	37.5665	23.7681	0.660421	0.87346	2.34342	0.0191078	0.0531351	0.0166215	0
15607811	lpqP	Rv0671	127.794	109.262	0.226025	0.439064	2.34262	0.0191488	0.05321	0.0166338	0
15607231	-	Rv0089	35.0703	21.644	0.696288	0.909327	2.3426	0.0191501	0.0531743	0.0166338	0
15607879	-	Rv0739	55.3154	39.5282	0.484798	0.697837	2.3421	0.0191756	0.0532058	0.0166437	0
15607855	rplX	Rv0715	582.092	588.567	-0.0159589	0.19708	2.34088	0.0192381	0.0533401	0.0166856	0
57116968	uspB	Rv2317	9.6193	2.51179	1.93722	2.15026	2.33978	0.0192952	0.053459	0.0167228	0
57117030	mtr	Rv2855	35.0791	21.6743	0.694627	0.907666	2.33928	0.0193209	0.0534909	0.0167328	0
57117037	acyP	Rv2922A	36.584	22.9597	0.672111	0.88515	2.33878	0.0193467	0.053523	0.0167429	0
15607347	mmpL3	Rv0206c	485.813	484.746	0.00317133	0.216211	2.33824	0.0193749	0.0535616	0.016755	0
57117167	PE36	Rv3893c	215.355	198.519	0.117439	0.330478	2.33256	0.0196714	0.0543415	0.0169989	0
15610203	-	Rv3066	58.314	42.3684	0.460855	0.673894	2.33189	0.0197062	0.0543979	0.0170087	0
15609271	-	Rv2134c	241.587	225.75	0.0978161	0.310855	2.33179	0.0197115	0.0543727	0.0170087	0
15608803	pks11	Rv1665	129.276	110.916	0.220986	0.434025	2.33117	0.0197445	0.0544239	0.0170247	0
15609002	-	Rv1865c	26.96	15.0009	0.845768	1.05881	2.33041	0.0197843	0.0544936	0.0170465	0
15608352	-	Rv1212c	118.63	100.37	0.241141	0.45418	2.32865	0.0198776	0.0547105	0.0171037	0
57116733	-	Rv0456A	30.2522	17.7016	0.773161	0.9862	2.32844	0.0198889	0.0547018	0.0171037	0
15607916	-	Rv0776c	29.5053	17.0866	0.788112	1.00115	2.32834	0.0198942	0.0546765	0.0171037	0
15608664	-	Rv1526c	44.4498	29.9075	0.571671	0.78471	2.32558	0.0200407	0.0550389	0.0172147	0
15610353	-	Rv3217c	97.8212	79.9677	0.290729	0.503768	2.32536	0.0200526	0.0550315	0.0172147	0
15609839	ppgK	Rv2702	90.7459	73.1163	0.311641	0.52468	2.32421	0.0201142	0.0551602	0.017255	0
15609397	-	Rv2260	110.429	92.3408	0.258079	0.471118	2.32367	0.0201431	0.0551993	0.0172672	0
15608184	-	Rv1044	24.1639	12.8128	0.915261	1.1283	2.32292	0.0201837	0.0552704	0.0172895	0
15610169	-	Rv3032	57.5274	41.738	0.462888	0.675927	2.32228	0.0202178	0.0553236	0.0173061	0
15610739	-	Rv3603c	111.816	93.7446	0.254324	0.467364	2.3211	0.0202815	0.0554576	0.0173481	0
15610881	-	Rv3745c	26.0805	14.3581	0.861107	1.07415	2.31912	0.0203887	0.0557102	0.0174271	0
15609622	lipQ	Rv2485c	34.9469	65.0681	-0.896787	-0.683748	-2.31741	0.0204813	0.0559228	0.0174758	0
15608203	-	Rv1063c	52.9428	37.5968	0.493824	0.706863	2.31733	0.020486	0.0558951	0.0174758	0
15609193	rpsN	Rv2056c	46.0335	31.3824	0.552729	0.765768	2.31712	0.0204973	0.0558855	0.0174758	0
57116788	PE_PGRS13	Rv0833	45.0584	30.5167	0.562194	0.775234	2.31698	0.020505	0.0558662	0.0174758	0
15610656	-	Rv3520c	199.348	182.381	0.128336	0.341375	2.31381	0.0206784	0.0562978	0.0176109	0
57116961	cut2	Rv2301	121.673	103.631	0.231542	0.444581	2.31234	0.0207592	0.0564771	0.017667	0
15607627	-	Rv0486	128.691	110.636	0.21808	0.43112	2.31147	0.0208067	0.0565655	0.0176946	0
15608372	-	Rv1232c	49.4478	34.5023	0.519213	0.732252	2.30978	0.0209002	0.0567786	0.0177613	0
15608107	-	Rv0967	501.506	665.75	-0.408713	-0.195674	-2.30923	0.0209307	0.0568205	0.0177744	0
15607282	-	Rv0140	229.642	213.848	0.102801	0.31584	2.30786	0.0210067	0.0569859	0.0178261	0
57117045	PPE46	Rv3018c	34.3586	21.2862	0.690753	0.903792	2.3068	0.021066	0.0571055	0.0178592	0
15609261	metH	Rv2124c	171.679	154.147	0.155406	0.368445	2.30662	0.021076	0.0570915	0.0178592	0
15607765	-	Rv0625c	51.6745	36.5453	0.499765	0.712805	2.30627	0.0210957	0.0571039	0.017863	0
15610212	-	Rv3075c	110.579	92.7481	0.253687	0.466726	2.30533	0.0211483	0.0572053	0.0178947	0
15608416	-	Rv1276c	30.7787	18.2874	0.751087	0.964126	2.30484	0.0211753	0.057237	0.0179047	0
15610057	amt	Rv2920c	56.3096	40.8117	0.464398	0.677437	2.3021	0.0213296	0.0576129	0.0180223	0
15610230	-	Rv3093c	42.6408	28.505	0.581016	0.794055	2.30116	0.0213825	0.0577143	0.018054	0
57116702	-	Rv0183	68.7307	52.3772	0.392018	0.605057	2.3003	0.021431	0.0578039	0.018082	0
15609324	fadD15	Rv2187	187.614	170.619	0.136991	0.35003	2.29812	0.0215548	0.0580962	0.0181734	0
15611032	-	Rv3896c	79.6648	62.7867	0.343483	0.556522	2.29712	0.0216117	0.058208	0.0182084	0
57116808	rpmF	Rv0979A	172.173	154.854	0.152946	0.365985	2.29549	0.021705	0.0584173	0.0182739	0
15607578	psd	Rv0437c	75.8245	59.1477	0.358342	0.571381	2.29499	0.0217338	0.0584532	0.0182851	0
15609209	cobL	Rv2072c	28.4151	16.4118	0.791926	1.00497	2.2921	0.0218998	0.0588576	0.0184116	0
15609880	-	Rv2743c	252.085	237.599	0.0853785	0.298418	2.29157	0.0219307	0.0588988	0.0184245	0
15610667	-	Rv3531c	79.1481	62.3691	0.343723	0.556762	2.29055	0.0219892	0.0590138	0.0184605	0
15608473	-	Rv1333	65.3659	49.326	0.40619	0.619229	2.2902	0.0220097	0.0590267	0.0184645	0
15608016	-	Rv0876c	97.3319	79.9599	0.283636	0.496675	2.28969	0.0220392	0.0590638	0.0184761	0
15608960	-	Rv1823	61.4089	45.6504	0.427821	0.64086	2.28874	0.0220945	0.0591698	0.0185093	0
15609833	-	Rv2696c	186.443	169.611	0.136508	0.349547	2.28797	0.0221396	0.0592485	0.0185339	0
15609869	-	Rv2732c	95.1665	77.879	0.289219	0.502258	2.28731	0.0221776	0.0593081	0.0185507	0
15610244	agpS	Rv3107c	64.5044	48.5523	0.409859	0.622898	2.28708	0.0221911	0.0593022	0.0185507	0
57116991	-	Rv2438A	31.9997	19.4346	0.719433	0.932472	2.28546	0.0222859	0.0595134	0.0186168	0
15607468	cyp135A1	Rv0327c	16.9006	7.48711	1.17459	1.38763	2.28419	0.0223604	0.0596699	0.0186657	0
57116899	PPE23	Rv1706c	24.1091	12.9835	0.8929	1.10594	2.28313	0.0224228	0.0597941	0.0186997	0
15608272	-	Rv1132	91.3479	143.138	-0.647961	-0.434922	-2.28273	0.0224466	0.0598152	0.0186997	0
15607511	-	Rv0370c	19.4638	9.38749	1.05198	1.26502	2.28269	0.0224487	0.0597785	0.0186997	0
15608626	-	Rv1488	285.825	273.249	0.064914	0.277953	2.28089	0.0225551	0.0600194	0.0187751	0
15609129	ctpG	Rv1992c	127.382	191.046	-0.584756	-0.371717	-2.27884	0.0226767	0.0603005	0.018863	0
15609837	-	Rv2700	75.8849	59.3975	0.353412	0.566451	2.27804	0.0227244	0.0603847	0.0188893	0
15608865	-	Rv1727	26.105	14.6152	0.836855	1.04989	2.27737	0.0227639	0.0604471	0.018901	0
15607547	-	Rv0406c	31.9762	19.4686	0.715853	0.928892	2.27726	0.0227705	0.0604221	0.018901	0
15609275	lppL	Rv2138	161.371	144.195	0.162362	0.375401	2.27576	0.0228601	0.0606172	0.018962	0
57116928	PPE34	Rv1917c	24.0524	12.9807	0.889814	1.10285	2.27529	0.0228883	0.0606492	0.0189721	0
57116890	-	Rv1587c	8.91009	23.9393	-1.42587	-1.21283	-2.27486	0.0229143	0.0606754	0.0189803	0
57117137	galE1	Rv3634c	289.514	277.318	0.0620914	0.275131	2.27337	0.0230041	0.0608704	0.0190413	0
57116984	-	Rv2401	53.5073	38.5225	0.474034	0.687074	2.27221	0.023074	0.0610126	0.0190858	0
15607655	-	Rv0514	121.023	103.59	0.224393	0.437432	2.27188	0.0230938	0.061022	0.0190887	0
15609595	mmuM	Rv2458	28.3737	16.5107	0.781154	0.994193	2.27012	0.0232005	0.061261	0.0191634	0
57116709	-	Rv0257	378.279	371.595	0.0257208	0.23876	2.26946	0.0232405	0.0613237	0.0191705	0
15610573	-	Rv3437	97.7432	80.6288	0.277701	0.49074	2.26944	0.0232415	0.0612835	0.0191705	0
15607814	-	Rv0674	96.8665	79.7816	0.279941	0.492981	2.26867	0.0232884	0.061364	0.0191957	0
57117014	arsB1	Rv2685	74.6112	58.3163	0.355494	0.568533	2.26632	0.0234316	0.0616984	0.0193003	0
15610769	-	Rv3633	984.29	1031.61	-0.0677392	0.1453	2.26498	0.0235138	0.0618716	0.0193545	0
15608226	-	Rv1086	89.518	72.6805	0.300609	0.513648	2.26422	0.0235606	0.0619514	0.0193794	0
15607225	-	Rv0083	41.8875	28.1378	0.574006	0.787045	2.26336	0.0236136	0.0620474	0.0194094	0
15610437	phoY1	Rv3301c	73.2821	57.0893	0.36024	0.573279	2.26293	0.0236398	0.062073	0.0194175	0
15608495	moeY	Rv1355c	18.7499	8.9551	1.0661	1.27914	2.25991	0.023827	0.062521	0.0195576	0
15609562	-	Rv2425c	69.1574	53.2166	0.378007	0.591046	2.25948	0.0238533	0.0625466	0.0195656	0
15608794	argF	Rv1656	56.8999	41.7654	0.446116	0.659155	2.25883	0.0238941	0.0626098	0.0195854	0
15608289	-	Rv1149	109.897	92.7448	0.244813	0.457852	2.25798	0.0239471	0.0627051	0.0196152	0
15607413	-	Rv0272c	92.0259	75.2062	0.291188	0.504228	2.2573	0.0239895	0.0627725	0.0196312	0
15608820	-	Rv1682	45.8174	31.6876	0.531977	0.745016	2.25713	0.024	0.0627564	0.0196312	0
15609887	-	Rv2750	76.7914	60.5048	0.343894	0.556933	2.25682	0.0240194	0.0627636	0.0196335	0
15607156	pknB	Rv0014c	156.103	139.171	0.165632	0.378671	2.25652	0.0240383	0.0627694	0.0196336	0
57116850	-	Rv1330c	32.5508	20.093	0.696004	0.909043	2.25628	0.0240529	0.062764	0.0196336	0
15609068	-	Rv1931c	17.8049	8.27535	1.10539	1.31842	2.25446	0.0241675	0.0630195	0.0197135	0
15607738	-	Rv0598c	192.168	176.169	0.125408	0.338447	2.2534	0.0242338	0.0631487	0.019754	0
15610145	-	Rv3008	68.0403	52.231	0.381483	0.594522	2.25298	0.0242603	0.063174	0.0197619	0
57117032	dxr	Rv2870c	79.5509	63.2013	0.331924	0.544963	2.25231	0.0243025	0.0632403	0.0197826	0
15609239	-	Rv2102	144.994	128.006	0.179781	0.39282	2.25047	0.0244194	0.0635004	0.019864	0
15608258	-	Rv1118c	78.3453	62.0852	0.335598	0.548638	2.24882	0.0245242	0.063729	0.0199355	0
15609445	-	Rv2308	26.5637	15.1645	0.808757	1.0218	2.24673	0.0246574	0.0640311	0.0200281	0
15609328	-	Rv2191	19.5532	9.62319	1.02281	1.23585	2.2465	0.0246721	0.0640251	0.0200281	0
15610500	-	Rv3364c	131.256	114.226	0.200493	0.413532	2.246	0.0247038	0.0640633	0.02004	0
15607504	fba	Rv0363c	160.827	144.178	0.157661	0.3707	2.2453	0.0247487	0.0641355	0.0200503	0
15609045	katG	Rv1908c	340.391	331.9	0.0364445	0.249484	2.24528	0.0247504	0.064096	0.0200503	0
15608916	-	Rv1778c	48.4973	34.2118	0.503411	0.716451	2.24425	0.0248164	0.0642227	0.0200899	0
15608052	-	Rv0912	59.9603	44.7595	0.421813	0.634852	2.24271	0.0249154	0.0644345	0.0201562	0
15611007	-	Rv3871	404.727	400.669	0.0145379	0.227577	2.24188	0.0249691	0.0645291	0.0201858	0
57116921	PPE32	Rv1808	91.9405	143.195	-0.639212	-0.426173	-2.24065	0.0250488	0.0646908	0.0202322	0
15610285	nuoE	Rv3149	183.76	167.758	0.131438	0.344478	2.24046	0.0250609	0.0646777	0.0202322	0
15609563	-	Rv2426c	152.422	135.722	0.167413	0.380453	2.23955	0.02512	0.0647859	0.0202661	0
15610000	-	Rv2863	16.6633	7.50253	1.15123	1.36427	2.23896	0.0251584	0.0648404	0.0202831	0
15607956	thiX	Rv0816c	38.4601	25.3161	0.603306	0.816346	2.23813	0.0252126	0.0649358	0.020313	0
15608402	-	Rv1262c	117.671	100.785	0.223476	0.436515	2.23585	0.0253617	0.0652751	0.0204191	0
15608990	ureD	Rv1853	56.0071	41.1649	0.444194	0.657233	2.23525	0.0254012	0.0653323	0.020437	0
15609608	aglA	Rv2471	56.7024	41.812	0.439493	0.652532	2.23481	0.0254297	0.065361	0.0204396	0
15608365	-	Rv1225c	138.473	121.675	0.186574	0.399613	2.23467	0.0254391	0.0653406	0.0204396	0
57116907	-	Rv1766	97.7294	81.0917	0.269237	0.482276	2.23341	0.0255217	0.065508	0.020492	0
15608666	papA4	Rv1528c	26.2937	15.0263	0.807224	1.02026	2.23252	0.0255808	0.0656149	0.0205234	0
15609451	-	Rv2314c	103.531	86.8138	0.254063	0.467102	2.23229	0.0255957	0.0656086	0.0205234	0
15608115	fadE13	Rv0975c	34.534	21.955	0.653472	0.866511	2.23166	0.0256377	0.0656716	0.0205375	0
15608614	-	Rv1476	148.18	131.551	0.171722	0.384761	2.2315	0.0256481	0.0656535	0.0205375	0
15609206	sigC	Rv2069	116.977	100.176	0.223689	0.436728	2.23025	0.0257307	0.0658203	0.0205897	0
15610713	-	Rv3577	32.7231	20.4156	0.680637	0.893676	2.22993	0.0257518	0.0658295	0.0205925	0
15609307	-	Rv2170	30.0313	18.1458	0.726832	0.939871	2.22876	0.02583	0.0659848	0.0206411	0
57117139	PE_PGRS60	Rv3652	44.7183	30.9458	0.531119	0.744158	2.22765	0.0259037	0.066128	0.0206859	0
15610492	folD	Rv3356c	70.8229	55.175	0.360201	0.57324	2.2245	0.0261149	0.0666221	0.0208405	0
15610886	-	Rv3750c	90.8693	141.439	-0.638311	-0.425272	-2.2225	0.0262497	0.0669207	0.0209339	0
57116954	-	Rv2188c	58.5942	43.6954	0.423278	0.636317	2.22157	0.0263124	0.0670353	0.0209697	0
15607342	-	Rv0201c	193.281	177.964	0.119112	0.332151	2.2203	0.0263984	0.067209	0.0210225	0
15610025	amiC	Rv2888c	191.282	175.905	0.120912	0.333951	2.22007	0.0264142	0.0672038	0.0210225	0
15610844	asd	Rv3708c	104.742	88.1885	0.248176	0.461216	2.21928	0.0264679	0.0672949	0.0210509	0
15609973	dinF	Rv2836c	49.2989	84.4131	-0.775911	-0.562872	-2.2189	0.0264932	0.0673139	0.0210569	0
15608232	coaA	Rv1092c	76.0631	60.2624	0.33594	0.548979	2.21707	0.0266186	0.0675869	0.0211326	0
15608271	gltA1	Rv1131	100.542	154.281	-0.617769	-0.40473	-2.21698	0.0266244	0.067556	0.0211326	0
15609823	-	Rv2686c	58.0294	43.2211	0.42505	0.638089	2.21631	0.0266701	0.0676264	0.0211547	0
15607264	-	Rv0122	41.9378	28.583	0.553094	0.766133	2.21255	0.0269289	0.0682369	0.0213456	0
15609724	secD	Rv2587c	140.676	207.102	-0.55797	-0.34493	-2.21195	0.0269703	0.0682957	0.021364	0
15608253	-	Rv1113	66.1327	50.8694	0.378566	0.591605	2.21139	0.0270088	0.0683473	0.0213802	0
15607685	pitA	Rv0545c	404.865	401.728	0.0112201	0.224259	2.21084	0.0270467	0.0683972	0.0213958	0
15607433	-	Rv0292	103.78	158.43	-0.610308	-0.397269	-2.20803	0.0272424	0.0688459	0.0215361	0
15610536	-	Rv3400	54.3143	39.8711	0.445987	0.659027	2.20652	0.0273473	0.0690647	0.0216046	0
15610141	cfp6	Rv3004	156.26	140.237	0.156082	0.369121	2.20437	0.0274985	0.0694001	0.0217068	0
15610153	lpqA	Rv3016	90.0664	73.9711	0.284028	0.497067	2.20415	0.0275135	0.0693915	0.0217068	0
15610691	-	Rv3555c	38.0833	25.2541	0.59264	0.805679	2.2021	0.027658	0.0697093	0.0218062	0
57116779	adhB	Rv0761c	117.667	176.7	-0.586592	-0.373553	-2.20171	0.0276856	0.0697323	0.0218134	0
15608260	-	Rv1120c	18.8378	9.28872	1.02008	1.23312	2.20118	0.0277232	0.0697802	0.0218168	0
57116789	PE_PGRS14	Rv0834c	85.6055	133.992	-0.646373	-0.433334	-2.20113	0.0277269	0.0697431	0.0218168	0
15608054	-	Rv0914c	137.069	120.808	0.182187	0.395226	2.20058	0.0277659	0.0697946	0.0218329	0
15610529	iunH	Rv3393	28.8929	17.3833	0.733011	0.94605	2.19812	0.0279402	0.0701859	0.0219553	0
15608000	fadB	Rv0860	403.492	400.665	0.0101426	0.223182	2.1969	0.0280279	0.0703591	0.022	0
15608370	-	Rv1230c	137.081	120.881	0.181441	0.39448	2.1968	0.0280345	0.0703289	0.022	0
15609137	-	Rv2000	29.9933	18.322	0.711064	0.924103	2.19597	0.028094	0.0704312	0.0220187	0
15607220	-	Rv0078	26.5185	15.4235	0.781867	0.994906	2.19595	0.0280956	0.0703884	0.0220187	0
15608190	-	Rv1050	8.97827	2.50829	1.83973	2.05277	2.19476	0.028181	0.0705556	0.0220709	0
57116969	PE23	Rv2328	28.4906	17.0812	0.738076	0.951115	2.19253	0.0283415	0.0709103	0.0221819	0
57116811	-	Rv1000c	38.2028	25.4395	0.58661	0.799649	2.19134	0.0284273	0.0710776	0.0222283	0
57116873	-	Rv1482c	22.358	12.0793	0.888258	1.1013	2.19118	0.0284385	0.0710585	0.0222283	0
15609410	-	Rv2273	19.8398	10.1058	0.973214	1.18625	2.19083	0.0284638	0.0710746	0.0222333	0
15608020	-	Rv0880	34.9033	22.5676	0.62911	0.84215	2.18971	0.0285455	0.0712315	0.0222824	0
15607987	lpqS	Rv0847	185.777	170.884	0.120553	0.333592	2.18566	0.0288401	0.071919	0.0224974	0
15607232	-	Rv0090	17.7555	8.55076	1.05414	1.26718	2.18311	0.0290275	0.0723384	0.0226286	0
15610642	fadD17	Rv3506	18.9326	9.44599	1.0031	1.21614	2.18274	0.0290549	0.0723587	0.0226342	0
15609016	-	Rv1879	71.1929	55.989	0.346591	0.559631	2.18249	0.0290731	0.0723563	0.0226342	0
15607745	-	Rv0605	55.382	41.0936	0.430505	0.643544	2.18161	0.0291384	0.0724708	0.0226701	0
15609557	-	Rv2420c	45.3035	78.2719	-0.788872	-0.575833	-2.18096	0.0291867	0.0725431	0.022689	0
15609795	-	Rv2658c	35.5258	23.1722	0.61647	0.829509	2.18076	0.0292012	0.0725313	0.022689	0
15610402	rmlD	Rv3266c	69.6019	54.5011	0.352841	0.56588	2.1797	0.0292795	0.072678	0.0227349	0
15609281	-	Rv2144c	674.109	873.175	-0.373291	-0.160251	-2.17943	0.0292998	0.0726805	0.0227357	0
15610852	-	Rv3716c	181.618	259.36	-0.514046	-0.301007	-2.17668	0.0295041	0.0731392	0.0228792	0
15610451	cdd	Rv3315c	23.6893	13.2413	0.839195	1.05223	2.1734	0.0297505	0.0737015	0.023055	0
15607953	-	Rv0813c	120.612	104.663	0.204615	0.417655	2.17291	0.029787	0.0737434	0.0230682	0
15610619	-	Rv3483c	118.799	102.872	0.207681	0.42072	2.1712	0.0299164	0.074015	0.0231531	0
15610974	pheA	Rv3838c	65.9273	51.1283	0.366752	0.579792	2.1683	0.030136	0.0745094	0.0233078	0
15609509	-	Rv2372c	128.493	112.701	0.189193	0.402232	2.16575	0.03033	0.0749401	0.0234425	0
15608286	mmpL13b	Rv1146	28.9243	17.6137	0.71558	0.928619	2.16533	0.0303628	0.0749718	0.0234473	0
15609289	murC	Rv2152c	64.1286	104.242	-0.700897	-0.487858	-2.16515	0.030376	0.0749554	0.0234473	0
15610922	-	Rv3786c	36.6323	24.2551	0.594828	0.807867	2.16479	0.0304038	0.0749747	0.0234533	0
15610991	ethR	Rv3855	45.7138	78.6339	-0.782522	-0.569483	-2.16427	0.0304439	0.0750245	0.0234666	0
15607150	-	Rv0008c	71.5682	56.5517	0.339748	0.552788	2.16405	0.0304608	0.0750171	0.0234666	0
15608645	-	Rv1507c	136.256	120.64	0.175607	0.388647	2.15998	0.0307745	0.0757402	0.0236901	0
15610779	-	Rv3643	25.8331	15.0704	0.777504	0.990543	2.15951	0.0308107	0.0757799	0.0236901	0
15607337	-	Rv0196	13.5657	5.59548	1.27763	1.49067	2.1595	0.0308112	0.0757315	0.0236901	0
57116790	-	Rv0841	62.0504	47.5616	0.383643	0.596682	2.15853	0.0308866	0.0758676	0.0237326	0
15610162	iscS	Rv3025c	102.892	87.2107	0.238549	0.451588	2.15727	0.0309849	0.0760593	0.0237926	0
15610867	ligC	Rv3731	48.6324	35.1215	0.469564	0.682603	2.1538	0.0312562	0.0766753	0.0239853	0
15607570	def	Rv0429c	38.0764	25.6161	0.571844	0.784883	2.15281	0.0313333	0.0768145	0.0240288	0
15608551	-	Rv1413	63.4412	48.9512	0.374076	0.587115	2.15116	0.0314638	0.0770844	0.0241133	0
57116792	-	Rv0857	91.6649	76.2194	0.266211	0.47925	2.15056	0.0315112	0.0771501	0.0241338	0
15607170	-	Rv0028	95.3088	79.8239	0.255788	0.468828	2.14908	0.0316282	0.0773865	0.0242078	0
15609649	-	Rv2512c	162.629	234.22	-0.52628	-0.313241	-2.14799	0.0317148	0.077548	0.0242583	0
15610908	hisC2	Rv3772	41.473	28.7003	0.531105	0.744144	2.14526	0.0319319	0.0780282	0.0243684	0
15607622	-	Rv0481c	69.9117	55.1787	0.341422	0.554461	2.14471	0.0319763	0.078086	0.0243684	0
15610533	phyA	Rv3397c	21.3894	11.5489	0.889148	1.10219	2.1446	0.0319852	0.0780571	0.0243684	0
15607354	-	Rv0213c	51.1849	37.5512	0.446857	0.659897	2.14452	0.0319915	0.078022	0.0243684	0
15608860	-	Rv1722	46.8941	33.614	0.480345	0.693384	2.14434	0.0320054	0.0780055	0.0243684	0
15607522	-	Rv0381c	96.689	81.2498	0.250988	0.464027	2.1442	0.0320165	0.0779821	0.0243684	0
15610038	-	Rv2901c	434.401	576.495	-0.408281	-0.195242	-2.1442	0.032017	0.0779328	0.0243684	0
15608010	-	Rv0870c	225.868	315.129	-0.48046	-0.267421	-2.14411	0.0320242	0.0779	0.0243684	0
15608765	-	Rv1627c	162.296	147.498	0.137929	0.350968	2.14279	0.03213	0.0781069	0.0244331	0
15610730	-	Rv3594	53.6729	39.878	0.428599	0.641638	2.14203	0.0321913	0.0782055	0.024464	0
15609593	-	Rv2456c	110.8	95.3436	0.216747	0.429786	2.13863	0.0324655	0.0788208	0.0246564	0
15608979	-	Rv1842c	93.2528	77.9506	0.258587	0.471626	2.13742	0.0325637	0.0790085	0.0247151	0
15607995	far	Rv0855	52.1713	38.5385	0.436955	0.649995	2.13626	0.0326583	0.0791869	0.024771	0
15609448	-	Rv2311	32.4995	20.8699	0.638996	0.852035	2.1341	0.0328348	0.0795636	0.0248888	0
15608223	-	Rv1083	173.134	158.816	0.124534	0.337573	2.13367	0.0328698	0.0795972	0.0248993	0
15608540	priA	Rv1402	30.546	19.2075	0.669311	0.882351	2.13135	0.0330601	0.0800066	0.0250274	0
15610362	-	Rv3226c	49.6648	36.273	0.453328	0.666367	2.13076	0.0331093	0.0800744	0.0250486	0
15607556	thiO	Rv0415	57.2115	43.3157	0.401417	0.614456	2.12783	0.0333513	0.0806079	0.0252155	0
15607707	-	Rv0567	97.4484	82.2331	0.24492	0.457959	2.12669	0.0334456	0.0807839	0.0252705	0
15610535	-	Rv3399	25.9604	15.3793	0.755318	0.968357	2.12449	0.0336293	0.0811757	0.0253931	0
15608798	pks10	Rv1660	116.012	100.798	0.202808	0.415847	2.12251	0.0337946	0.0815223	0.0254958	0
15609660	acpS	Rv2523c	121.664	106.484	0.19226	0.405299	2.12235	0.0338086	0.0815041	0.0254958	0
15610022	-	Rv2885c	47.1966	34.0881	0.469415	0.682454	2.12135	0.033892	0.0816528	0.0255288	0
15610653	-	Rv3517	26.9254	16.205	0.732535	0.945574	2.12107	0.0339159	0.0816583	0.0255288	0
15608595	-	Rv1457c	32.0567	20.5751	0.639724	0.852763	2.12105	0.0339173	0.0816095	0.0255288	0
15607720	-	Rv0580c	108.474	93.2961	0.217457	0.430496	2.1193	0.0340655	0.0819138	0.025624	0
15609337	ctaC	Rv2200c	208.209	291.93	-0.487592	-0.274552	-2.11607	0.0343389	0.0825186	0.0258132	0
15610539	-	Rv3403c	44.9553	32.0892	0.486407	0.699446	2.11568	0.0343721	0.0825455	0.025815	0
15610219	virS	Rv3082c	30.0603	18.8945	0.669896	0.882935	2.11553	0.0343852	0.0825244	0.025815	0
15611033	-	Rv3897c	123.489	108.439	0.187506	0.400546	2.11487	0.0344406	0.0826049	0.0258402	0
15608425	cysD	Rv1285	66.7284	107.033	-0.681686	-0.468647	-2.11458	0.0344654	0.0826118	0.0258423	0
15608318	-	Rv1178	183.459	169.857	0.111133	0.324172	2.1141	0.0345068	0.0826584	0.0258569	0
15608476	cysM	Rv1336	146.349	131.693	0.152235	0.365274	2.11248	0.0346457	0.0829383	0.0259445	0
15607298	pntAb	Rv0156	101.88	86.8525	0.230232	0.443271	2.11014	0.0348462	0.0833653	0.026078	0
15608116	-	Rv0976c	28.0563	17.2456	0.702094	0.915133	2.10653	0.0351579	0.0840578	0.0262947	0
15610146	gatB	Rv3009c	106.331	91.3477	0.219121	0.43216	2.10576	0.035225	0.0841647	0.0263281	0
15610363	aroA	Rv3227	51.4691	38.1905	0.430495	0.643534	2.1031	0.0354575	0.0846665	0.0264851	0
15609098	-	Rv1961	36.4732	24.5695	0.569969	0.783008	2.10265	0.0354963	0.0847055	0.0264973	0
15608083	-	Rv0943c	15.8185	7.44714	1.08685	1.29989	2.10184	0.0355671	0.0848207	0.0265333	0
15609423	-	Rv2286c	32.0643	20.7207	0.629894	0.842933	2.10043	0.0356913	0.085063	0.0266091	0
57117011	clpC2	Rv2667	15.1608	6.9675	1.12164	1.33468	2.10005	0.0357242	0.0850876	0.0266168	0
15608647	-	Rv1509	69.2818	55.0691	0.331235	0.544274	2.0995	0.035773	0.0851501	0.0266316	0
15610338	-	Rv3202c	20.9796	11.4519	0.873394	1.08643	2.09931	0.0357892	0.085135	0.0266316	0
15607369	-	Rv0228	48.789	35.7529	0.448499	0.661538	2.09833	0.0358757	0.0852867	0.0266791	0
15610583	-	Rv3447c	8.01932	2.1848	1.87598	2.08902	2.09765	0.0359364	0.0853772	0.0267003	0
15610605	mhpE	Rv3469c	11.3819	4.30666	1.4021	1.61514	2.0975	0.0359495	0.0853546	0.0267003	0
15610914	-	Rv3778c	146.685	132.314	0.148761	0.3618	2.09605	0.0360781	0.0856059	0.0267789	0
15607612	-	Rv0471c	101.43	86.6072	0.227932	0.440972	2.09539	0.0361363	0.08569	0.0268052	0
15607505	-	Rv0364	124.434	109.711	0.181674	0.394713	2.09415	0.0362466	0.0858977	0.0268702	0
15610278	-	Rv3142c	444.43	447.885	-0.0111714	0.201868	2.09323	0.0363288	0.0860383	0.0269142	0
57116713	PE_PGRS4	Rv0279c	9.47007	23.5757	-1.31586	-1.10282	-2.09225	0.0364162	0.0861911	0.026962	0
57116941	-	Rv2086	14.4051	6.44624	1.16005	1.37309	2.09199	0.0364393	0.0861917	0.0269622	0
15610582	-	Rv3446c	8.6544	2.57964	1.74626	1.9593	2.09027	0.0365932	0.0865014	0.027059	0
15608594	-	Rv1456c	21.6898	12.0849	0.843812	1.05685	2.0871	0.0368787	0.0871217	0.0272531	0
15609999	-	Rv2862c	39.6796	27.5527	0.526205	0.739244	2.08632	0.0369499	0.0872351	0.0272886	0
15608611	-	Rv1473	79.0425	64.6678	0.289582	0.502621	2.08591	0.0369865	0.0872667	0.0272985	0
15608513	-	Rv1373	25.8868	49.1105	-0.923815	-0.710775	-2.08308	0.0372441	0.0878195	0.0274714	0
15608656	-	Rv1518	14.2599	6.38805	1.15851	1.37155	2.07963	0.0375592	0.0885072	0.0276865	0
15608460	-	Rv1320c	113.753	99.1833	0.197734	0.410773	2.07792	0.0377167	0.0888227	0.0277852	0
15609544	-	Rv2407	23.8946	13.956	0.775804	0.988843	2.07395	0.0380837	0.0896311	0.0280355	0
15608961	-	Rv1824	59.0857	45.613	0.373364	0.586403	2.07373	0.0381039	0.0896227	0.0280355	0
15608689	plsB1	Rv1551	14.8852	6.87145	1.11519	1.32823	2.07313	0.0381598	0.0896982	0.0280438	0
57117166	PPE69	Rv3892c	81.5085	67.2283	0.277883	0.490922	2.0731	0.0381629	0.0896494	0.0280438	0
15610970	serS	Rv3834c	17.6354	8.9554	0.977642	1.19068	2.07166	0.0382975	0.0899095	0.0281252	0
15609558	nadD	Rv2421c	71.4357	57.4555	0.314201	0.52724	2.07127	0.0383334	0.0899379	0.028134	0
57117060	sseC1	Rv3118	263.876	255.105	0.0487684	0.261808	2.07002	0.0384503	0.0901561	0.0282023	0
15610766	-	Rv3630	52.9674	39.9078	0.408431	0.621471	2.06824	0.0386179	0.0904927	0.0283013	0
15607410	-	Rv0269c	34.728	23.2792	0.577058	0.790097	2.06776	0.0386624	0.0905406	0.0283013	0
15609652	-	Rv2515c	15.5793	7.40915	1.07225	1.28529	2.06769	0.0386692	0.0905004	0.0283013	0
15607534	-	Rv0393	29.3258	18.573	0.658964	0.872003	2.06756	0.0386814	0.0904726	0.0283013	0
15608374	-	Rv1234	93.9384	79.5525	0.239809	0.452848	2.06656	0.0387753	0.090636	0.0283524	0
15607394	nirD	Rv0253	21.118	11.7369	0.847426	1.06046	2.06516	0.0389082	0.0908903	0.028432	0
15609991	-	Rv2854	34.1145	22.7616	0.583788	0.796827	2.06447	0.0389736	0.0909866	0.0284621	0
15609390	-	Rv2253	63.3771	49.8195	0.347251	0.56029	2.0614	0.0392653	0.091611	0.0286574	0
15610282	nuoB	Rv3146	100.45	151.329	-0.591212	-0.378173	-2.06106	0.0392975	0.0916294	0.0286632	0
15609838	suhB	Rv2701c	38.6342	26.8477	0.52508	0.738119	2.05592	0.0397905	0.0927214	0.0289843	0
15610804	-	Rv3668c	73.5123	59.6401	0.301703	0.514742	2.0558	0.0398014	0.0926895	0.0289843	0
15609816	echA15	Rv2679	49.6592	36.9415	0.426818	0.639857	2.05529	0.039851	0.0927477	0.0289843	0
57116740	-	Rv0492c	39.0498	27.2282	0.520211	0.73325	2.05504	0.0398748	0.0927458	0.0289843	0
15610260	-	Rv3123	72.1447	58.3245	0.306792	0.519831	2.05491	0.0398876	0.0927184	0.0289843	0
15609282	wag31	Rv2145c	648.911	836.986	-0.367183	-0.154144	-2.0546	0.0399173	0.0927302	0.0289843	0
15609855	-	Rv2718c	77.6525	63.682	0.286148	0.499187	2.05459	0.0399188	0.0926766	0.0289843	0
15610537	-	Rv3401	73.8635	59.9967	0.29998	0.513019	2.05443	0.0399345	0.0926559	0.0289843	0
15607837	-	Rv0697	14.4665	31.4283	-1.11935	-0.906308	-2.05402	0.0399742	0.0926909	0.0289952	0
15608424	-	Rv1284	163.719	150.609	0.120409	0.333448	2.05095	0.0402723	0.0933247	0.0291935	0
57116730	moeA2	Rv0438c	36.8128	25.2572	0.543511	0.75655	2.05042	0.0403237	0.0933863	0.0291988	0
57116866	PE_PGRS28	Rv1452c	20.0537	10.957	0.872021	1.08506	2.05036	0.0403292	0.0933418	0.0291988	0
15607248	-	Rv0106	41.105	29.1302	0.496797	0.709836	2.0494	0.0404226	0.0935005	0.0292356	0
15607656	-	Rv0515	122.555	180.126	-0.555569	-0.34253	-2.04933	0.0404295	0.0934592	0.0292356	0
15610936	pks13	Rv3800c	826.048	866.879	-0.069605	0.143434	2.04878	0.0404837	0.093527	0.0292568	0
15608197	-	Rv1057	101.717	87.5395	0.216551	0.42959	2.04822	0.0405382	0.0935955	0.0292782	0
15608826	mpg	Rv1688	15.2364	7.2355	1.07436	1.2874	2.04742	0.0406172	0.0937206	0.0293173	0
15608679	lprI	Rv1541c	53.7745	40.8797	0.395537	0.608577	2.04526	0.0408289	0.0941513	0.0294521	0
15610547	guaB2	Rv3411c	186.294	262.216	-0.49317	-0.280131	-2.04423	0.0409305	0.094328	0.0295073	0
15607400	-	Rv0259c	13.3332	5.85272	1.18784	1.40088	2.04352	0.0410011	0.0944328	0.0295296	0
15607280	-	Rv0138	61.8025	48.5036	0.349574	0.562613	2.04324	0.0410284	0.0944381	0.0295296	0
15607241	fadD10	Rv0099	27.0154	16.751	0.689535	0.902574	2.04316	0.0410366	0.0943992	0.0295296	0
15609159	-	Rv2022c	122.771	108.841	0.17375	0.386789	2.04115	0.0412359	0.0947999	0.029655	0
15609076	-	Rv1939	26.9145	16.6807	0.690204	0.903244	2.04062	0.0412889	0.0948639	0.029675	0
15607213	-	Rv0071	1.12089	7.18192	-2.67972	-2.46668	-2.03923	0.0414269	0.0951228	0.029756	0
15609888	-	Rv2751	64.3513	51.0059	0.335305	0.548344	2.0371	0.0416397	0.0955533	0.0298906	0
15610774	-	Rv3638	11.6861	4.7142	1.30971	1.52275	2.03611	0.0417397	0.0957243	0.0299441	0
15608662	-	Rv1524	29.7995	19.192	0.634785	0.847824	2.03491	0.0418598	0.0959414	0.0299946	0
15610136	lppY	Rv2999	24.2349	14.4576	0.745263	0.958302	2.0349	0.0418609	0.0958857	0.0299946	0
15608002	-	Rv0862c	31.7122	20.8625	0.604126	0.817165	2.03407	0.0419446	0.0960189	0.0300363	0
57117027	cysG	Rv2847c	66.6213	53.2228	0.32394	0.536979	2.03377	0.0419751	0.0960304	0.0300399	0
15609759	-	Rv2622	20.5156	11.4125	0.84611	1.05915	2.03343	0.0420093	0.0960505	0.0300462	0
15610371	-	Rv3235	87.1468	73.2795	0.250038	0.463077	2.03181	0.0421731	0.0963664	0.030145	0
15608886	-	Rv1748	35.2346	23.9896	0.554584	0.767624	2.03145	0.0422098	0.0963919	0.030153	0
15608274	-	Rv1134	20.9281	11.7586	0.831726	1.04477	2.03093	0.042262	0.0964526	0.030172	0
15607959	-	Rv0819	93.1299	79.2463	0.2329	0.445939	2.02868	0.0424904	0.0969151	0.0303166	0
15608355	-	Rv1215c	73.3108	59.7581	0.29489	0.507929	2.0282	0.0425395	0.0969685	0.0303228	0
15610061	fpg	Rv2924c	29.6457	19.103	0.634023	0.847062	2.0281	0.0425505	0.0969349	0.0303228	0
15609944	-	Rv2807	11.8523	4.85827	1.28666	1.4997	2.02758	0.0426027	0.0969951	0.0303416	0
15610311	-	Rv3175	30.6664	20.0012	0.616573	0.829612	2.02634	0.0427301	0.0972265	0.030414	0
57117059	moeB2	Rv3116	84.7855	71.0319	0.25535	0.468389	2.02521	0.0428457	0.0974306	0.0304779	0
57116983	cysA1	Rv2397c	302.858	297.65	0.0250216	0.238061	2.02487	0.042881	0.097452	0.0304846	0
15607471	-	Rv0330c	13.3872	5.96429	1.16643	1.37947	2.02385	0.0429859	0.0976317	0.0305408	0
15608153	pks16	Rv1013	101.687	152.272	-0.582524	-0.369485	-2.02301	0.0430716	0.0977674	0.0305832	0
15610654	cyp142	Rv3518c	73.094	59.6258	0.293817	0.506856	2.0213	0.0432485	0.0981098	0.0306904	0
15610720	lpqE	Rv3584	207.432	288.542	-0.47614	-0.2631	-2.02	0.0433829	0.0983554	0.0307474	0
15610564	-	Rv3428c	6.75808	1.6405	2.04248	2.25552	2.01999	0.0433845	0.0982999	0.0307474	0
15610955	-	Rv3819	77.3516	63.7969	0.277944	0.490983	2.01977	0.0434071	0.0982921	0.0307474	0
15609812	-	Rv2675c	76.9352	63.4069	0.279004	0.492043	2.01831	0.0435594	0.0985777	0.0308367	0
15609818	-	Rv2681	58.7511	45.8913	0.356394	0.569433	2.01393	0.0440173	0.0995542	0.0311422	0
15607443	-	Rv0302	87.759	74.1168	0.243745	0.456784	2.01342	0.0440706	0.0996148	0.0311611	0
15609897	-	Rv2760c	32.3315	21.5585	0.584685	0.797724	2.01174	0.0442474	0.0999545	0.0312619	0
15611005	-	Rv3869	461.691	469.144	-0.0231031	0.189936	2.01156	0.044266	0.0999367	0.0312619	0
57116830	-	Rv1111c	132.467	119.181	0.152476	0.365515	2.01102	0.0443236	0.100007	0.0312812	0
15610002	-	Rv2865	68.2433	55.037	0.310284	0.523323	2.01078	0.0443485	0.100003	0.0312812	0
15610938	-	Rv3802c	273.361	371.481	-0.442479	-0.22944	-2.01055	0.0443731	0.0999986	0.0312812	0
15608532	-	Rv1393c	97.5222	83.8692	0.21759	0.430629	2.01003	0.0444278	0.100062	0.0313011	0
15607946	cpsY	Rv0806c	97.8962	84.2592	0.216419	0.429458	2.00881	0.044557	0.100293	0.0313734	0
15610495	-	Rv3359	25.1537	15.391	0.708684	0.921724	2.00666	0.0447855	0.100747	0.0315154	0
15610759	lpqG	Rv3623	72.9929	59.728	0.289349	0.502388	2.00365	0.0451077	0.101412	0.0317232	0
15608683	-	Rv1545	98.3288	84.7722	0.214023	0.427062	2.00285	0.0451937	0.101544	0.0317264	0
15610195	-	Rv3058c	263.007	255.761	0.0403035	0.253343	2.00273	0.0452066	0.101513	0.0317264	0
57117136	PE32	Rv3622c	11.9039	4.9789	1.25753	1.47057	2.00261	0.0452197	0.101482	0.0317264	0
15610776	-	Rv3640c	9.51665	3.35776	1.50296	1.71599	2.00241	0.045241	0.101469	0.0317264	0
15607937	-	Rv0797	20.6551	11.6831	0.822076	1.03511	2.00235	0.0452468	0.101422	0.0317264	0
15607665	-	Rv0525	48.8665	36.6822	0.413767	0.626806	2.00176	0.0453109	0.101505	0.0317524	0
15607670	-	Rv0530	193.511	182.515	0.0844015	0.297441	2.00146	0.0453424	0.101515	0.0317556	0
15609494	glyS	Rv2357c	50.0271	37.7746	0.405294	0.618334	2.00095	0.0453979	0.101579	0.0317756	0
15607688	menB	Rv0548c	65.5028	52.5046	0.319113	0.532152	2.00017	0.0454824	0.101708	0.0318159	0
15610171	-	Rv3034c	99.3088	85.7937	0.211051	0.42409	1.99983	0.0455189	0.101729	0.0318208	0
15608085	-	Rv0945	62.2272	49.3595	0.334217	0.547256	1.9996	0.0455435	0.101724	0.0318208	0
15609170	-	Rv2033c	149.681	137.039	0.127301	0.34034	1.99918	0.0455889	0.101765	0.0318337	0
57116721	-	Rv0318c	30.446	20.007	0.605747	0.818786	1.99644	0.0458862	0.102368	0.0320223	0
15608412	-	Rv1272c	61.6331	48.8282	0.335992	0.549031	1.99587	0.0459479	0.102445	0.0320464	0
15608498	-	Rv1358	15.2789	7.48397	1.02967	1.24271	1.99448	0.0461	0.102723	0.0321335	0
15607629	-	Rv0488	18.9886	10.3812	0.871153	1.08419	1.99387	0.0461663	0.10281	0.0321545	0
15610576	-	Rv3440c	58.502	45.8557	0.351384	0.564423	1.9937	0.0461848	0.10279	0.0321545	0
15608782	tsnR	Rv1644	323.569	320.616	0.0132257	0.226265	1.99335	0.0462235	0.102816	0.0321625	0
15607848	rplP	Rv0708	609.467	631.107	-0.0503372	0.162702	1.98932	0.0466661	0.103739	0.0324363	0
15609449	-	Rv2312	88.9117	75.5667	0.234622	0.447661	1.98926	0.046672	0.103691	0.0324363	0
15610554	groES	Rv3418c	865.618	1097.74	-0.342739	-0.1297	-1.98851	0.0467557	0.103816	0.0324753	0
15610641	fadE27	Rv3505	41.9076	30.356	0.465232	0.678271	1.98814	0.0467958	0.103844	0.032484	0
15610942	-	Rv3806c	47.5806	78.8963	-0.729584	-0.516545	-1.98448	0.0472026	0.104685	0.0327471	0
15607875	sigL	Rv0735	53.129	40.853	0.379058	0.592097	1.98356	0.0473053	0.104851	0.0327991	0
15609067	-	Rv1930c	13.6044	6.27648	1.11605	1.32909	1.98293	0.0473754	0.104944	0.0328228	0
15607365	-	Rv0224c	31.1213	20.6907	0.588921	0.80196	1.98275	0.0473952	0.104927	0.0328228	0
15607957	-	Rv0817c	26.5995	16.7762	0.664985	0.878025	1.98064	0.047632	0.105389	0.0329674	0
15610368	pvdS	Rv3232c	87.1342	73.924	0.237196	0.450235	1.97972	0.0477349	0.105555	0.0330068	0
15609290	murG	Rv2153c	46.502	77.3377	-0.733877	-0.520838	-1.97963	0.047745	0.105515	0.0330068	0
15607896	-	Rv0756c	174.35	162.975	0.0973374	0.310377	1.97795	0.0479341	0.105871	0.0331001	0
57116997	-	Rv2516c	183.839	172.868	0.0887682	0.301807	1.97793	0.0479361	0.105813	0.0331001	0
15609186	-	Rv2049c	96.9946	83.7798	0.211301	0.42434	1.97747	0.047989	0.105868	0.0331173	0
15607574	-	Rv0433	123.845	110.94	0.158754	0.371793	1.97571	0.0481877	0.106244	0.0332349	0
15609631	-	Rv2494	121.554	108.662	0.16175	0.374789	1.97209	0.048599	0.107088	0.0334807	0
57116980	mbtJ	Rv2385	29.2966	19.1628	0.612424	0.825463	1.97208	0.0486009	0.10703	0.0334807	0
15609099	-	Rv1962c	75.858	62.9037	0.270157	0.483197	1.97111	0.048711	0.10721	0.033537	0
15610819	-	Rv3683	284.577	279.535	0.0257883	0.238828	1.96885	0.0489707	0.107718	0.0336961	0
15610985	-	Rv3849	232.707	224.451	0.0521186	0.265158	1.96763	0.0491109	0.107964	0.0337728	0
15609894	-	Rv2757c	26.1676	16.5038	0.664981	0.878021	1.96448	0.049474	0.108699	0.0340027	0
15607706	-	Rv0566c	57.6645	45.3659	0.346074	0.559113	1.96256	0.0496974	0.109126	0.0341363	0
15610972	-	Rv3836	63.2573	50.7461	0.317937	0.530976	1.96164	0.0498049	0.109298	0.0341734	0
57116767	echA5	Rv0675	95.9425	82.9395	0.210111	0.42315	1.9616	0.0498093	0.109244	0.0341734	0
15608384	lpqZ	Rv1244	55.7634	43.5877	0.355397	0.568436	1.95895	0.0501187	0.109859	0.0343656	0
15609226	pepE	Rv2089c	14.7743	7.24885	1.02727	1.24031	1.95829	0.0501956	0.109963	0.0343984	0
15608837	pyrG	Rv1699	103.086	152.88	-0.568551	-0.355512	-1.95512	0.0505691	0.110717	0.0346342	0
15608444	atpB	Rv1304	60.0727	95.6106	-0.670461	-0.457422	-1.95448	0.0506439	0.110817	0.0346652	0
57116720	PPE6	Rv0305c	68.1907	55.6052	0.294357	0.507396	1.95422	0.0506752	0.110821	0.0346666	0
15608923	cyp143	Rv1785c	60.4258	48.1097	0.328838	0.541877	1.95289	0.0508321	0.111099	0.0347537	0
15608553	ribA2	Rv1415	178.838	168.147	0.08893	0.301969	1.95183	0.0509583	0.111311	0.0348198	0
15609806	-	Rv2669	23.1675	14.0492	0.721617	0.934656	1.94845	0.0513606	0.112125	0.0350744	0
15609254	-	Rv2117	33.0663	22.66	0.545217	0.758256	1.94709	0.0515242	0.112416	0.0351657	0
15610418	maf	Rv3282	58.4221	46.2589	0.336784	0.549823	1.94572	0.0516886	0.11271	0.0352437	0
15607681	-	Rv0541c	38.063	27.178	0.485953	0.698992	1.94564	0.0516983	0.112666	0.0352437	0
15610199	ligB	Rv3062	49.5995	37.8816	0.388827	0.601867	1.94486	0.0517916	0.112804	0.0352728	0
15608530	dfp	Rv1391	354.023	354.655	-0.00257562	0.210464	1.94479	0.0518008	0.112759	0.0352728	0
15609915	-	Rv2778c	186.604	176.413	0.081023	0.294062	1.94422	0.0518685	0.112841	0.0352985	0
15607541	fadE7	Rv0400c	69.4727	56.9841	0.285887	0.498926	1.94243	0.0520853	0.113247	0.0354256	0
15607164	whiB5	Rv0022c	11.8094	5.11847	1.20615	1.41919	1.94217	0.0521169	0.113251	0.0354267	0
15608564	lipO	Rv1426c	84.3545	71.6734	0.235026	0.448065	1.93923	0.0524739	0.113961	0.0356263	0
57117120	PPE61	Rv3532	24.6982	15.3983	0.681634	0.894673	1.93912	0.0524864	0.113922	0.0356263	0
15607303	-	Rv0161	14.8431	7.37976	1.00815	1.22119	1.939	0.0525013	0.113889	0.0356263	0
15610580	esxT	Rv3444c	26.1912	16.6856	0.650479	0.863518	1.93777	0.0526513	0.114149	0.0357015	0
57117050	PE29	Rv3022A	13.8564	6.63789	1.06175	1.27479	1.93759	0.0526727	0.114129	0.0357015	0
15608665	pks5	Rv1527c	67.2615	54.9019	0.292925	0.505964	1.93586	0.0528846	0.114523	0.0358245	0
15609498	-	Rv2361c	108.662	96.1557	0.176408	0.389447	1.93258	0.0532875	0.115329	0.0360767	0
15610630	mce4F	Rv3494c	152.515	141.129	0.111939	0.324978	1.93207	0.0533512	0.1154	0.0360991	0
15608636	-	Rv1498c	81.8632	69.3023	0.240312	0.453351	1.93114	0.053466	0.115582	0.0361561	0
15609350	pepB	Rv2213	79.9744	67.4396	0.245941	0.458981	1.93055	0.0535393	0.115674	0.0361727	0
15607517	-	Rv0376c	21.3499	12.6278	0.757628	0.970667	1.93044	0.053552	0.115635	0.0361727	0
15607259	oxyS	Rv0117	31.2818	21.1955	0.561565	0.774604	1.92917	0.0537092	0.115908	0.0362581	0
15608138	-	Rv0998	58.2126	46.2278	0.33257	0.54561	1.92875	0.0537619	0.115956	0.0362729	0
15608772	-	Rv1634	62.6299	50.5142	0.310162	0.523201	1.92589	0.0541176	0.116656	0.036492	0
15608396	cyp130	Rv1256c	38.1159	27.3836	0.477081	0.69012	1.92523	0.0542003	0.116768	0.0365269	0
15610434	lpqC	Rv3298c	45.1003	33.8407	0.414376	0.627415	1.92473	0.0542626	0.116835	0.036548	0
15607835	-	Rv0695	125.705	181.752	-0.531936	-0.318897	-1.9244	0.0543041	0.116858	0.036555	0
15608162	lpqU	Rv1022	47.1602	35.7748	0.398625	0.611664	1.92403	0.0543504	0.116891	0.0365653	0
15607533	ndhA	Rv0392c	48.3007	36.8563	0.390132	0.603172	1.92295	0.0544857	0.117115	0.0366354	0
15610640	fadE26	Rv3504	45.3528	34.1121	0.410909	0.623948	1.9206	0.0547818	0.117684	0.036795	0
15608745	chaA	Rv1607	64.8503	52.7228	0.298687	0.511726	1.92057	0.0547854	0.117625	0.036795	0
15608035	-	Rv0895	12.4162	5.63905	1.1387	1.35174	1.91909	0.0549727	0.11796	0.0368833	0
15607598	-	Rv0457c	26.8848	17.4	0.627703	0.840742	1.91904	0.0549796	0.117907	0.0368833	0
15607917	purB	Rv0777	84.7281	72.3148	0.228549	0.441588	1.91757	0.0551655	0.118239	0.0369708	0
15608165	-	Rv1025	60.1977	48.2516	0.319132	0.532171	1.91751	0.0551727	0.118187	0.0369708	0
15607876	-	Rv0736	23.9764	14.9141	0.684934	0.897973	1.91653	0.055298	0.118388	0.0370337	0
15608413	-	Rv1273c	25.9766	16.6432	0.642282	0.855321	1.91421	0.0555927	0.118951	0.0372069	0
15611038	-	Rv3902c	41.8467	30.9062	0.437216	0.650255	1.91391	0.0556323	0.118968	0.0372069	0
15610313	-	Rv3177	23.0427	14.1382	0.704719	0.917758	1.91366	0.055663	0.118967	0.0372069	0
15609314	-	Rv2177c	41.1095	30.2294	0.443518	0.656557	1.91327	0.0557139	0.119008	0.0372069	0
15609808	ribD	Rv2671	25.7892	16.488	0.645351	0.85839	1.91312	0.0557325	0.11898	0.0372069	0
15607317	-	Rv0176	124.69	180.214	-0.531368	-0.318329	-1.91302	0.055746	0.118942	0.0372069	0
15611031	-	Rv3895c	49.8662	38.448	0.375152	0.588191	1.9103	0.0560951	0.119619	0.0373951	0
15608500	-	Rv1360	144.289	132.994	0.11761	0.330649	1.91015	0.0561138	0.119591	0.0373951	0
57117112	-	Rv3479	89.9456	134.818	-0.583884	-0.370844	-1.91008	0.0561232	0.119543	0.0373951	0
15610407	-	Rv3271c	250.889	340.407	-0.440212	-0.227172	-1.90632	0.0566084	0.120509	0.0376971	0
15609453	uspA	Rv2316	8.40862	2.90431	1.53368	1.74671	1.90575	0.0566822	0.120598	0.0377249	0
15610915	-	Rv3779	54.433	42.8426	0.345437	0.558476	1.90481	0.0568045	0.12079	0.037785	0
15609284	-	Rv2147c	316.18	315.02	0.00530085	0.21834	1.90405	0.0569041	0.120933	0.0378299	0
15608069	pstC2	Rv0929	37.0343	26.5616	0.479517	0.692556	1.90362	0.0569603	0.120985	0.0378459	0
15610870	-	Rv3734c	200.433	191.757	0.063839	0.276878	1.9029	0.0570531	0.121113	0.0378759	0
15609813	-	Rv2676c	101.764	89.5986	0.183685	0.396724	1.90278	0.0570698	0.12108	0.0378759	0
15610211	-	Rv3074	76.4027	64.244	0.250062	0.463101	1.90252	0.0571031	0.121083	0.0378768	0
15610170	-	Rv3033	46.6181	35.4641	0.394533	0.607572	1.90149	0.0572373	0.121299	0.0379378	0
15608345	-	Rv1205	141.763	130.536	0.119038	0.332077	1.90106	0.0572942	0.121352	0.0379378	0
57117135	PPE65	Rv3621c	15.0156	7.66978	0.969208	1.18225	1.90083	0.0573238	0.121346	0.0379378	0
15610925	-	Rv3789	70.4692	58.4236	0.270443	0.483482	1.90083	0.0573239	0.121278	0.0379378	0
15608079	-	Rv0939	97.5072	85.3346	0.192378	0.405417	1.90049	0.0573685	0.121304	0.037946	0
15610294	nuoN	Rv3158	94.5995	82.4189	0.198858	0.411897	1.89972	0.0574694	0.12145	0.0379915	0
57117001	dhaA	Rv2579	46.1391	35.0394	0.397012	0.610051	1.8986	0.0576168	0.121693	0.0380675	0
15610871	-	Rv3735	81.1444	69.002	0.233853	0.446892	1.89737	0.057779	0.121967	0.0381533	0
15608041	-	Rv0901	97.696	85.5727	0.191148	0.404187	1.89696	0.0578327	0.122012	0.0381674	0
15609196	-	Rv2059	86.7991	74.6452	0.21763	0.430669	1.89646	0.0578991	0.122084	0.0381898	0
15611018	-	Rv3882c	100.556	88.4929	0.184364	0.397403	1.89446	0.0581644	0.122575	0.0383333	0
15609104	mce3B	Rv1967	17.1598	9.38653	0.870368	1.08341	1.89431	0.0581841	0.122548	0.0383333	0
15609871	-	Rv2734	30.1658	20.4418	0.561392	0.774431	1.89408	0.0582142	0.122543	0.0383333	0
15607809	-	Rv0669c	61.5718	49.8247	0.305407	0.518447	1.89376	0.0582565	0.122563	0.0383398	0
15608101	-	Rv0961	83.2359	71.1402	0.226542	0.439581	1.89263	0.0584073	0.122812	0.0384175	0
57116900	-	Rv1706A	64.9517	53.1282	0.289891	0.50293	1.89192	0.058502	0.122942	0.0384412	0
15611006	-	Rv3870	693.155	726.815	-0.0684093	0.14463	1.89187	0.0585085	0.122887	0.0384412	0
57116753	galE3	Rv0536	27.4441	18.0761	0.602409	0.815448	1.88883	0.058915	0.123672	0.0386694	0
15609032	-	Rv1895	42.9433	32.1332	0.418366	0.631405	1.88878	0.0589215	0.123617	0.0386694	0
15609993	nicT	Rv2856	43.6156	32.7658	0.412654	0.625693	1.88816	0.0590049	0.123723	0.0387005	0
15608861	-	Rv1723	20.3485	12.0184	0.759679	0.972718	1.88794	0.0590345	0.123716	0.0387005	0
15610831	-	Rv3695	60.8165	49.167	0.306774	0.519814	1.88663	0.0592105	0.124016	0.0387943	0
15609552	-	Rv2415c	17.088	9.37891	0.865488	1.07853	1.88342	0.0596437	0.124854	0.0390564	0
57116985	-	Rv2401A	60.2974	48.703	0.308084	0.521124	1.88286	0.0597187	0.124942	0.0390839	0
15607526	-	Rv0385	31.7978	21.9808	0.532682	0.745721	1.88189	0.0598506	0.125148	0.0391484	0
15609327	-	Rv2190c	223.755	305.668	-0.450049	-0.23701	-1.88142	0.0599149	0.125213	0.0391687	0
57116958	-	Rv2232	45.0699	34.1959	0.39834	0.611379	1.88012	0.0600911	0.125512	0.0392423	0
15607736	-	Rv0596c	33.0663	23.1339	0.515352	0.728391	1.8801	0.060094	0.125448	0.0392423	0
15609240	-	Rv2103c	61.5718	49.9706	0.30119	0.51423	1.87973	0.0601446	0.125484	0.0392536	0
15607535	-	Rv0394c	43.8129	33.0329	0.407453	0.620492	1.87838	0.0603287	0.125799	0.0393312	0
15608431	-	Rv1291c	13.5808	6.66135	1.02768	1.24072	1.87802	0.0603782	0.125832	0.0393312	0
15609537	subI	Rv2400c	75.2097	63.353	0.247505	0.460544	1.87802	0.060379	0.125765	0.0393312	0
15607940	pepC	Rv0800	31.2378	21.5084	0.538389	0.751428	1.87766	0.0604274	0.125796	0.0393312	0
15608699	-	Rv1561	40.6593	30.1014	0.433754	0.646793	1.87764	0.0604304	0.125733	0.0393312	0
15608096	purN	Rv0956	56.6414	45.2398	0.324263	0.537302	1.87627	0.0606178	0.126053	0.0394314	0
15607460	pcp	Rv0319	33.2146	23.2998	0.511499	0.724538	1.8756	0.0607104	0.126176	0.0394698	0
57116737	-	Rv0470A	38.24	27.9012	0.454757	0.667796	1.87322	0.0610384	0.126788	0.0396613	0
57116683	fadD34	Rv0035	30.1884	20.6056	0.550957	0.763996	1.87264	0.0611174	0.126882	0.0396907	0
15608421	oppD	Rv1281c	40.2406	29.7585	0.435351	0.64839	1.87204	0.0612011	0.126986	0.0397232	0
15608057	betP	Rv0917	35.627	25.521	0.481285	0.694324	1.87129	0.0613053	0.127132	0.0397689	0
15608262	gnd2	Rv1122	43.0541	71.1591	-0.724898	-0.511859	-1.86907	0.0616124	0.127698	0.0399306	0
15610511	amiD	Rv3375	20.7012	12.4107	0.738127	0.951166	1.869	0.0616223	0.127649	0.0399306	0
15610923	-	Rv3787c	15.6236	8.28189	0.915693	1.12873	1.86841	0.0617047	0.127749	0.039962	0
15610108	-	Rv2971	161.242	151.355	0.0912945	0.304334	1.86706	0.0618937	0.12807	0.0400624	0
15608098	-	Rv0958	103.081	91.4479	0.172753	0.385792	1.8658	0.0620692	0.128363	0.0400829	0
15610898	-	Rv3762c	42.8227	32.215	0.410645	0.623684	1.86556	0.0621035	0.128363	0.0400829	0
57117016	ceoC	Rv2692	77.2046	65.4763	0.237714	0.450753	1.86547	0.062115	0.128317	0.0400829	0
15609455	uspC	Rv2318	24.4436	15.6107	0.646925	0.859964	1.86545	0.0621186	0.128254	0.0400829	0
15609216	-	Rv2079	36.2371	26.1243	0.472074	0.685113	1.86518	0.0621562	0.128261	0.0400829	0
57116722	PE6	Rv0335c	45.3701	34.6073	0.390664	0.603704	1.86517	0.0621571	0.128193	0.0400829	0
15610801	dppB	Rv3665c	14.9815	7.79224	0.943073	1.15611	1.86513	0.0621634	0.128135	0.0400829	0
15609853	-	Rv2716	143.239	203.089	-0.503682	-0.290642	-1.86311	0.0624472	0.12865	0.0402438	0
15609065	-	Rv1928c	26.3497	17.2823	0.608496	0.821535	1.86263	0.062514	0.128717	0.0402649	0
15608137	-	Rv0997	88.1769	131.677	-0.578535	-0.365496	-1.8622	0.0625752	0.128773	0.0402823	0
15607918	cyp126	Rv0778	65.8139	54.3011	0.277411	0.490451	1.8612	0.0627161	0.128992	0.0403375	0
15609339	cbhK	Rv2202c	289.559	287.527	0.0101622	0.223201	1.8611	0.0627294	0.12895	0.0403375	0
15609420	-	Rv2283	12.2091	5.70787	1.09693	1.30997	1.85761	0.0632238	0.129895	0.0406213	0
15608255	-	Rv1115	20.4358	12.2489	0.738444	0.951483	1.8575	0.0632397	0.129857	0.0406213	0
15609961	-	Rv2824c	18.2652	10.462	0.803936	1.01698	1.85578	0.0634854	0.13029	0.0407569	0
57117127	lppH	Rv3576	68.0777	56.5864	0.266728	0.479767	1.85514	0.0635765	0.130406	0.0407932	0
15610019	frr	Rv2882c	428.44	437.911	-0.0315437	0.181495	1.85434	0.0636909	0.13057	0.0408299	0
15610812	-	Rv3676	297.156	295.855	0.00633301	0.219372	1.85425	0.0637029	0.130523	0.0408299	0
15610814	-	Rv3678c	135.311	124.665	0.11822	0.33126	1.85298	0.0638855	0.130826	0.0409246	0
15607692	-	Rv0552	41.6574	31.2378	0.415281	0.62832	1.85218	0.0639994	0.130989	0.0409643	0
15608430	-	Rv1290c	28.7588	19.4709	0.562688	0.775727	1.85206	0.0640169	0.130953	0.0409643	0
15610738	panC	Rv3602c	75.7326	64.2284	0.237703	0.450742	1.84756	0.0646658	0.132209	0.0413571	0
15608817	fadE16	Rv1679	44.2063	72.4613	-0.712959	-0.499919	-1.84592	0.0649038	0.132623	0.0414714	0
15609014	-	Rv1877	73.6303	62.1657	0.244181	0.45722	1.84584	0.0649149	0.132574	0.0414714	0
15607171	-	Rv0029	52.0388	41.12	0.339747	0.552786	1.84529	0.0649951	0.132666	0.0415001	0
15609106	mce3D	Rv1969	22.3042	13.9052	0.681693	0.894732	1.84285	0.0653512	0.133321	0.0417049	0
15609207	cobK	Rv2070c	42.109	31.7413	0.407768	0.620807	1.84233	0.0654273	0.133404	0.0417309	0
15607463	udgA	Rv0322	12.8095	6.22794	1.04038	1.25342	1.83853	0.0659844	0.134467	0.0420634	0
15607186	-	Rv0044c	45.1699	34.6563	0.382242	0.595281	1.83777	0.0660965	0.134623	0.0421121	0
15608389	-	Rv1249c	99.0733	87.7912	0.174419	0.387458	1.83654	0.0662778	0.134919	0.0422048	0
15607742	tcrA	Rv0602c	11.4561	5.22932	1.13141	1.34445	1.83577	0.0663911	0.135076	0.0422487	0
15610165	fixB	Rv3028c	147.606	208.1	-0.49552	-0.28248	-1.83559	0.0664183	0.135059	0.0422487	0
15607515	-	Rv0374c	12.3999	5.93394	1.06326	1.2763	1.83463	0.066561	0.135276	0.0423166	0
15607265	-	Rv0123	42.4754	32.1548	0.401595	0.614634	1.83389	0.0666704	0.135425	0.0423633	0
15609094	-	Rv1957	62.8624	97.6169	-0.634934	-0.421895	-1.83275	0.0668393	0.135695	0.0424217	0
57116909	PPE25	Rv1787	31.6208	22.1637	0.512674	0.725713	1.83264	0.0668563	0.135657	0.0424217	0
15610803	acs	Rv3667	51.2224	40.4587	0.340325	0.553364	1.83249	0.0668785	0.135629	0.0424217	0
15609012	-	Rv1875	142.543	132.5	0.105397	0.318436	1.8323	0.0669063	0.135612	0.0424217	0
15608524	pyrF	Rv1385	61.0825	49.991	0.289091	0.502131	1.83203	0.0669463	0.13562	0.0424242	0
15608571	-	Rv1433	49.3564	79.3355	-0.684731	-0.471692	-1.83138	0.0670443	0.135746	0.0424593	0
15609560	-	Rv2423	20.2756	12.2518	0.726754	0.939793	1.83118	0.0670736	0.135732	0.0424593	0
15607335	-	Rv0194	14.3887	7.47222	0.945327	1.15837	1.8307	0.0671448	0.135803	0.0424815	0
15607234	ctpA	Rv0092	45.3903	34.9341	0.377747	0.590787	1.82976	0.0672854	0.136015	0.0425476	0
15608760	cydB	Rv1622c	51.2671	40.5378	0.338765	0.551804	1.82861	0.0674574	0.136289	0.0426335	0
15609474	-	Rv2337c	60.2818	49.2517	0.29155	0.504589	1.82812	0.067532	0.136367	0.0426578	0
15609937	-	Rv2800	56.2729	88.6373	-0.655475	-0.442436	-1.82494	0.0680107	0.13726	0.0429371	0
57116951	-	Rv2141c	38.2951	28.3346	0.434596	0.647635	1.82434	0.0681011	0.137369	0.0429712	0
57117084	pcd	Rv3293	42.4852	32.2508	0.397626	0.610665	1.82351	0.068226	0.137547	0.0430092	0
57116838	-	Rv1171	280.277	278.494	0.00920329	0.222242	1.82346	0.0682342	0.13749	0.0430092	0
57117057	moaC	Rv3111	6.96133	2.19703	1.66381	1.87684	1.82164	0.0685091	0.13797	0.0431593	0
15608957	ilvG	Rv1820	60.7021	49.7393	0.28736	0.500399	1.82057	0.0686724	0.138225	0.0432391	0
15608429	-	Rv1289	52.6554	41.9573	0.32766	0.540699	1.81941	0.0688487	0.138506	0.043327	0
15608864	-	Rv1726	14.1713	7.35754	0.945676	1.15872	1.81726	0.0691778	0.139094	0.043504	0
15609078	-	Rv1941	80.2856	69.1271	0.215889	0.428929	1.81709	0.0692037	0.139072	0.043504	0
15609793	-	Rv2656c	147.41	137.827	0.0969756	0.310015	1.8167	0.0692629	0.139117	0.0435156	0
15610071	ppsD	Rv2934	127.815	117.512	0.12126	0.334299	1.81648	0.0692961	0.139109	0.0435156	0
15607961	phoY2	Rv0821c	170.585	236.911	-0.473856	-0.260817	-1.81517	0.0694984	0.139441	0.0436194	0
15609909	-	Rv2772c	100.873	89.923	0.165782	0.378821	1.81455	0.0695925	0.139555	0.0436552	0
15608108	-	Rv0968	472.949	612.205	-0.372332	-0.159293	-1.81407	0.0696673	0.139631	0.0436789	0
15607690	-	Rv0550c	23.778	15.3386	0.632467	0.845506	1.81348	0.0697576	0.139738	0.0437123	0
15609233	-	Rv2096c	82.219	71.1136	0.209346	0.422385	1.81284	0.0698564	0.139861	0.0437509	0
15608344	-	Rv1204c	25.8422	17.1472	0.591756	0.804796	1.81227	0.0699442	0.139963	0.0437826	0
15607322	-	Rv0181c	61.004	50.1297	0.283239	0.496278	1.81135	0.0700862	0.140172	0.0438483	0
15608601	-	Rv1463	166.199	157.574	0.0768763	0.289915	1.81025	0.0702565	0.140438	0.0439314	0
15607305	-	Rv0163	39.5926	29.6548	0.416964	0.630003	1.81	0.0702951	0.140441	0.0439323	0
15610309	-	Rv3173c	125.027	114.741	0.123859	0.336898	1.80971	0.0703406	0.140458	0.0439374	0
57117123	PPE63	Rv3539	18.3243	10.7395	0.770829	0.983868	1.80861	0.0705118	0.140725	0.044019	0
15608485	fadD33	Rv1345	54.3504	43.697	0.314755	0.527795	1.80839	0.0705459	0.140718	0.044019	0
57116875	-	Rv1489	195.619	188.607	0.052666	0.265705	1.80755	0.0706771	0.140905	0.0440775	0
15610832	glpK	Rv3696c	48.7696	38.3564	0.346517	0.559556	1.80615	0.0708957	0.141266	0.0441905	0
15608129	grcC2	Rv0989c	44.6294	34.4227	0.374636	0.587675	1.80578	0.0709529	0.141306	0.0442027	0
57116697	PE4	Rv0160c	14.7254	7.84517	0.908426	1.12147	1.8045	0.0711527	0.141629	0.0443038	0
15607255	gmhA	Rv0113	53.0404	42.4762	0.320436	0.533475	1.80391	0.071245	0.141738	0.0443379	0
15610189	nrdI	Rv3052c	748.482	947.137	-0.339607	-0.126568	-1.80332	0.0713382	0.141848	0.0443724	0
57116809	PE_PGRS18	Rv0980c	116.382	105.973	0.13517	0.348209	1.8011	0.0716871	0.142467	0.0445659	0
15608187	-	Rv1047	124.158	177.321	-0.514193	-0.301154	-1.80057	0.0717713	0.142559	0.0445947	0
15609379	-	Rv2242	61.9894	51.2204	0.275303	0.488342	1.7992	0.0719872	0.142912	0.0447054	0
15609310	idsA2	Rv2173	80.3709	69.4409	0.210888	0.423927	1.79841	0.0721121	0.143085	0.0447381	0
15607252	-	Rv0110	35.1826	25.6583	0.455436	0.668475	1.79839	0.0721158	0.143017	0.0447381	0
15609960	-	Rv2823c	21.2278	13.2331	0.681802	0.894842	1.79802	0.0721746	0.143058	0.044751	0
15610034	-	Rv2897c	7.47929	2.58285	1.53394	1.74698	1.79754	0.0722493	0.143131	0.0447738	0
57117015	ceoB	Rv2691	71.6437	60.767	0.237551	0.45059	1.79643	0.0724259	0.143406	0.0448596	0
15607907	-	Rv0767c	41.1011	31.1811	0.398505	0.611545	1.79587	0.0725152	0.143507	0.0448914	0
15607272	-	Rv0130	32.6312	23.3447	0.483159	0.696198	1.79513	0.0726324	0.143663	0.0449176	0
15608558	uvrC	Rv1420	54.1736	43.6552	0.311437	0.524476	1.79512	0.0726339	0.143591	0.0449176	0
15610194	-	Rv3057c	116.651	106.373	0.133062	0.346101	1.79292	0.0729856	0.144211	0.0451114	0
15610840	gshA	Rv3704c	124.629	114.635	0.120586	0.333626	1.79029	0.0734072	0.144968	0.0453483	0
15607491	dnaK	Rv0350	599.208	627.176	-0.0658119	0.147227	1.78969	0.0735045	0.145084	0.0453622	0
15610351	entC	Rv3215	50.8849	40.5361	0.32803	0.541069	1.78967	0.0735067	0.145012	0.0453622	0
15608672	-	Rv1534	83.3974	124.182	-0.574378	-0.361339	-1.78913	0.0735931	0.145107	0.0453918	0
15610559	alr	Rv3423c	56.1077	45.5916	0.299431	0.51247	1.78879	0.0736489	0.145141	0.0454024	0
15610971	-	Rv3835	100.963	90.3877	0.159622	0.372661	1.78775	0.0738168	0.145396	0.0454821	0
15610455	sdhB	Rv3319	77.9063	67.1187	0.215026	0.428065	1.78662	0.0739989	0.145678	0.0455705	0
15607678	-	Rv0538	110.101	99.7586	0.14231	0.355349	1.78553	0.0741758	0.14595	0.0456556	0
15608160	mfd	Rv1020	42.3035	32.401	0.38474	0.597779	1.78519	0.0742303	0.145981	0.0456653	0
15609748	-	Rv2611c	65.924	55.2471	0.254907	0.467946	1.78423	0.0743868	0.146213	0.0457377	0
15607844	rplB	Rv0704	1261.7	1564.03	-0.309902	-0.0968626	-1.78316	0.0745607	0.146478	0.0458094	0
15610622	-	Rv3486	112.426	102.18	0.137853	0.350892	1.78303	0.0745812	0.146442	0.0458094	0
15610771	-	Rv3635	21.4484	13.5065	0.667214	0.880253	1.78237	0.0746886	0.146576	0.0458515	0
15607148	gyrA	Rv0006	258.067	345.967	-0.422889	-0.209849	-1.78062	0.0749742	0.14706	0.0460028	0
57116704	gabD1	Rv0234c	52.6995	42.3774	0.314493	0.527532	1.77991	0.0750912	0.147213	0.0460352	0
15607386	-	Rv0245	110.762	100.523	0.139931	0.35297	1.77963	0.0751368	0.147226	0.0460352	0
15609486	plcC	Rv2349c	37.159	27.6294	0.427507	0.640546	1.77958	0.075144	0.147164	0.0460352	0
15608407	embR	Rv1267c	22.1009	14.0864	0.649803	0.862842	1.77885	0.0752642	0.147322	0.0460848	0
15608935	-	Rv1798	184.977	177.937	0.0559786	0.269018	1.77857	0.0753102	0.147336	0.046089	0
15608450	atpD	Rv1310	186.312	255.947	-0.458126	-0.245087	-1.77775	0.0754445	0.147522	0.0461258	0
15608695	mmpL6	Rv1557	29.4108	20.5456	0.517513	0.730553	1.77773	0.0754485	0.147453	0.0461258	0
15608822	-	Rv1684	74.9503	64.2849	0.221454	0.434494	1.77673	0.0756121	0.147696	0.0462019	0
15608266	-	Rv1126c	66.1327	55.5674	0.251125	0.464164	1.77377	0.0761018	0.148576	0.046477	0
15608315	fadH	Rv1175c	91.9979	81.4793	0.175167	0.388206	1.77293	0.076241	0.148771	0.0465379	0
15610767	-	Rv3631	40.9913	31.3041	0.388967	0.602006	1.76842	0.0769914	0.150157	0.0469623	0
15610308	-	Rv3172c	69.8295	59.2879	0.236099	0.449138	1.76827	0.077016	0.150127	0.0469623	0
15608044	accD3	Rv0904c	33.4663	24.3073	0.461321	0.67436	1.76761	0.0771261	0.150264	0.0470051	0
15608380	mdh	Rv1240	79.5596	69.0273	0.204869	0.417908	1.76575	0.0774384	0.150795	0.0471535	0
15609436	htpG	Rv2299c	81.5432	71.0198	0.199343	0.412383	1.76568	0.0774496	0.150739	0.0471535	0
15608161	-	Rv1021	47.8752	37.8732	0.338099	0.551138	1.76516	0.0775375	0.150832	0.0471827	0
15610911	lipE	Rv3775	75.989	65.462	0.215133	0.428172	1.76491	0.0775796	0.150836	0.0471839	0
15610655	-	Rv3519	302.201	303.561	-0.0064772	0.206562	1.76465	0.0776222	0.150841	0.0471855	0
15607651	hemC	Rv0510	339.197	343.599	-0.0186026	0.194437	1.76354	0.0778089	0.151126	0.0472746	0
15607829	-	Rv0689c	17.8947	10.6122	0.753806	0.966845	1.76155	0.0781454	0.151701	0.0474546	0
15609049	fadB5	Rv1912c	30.0065	21.201	0.501139	0.714178	1.76038	0.0783428	0.152006	0.04755	0
15610574	-	Rv3438	70.6043	60.1499	0.231193	0.444232	1.76012	0.0783866	0.152013	0.0475521	0
15607407	oplA	Rv0266c	34.8153	25.6216	0.442358	0.655397	1.75796	0.0787551	0.152649	0.0477511	0
57117118	PE_PGRS57	Rv3514	60.0964	49.8016	0.271086	0.484126	1.7575	0.0788324	0.15272	0.0477631	0
15608067	-	Rv0927c	38.5774	29.127	0.405396	0.618436	1.75736	0.078856	0.152687	0.0477631	0
15609573	rbsK	Rv2436	19.2977	11.812	0.708173	0.921213	1.7568	0.0789515	0.152794	0.0477963	0
15610953	-	Rv3817	21.7818	13.9367	0.644235	0.857274	1.75626	0.0790439	0.152894	0.0478278	0
15607877	-	Rv0737	17.9275	10.6707	0.748521	0.96156	1.75513	0.0792366	0.153188	0.0479198	0
15607912	purD	Rv0772	22.3569	14.4573	0.628919	0.841958	1.75215	0.079748	0.154098	0.0482043	0
57116904	PPE24	Rv1753c	44.0466	34.3545	0.358533	0.571572	1.74967	0.0801756	0.154845	0.0484315	0
15607160	ppp	Rv0018c	125.716	116.404	0.111033	0.324072	1.74949	0.080206	0.154824	0.0484315	0
15609347	ilvE	Rv2210c	78.8574	68.5426	0.202246	0.415285	1.7477	0.0805167	0.155344	0.0485942	0
15610802	dppA	Rv3666c	26.4775	18.1162	0.547487	0.760526	1.74685	0.0806626	0.155546	0.0486573	0
15610877	-	Rv3741c	39.0917	29.7038	0.396217	0.609256	1.74556	0.080888	0.155901	0.0487683	0
57117007	-	Rv2614A	47.8592	38.0555	0.33069	0.543729	1.74337	0.0812687	0.156554	0.0489728	0
15608267	ppdK	Rv1127c	53.4718	43.4912	0.298057	0.511096	1.742	0.0815091	0.156937	0.0490691	0
15609561	-	Rv2424c	23.1662	15.2203	0.606024	0.819063	1.74198	0.0815118	0.156862	0.0490691	0
15607883	-	Rv0743c	44.444	34.8104	0.352471	0.56551	1.74073	0.0817304	0.157203	0.0491373	0
57116787	PE_PGRS12	Rv0832	49.8391	39.9867	0.317756	0.530795	1.74065	0.0817452	0.157151	0.0491373	0
57116978	phoH1	Rv2368c	192.965	263.451	-0.449198	-0.236159	-1.74062	0.0817502	0.15708	0.0491373	0
15607323	sigG	Rv0182c	75.7584	65.5292	0.209269	0.422308	1.73986	0.0818835	0.157256	0.0491924	0
15608544	fmt	Rv1406	38.6654	29.3547	0.397454	0.610493	1.73916	0.0820059	0.157411	0.0492408	0
15607702	grcC1	Rv0562	105.301	95.5132	0.14074	0.353779	1.73893	0.0820479	0.157412	0.049241	0
15610696	fadE30	Rv3560c	23.3006	15.3587	0.601315	0.814354	1.7384	0.0821402	0.157508	0.0492712	0
15608196	-	Rv1056	47.7193	37.9882	0.329018	0.542057	1.73597	0.0825687	0.15825	0.0495031	0
57116800	pstS2	Rv0932c	666.674	703.696	-0.0779695	0.13507	1.73558	0.0826373	0.158301	0.049519	0
15609666	-	Rv2529	14.6803	8.10251	0.857442	1.07048	1.73509	0.0827248	0.158388	0.0495463	0
15610326	-	Rv3190c	55.9463	45.9751	0.28319	0.49623	1.73448	0.0828324	0.158513	0.0495561	0
15609970	ugpB	Rv2833c	15.7387	8.96204	0.812414	1.02545	1.73446	0.0828367	0.158441	0.0495561	0
15610258	cyp141	Rv3121	49.9706	40.1729	0.314855	0.527894	1.73429	0.0828673	0.158419	0.0495561	0
15609052	aceAa	Rv1915	155.088	147.311	0.0742219	0.287261	1.73348	0.083011	0.158613	0.0496169	0
15608729	-	Rv1591	98.6032	88.771	0.151547	0.364586	1.73087	0.0834752	0.159419	0.049869	0
15609674	aroD	Rv2537c	134.5	125.836	0.0960604	0.3091	1.73046	0.0835478	0.159477	0.0498871	0
57117109	-	Rv3468c	14.3136	7.83411	0.86955	1.08259	1.72903	0.0838035	0.159884	0.0500144	0
15610708	-	Rv3572	234.64	231.809	0.0175105	0.23055	1.72824	0.0839447	0.160073	0.0500734	0
15608648	-	Rv1510	58.9543	48.9907	0.26709	0.480129	1.72755	0.0840694	0.160229	0.0501224	0
15609311	-	Rv2174	56.9227	47.0073	0.27612	0.48916	1.72674	0.0842142	0.160424	0.0501643	0
15609988	-	Rv2851c	118.786	109.586	0.116308	0.329347	1.72668	0.0842249	0.160363	0.0501643	0
15607687	-	Rv0547c	31.1608	22.4872	0.47063	0.683669	1.72639	0.0842765	0.160381	0.0501697	0
15610826	-	Rv3690	72.8066	62.7396	0.214692	0.427731	1.72591	0.0843644	0.160467	0.0501967	0
15607941	-	Rv0801	52.45	42.6764	0.297504	0.510543	1.72357	0.0847854	0.161186	0.0504217	0
15607985	-	Rv0845	26.5462	18.3334	0.534035	0.747074	1.72219	0.0850346	0.161579	0.0505204	0
15610853	-	Rv3717	121.881	172.875	-0.504262	-0.291223	-1.72218	0.085037	0.161502	0.0505204	0
15608285	mmpL13a	Rv1145	21.3191	13.7292	0.634902	0.847941	1.72137	0.0851834	0.161698	0.0505819	0
15610054	-	Rv2917	17.0869	10.1342	0.753659	0.966698	1.72111	0.0852305	0.161706	0.0505844	0
15609904	-	Rv2767c	36.9895	27.9391	0.404828	0.617867	1.7194	0.0855414	0.162214	0.050715	0
15610864	-	Rv3728	17.4327	10.4311	0.740903	0.953942	1.7193	0.0855601	0.162168	0.050715	0
15609610	-	Rv2473	79.4145	69.4507	0.193414	0.406453	1.71919	0.0855797	0.162124	0.050715	0
15607210	-	Rv0068	32.8488	24.103	0.446626	0.659665	1.71743	0.0859003	0.162649	0.0508794	0
15608210	echA8	Rv1070c	65.3637	55.43	0.237822	0.450861	1.71684	0.0860087	0.162773	0.050918	0
15610711	-	Rv3575c	20.2072	12.7992	0.658812	0.871851	1.71601	0.0861598	0.162977	0.0509819	0
15608211	echA9	Rv1071c	42.4319	33.1099	0.357889	0.570928	1.71556	0.0862434	0.163053	0.0510057	0
15609316	-	Rv2179c	30.9141	22.3396	0.468663	0.681703	1.71518	0.0863115	0.1631	0.0510204	0
15607536	-	Rv0395	10.2873	4.77991	1.10581	1.31885	1.71407	0.0865156	0.163404	0.0511154	0
15610973	-	Rv3837c	194.992	189.838	0.0386455	0.251685	1.71358	0.0866062	0.163493	0.0511433	0
15610204	-	Rv3067	72.8907	62.9915	0.210578	0.423617	1.71151	0.0869869	0.16413	0.0513317	0
15608240	-	Rv1100	121.526	112.659	0.109295	0.322334	1.71137	0.0870123	0.164095	0.0513317	0
[truncated: 1,771 more rows]

## Sheet: wh18 vs ck
PID	Gene	Synonym	RPKM(wh18)	RPKM(ck)	log2(Fold_change)	log2(Fold_change) normalized	z-score	p-value	q-value(Benjamini et al. 1995)	q-value(Storey et al. 2003)	Signature(p-value < 0.001)
15611010	esxB	Rv3874	66285.2	112360	-0.761363	-0.586265	-88.6945	0	0	0	1
15609009	lldD2	Rv1872c	10357.8	2367.06	2.12955	2.30465	79.77	0	0	0	1
15609168	hspX	Rv2031c	18764.1	40584.4	-1.11295	-0.937853	-77.587	0	0	0	1
15609008	-	Rv1871c	8728.44	2385.18	1.87163	2.04673	67.9906	0	0	0	1
15608950	-	Rv1813c	931.802	6830.28	-2.87385	-2.69875	-66.5889	0	0	0	1
15609763	-	Rv2626c	1854.66	8232.76	-2.15022	-1.97512	-60.6971	0	0	0	1
15609760	TB31.7	Rv2623	2199.94	8535.64	-1.95604	-1.78094	-57.6477	0	0	0	1
15608876	-	Rv1738	15939.6	29196.3	-0.873168	-0.69807	-50.8912	0	0	0	1
15608942	-	Rv1805c	4956.37	1500.82	1.72353	1.89863	48.7146	0	0	0	1
15609764	-	Rv2627c	973.297	4754.41	-2.28832	-2.11322	-48.1383	0	0	0	1
15610264	-	Rv3127	1595.97	5794.32	-1.86021	-1.68511	-45.6619	0	0	0	1
15608338	esxL	Rv1198	612.76	3600.22	-2.55469	-2.37959	-45.026	0	0	0	1
15609133	-	Rv1996	2903.13	7800.55	-1.42597	-1.25087	-42.4405	0	0	0	1
15609144	fdxA	Rv2007c	3124.37	7938.59	-1.34532	-1.17022	-40.6224	0	0	0	1
15607709	-	Rv0569	4296	9512.49	-1.14683	-0.971732	-38.2463	0	0	0	1
15609797	-	Rv2660c	515.389	2655.15	-2.36506	-2.18996	-36.7684	5.9082e-296	1.39175e-293	5.66125e-294	1
15610266	-	Rv3130c	5478.21	11102	-1.01905	-0.843949	-36.7164	4.00206e-295	8.87279e-293	3.6092e-293	1
15609296	-	Rv2159c	4765.52	2185.7	1.12454	1.29964	36.2836	2.93381e-288	6.14306e-286	2.49882e-286	1
57116887	bioF1	Rv1569	1048.38	27.227	5.26698	5.44208	34.7052	6.58668e-264	1.30659e-261	5.31483e-262	1
15609765	-	Rv2628	682.154	2729.3	-2.00036	-1.82526	-33.1006	2.90878e-240	5.48159e-238	2.22976e-238	1
57117165	esxA	Rv3875	19763.4	29916.8	-0.598129	-0.42303	-32.7916	7.75847e-236	1.39246e-233	5.66413e-234	1
15608673	-	Rv1535	3263.99	1380.35	1.2416	1.4167	32.0566	1.77594e-225	3.04251e-223	1.23761e-223	1
15607767	-	Rv0627	1258.68	227.654	2.467	2.64209	29.9972	1.06733e-197	1.74903e-195	7.11457e-196	1
15608708	bioD	Rv1570	791.416	26.8116	4.88351	5.05861	29.9541	3.88841e-197	6.10642e-195	2.48392e-195	1
15609484	esxP	Rv2347c	3107.72	6383.5	-1.03849	-0.863395	-28.3357	1.25574e-176	1.89315e-174	7.70081e-175	1
15610270	-	Rv3134c	2372.87	5182.75	-1.12709	-0.951987	-27.7088	5.47124e-169	7.9312e-167	3.22618e-167	1
57116841	PPE18	Rv1196	834.473	2484.88	-1.57424	-1.39914	-26.0668	8.68042e-150	1.21172e-147	4.92894e-148	1
15608337	esxK	Rv1197	4019.5	7424.12	-0.885206	-0.710107	-25.8234	4.83873e-147	6.51328e-145	2.64942e-145	1
15609295	murE	Rv2158c	1608.84	558.376	1.52671	1.70181	25.716	7.74946e-146	1.00716e-143	4.09685e-144	1
15609298	-	Rv2161c	2256.49	1012.81	1.15571	1.33081	25.405	2.21981e-142	2.78882e-140	1.13441e-140	1
15610355	whiB1	Rv3219	4668.78	2930.63	0.671835	0.846933	25.32	1.92536e-141	2.34086e-139	9.52196e-140	1
57116840	PE13	Rv1195	2346.11	4890.28	-1.05965	-0.88455	-25.3013	3.08967e-141	3.63905e-139	1.48026e-139	1
15607766	-	Rv0626	985.354	209.24	2.23548	2.41058	25.2056	3.48009e-140	3.97468e-138	1.61679e-138	1
15609167	-	Rv2030c	4211.32	7576.92	-0.847341	-0.672242	-24.8618	1.92688e-136	2.136e-134	8.68863e-135	1
15610269	devR	Rv3133c	1079.62	2724.11	-1.33527	-1.16017	-23.5915	4.71574e-123	5.07818e-121	2.06566e-121	1
57116922	PPE33	Rv1809	1237.87	398.823	1.63404	1.80914	23.5348	1.79637e-122	1.8807e-120	7.65017e-121	1
57116919	PE20	Rv1806	994.825	256.367	1.95623	2.13133	23.5034	3.76515e-122	3.83536e-120	1.56012e-120	1
15609938	-	Rv2801c	27.3347	571.451	-4.38582	-4.21072	-23.0951	5.18876e-118	5.14643e-116	2.09342e-116	1
57116718	PE_PGRS5	Rv0297	1469.93	570.388	1.36574	1.54083	22.8848	6.5905e-116	6.36913e-114	2.59078e-114	1
15609761	-	Rv2624c	582.353	1797.86	-1.62632	-1.45122	-22.7859	6.32365e-115	5.95846e-113	2.42373e-113	1
15610752	-	Rv3616c	4752.34	3236.71	0.554108	0.729206	22.4506	1.26193e-111	1.16006e-109	4.71877e-110	1
15610749	-	Rv3613c	2567.63	1402.32	0.872619	1.04772	22.4126	2.96796e-111	2.66339e-109	1.08339e-109	1
15610977	bfrB	Rv3841	2011.8	4063.71	-1.01431	-0.839214	-22.0484	9.90438e-108	8.68131e-106	3.53131e-106	1
15609762	-	Rv2625c	302.717	1204.94	-1.99292	-1.81782	-21.9231	1.56332e-106	1.33913e-104	5.44718e-105	1
15609007	-	Rv1870c	938.195	266.748	1.81441	1.98951	21.8359	1.05821e-105	8.86312e-104	3.60526e-104	1
57116921	PPE32	Rv1808	653.377	143.195	2.18993	2.36503	20.2951	1.42107e-91	1.16435e-89	4.73623e-90	1
15608871	-	Rv1733c	1635.09	3264.19	-0.997354	-0.822256	-19.4126	6.03404e-84	4.83878e-82	1.96828e-82	1
15608947	-	Rv1810	2140.65	1248.61	0.777731	0.952829	18.9169	8.28483e-80	6.50532e-78	2.64618e-78	1
15608178	esxJ	Rv1038c	683.835	1718.25	-1.32922	-1.15412	-18.6518	1.21986e-77	9.38293e-76	3.81671e-76	1
15607250	-	Rv0108c	3250.9	2214.31	0.553982	0.72908	18.5533	7.66814e-77	5.78024e-75	2.35124e-75	1
15609766	-	Rv2629	1163.79	2468.97	-1.08507	-0.909975	-18.3964	1.40439e-75	1.03787e-73	4.22176e-74	1
15610769	-	Rv3633	1827.4	1031.61	0.824898	0.999996	18.1914	6.0419e-74	4.37921e-72	1.78134e-72	1
15610750	-	Rv3614c	4274.84	3168.66	0.431998	0.607096	18.104	2.96262e-73	2.10681e-71	8.56991e-72	1
15609483	esxO	Rv2346c	3882	2825	0.458548	0.633646	17.9204	8.17098e-72	5.70304e-70	2.31984e-70	1
15608709	-	Rv1571	296.981	15.9	4.22327	4.39837	17.8875	1.47644e-71	1.01176e-69	4.11557e-70	1
15608877	-	Rv1739c	1184.66	2456.27	-1.05199	-0.876894	-17.7837	9.45251e-71	6.36188e-69	2.58783e-69	1
15607482	iniB	Rv0341	246.363	887.879	-1.84958	-1.67448	-17.7698	1.21215e-70	8.01509e-69	3.26031e-69	1
15609695	-	Rv2558	1632.14	898.537	0.861112	1.03621	17.7016	4.07362e-70	2.64715e-68	1.07678e-68	1
15608107	-	Rv0967	146.265	665.75	-2.1864	-2.0113	-17.433	4.6344e-68	2.96052e-66	1.20426e-66	1
15609041	-	Rv1904	2266.91	1455.32	0.639395	0.814493	17.0459	3.75129e-65	2.35644e-63	9.58531e-64	1
15610965	-	Rv3829c	10.9791	297.842	-4.76172	-4.58662	-17.0159	6.26496e-65	3.87093e-63	1.57458e-63	1
15607768	-	Rv0628c	599.141	182.643	1.71387	1.88897	16.8576	9.232e-64	5.61216e-62	2.28287e-62	1
15609169	acg	Rv2032	2081.81	3680.72	-0.82215	-0.647052	-16.7258	8.49659e-63	5.08312e-61	2.06767e-61	1
15608025	-	Rv0885	1120.65	546.118	1.03705	1.21214	16.6393	3.61805e-62	2.13069e-60	8.66705e-61	1
15608875	narK2	Rv1737c	1023.87	2080.78	-1.0231	-0.847997	-15.9061	5.75223e-57	3.33541e-55	1.35675e-55	1
15608108	-	Rv0968	149.225	612.205	-2.03652	-1.86143	-15.8786	8.91979e-57	5.09374e-55	2.07199e-55	1
15608271	gltA1	Rv1131	507.224	154.281	1.71706	1.89216	15.5278	2.24929e-54	1.26531e-52	5.14692e-53	1
15610268	devS	Rv3132c	785.704	1685.78	-1.10136	-0.926262	-15.4251	1.11042e-53	6.15466e-52	2.50354e-52	1
15608872	-	Rv1734c	9689.9	8741.29	0.148636	0.323735	15.3118	6.37671e-53	3.48316e-51	1.41685e-51	1
57116793	PE_PGRS15	Rv0872c	1004.01	518.045	0.954621	1.12972	14.8893	3.86737e-50	2.0823e-48	8.47022e-49	1
15610405	-	Rv3269	318.651	888.86	-1.47998	-1.30488	-14.7721	2.21754e-49	1.17717e-47	4.7884e-48	1
15609485	-	Rv2348c	4424.15	3600.7	0.297125	0.472223	14.6671	1.0479e-48	5.48548e-47	2.23134e-47	1
15607492	grpE	Rv0351	630.007	1383.66	-1.13505	-0.959956	-14.397	5.40179e-47	2.78895e-45	1.13447e-45	1
15610190	nrdH	Rv3053c	2709	2019.78	0.423564	0.598662	14.2222	6.67623e-46	3.40037e-44	1.38317e-44	1
15609248	-	Rv2111c	2458.39	1793.34	0.455064	0.630162	14.1818	1.18809e-45	5.97057e-44	2.42866e-44	1
15608936	lppT	Rv1799	30.7071	277.303	-3.17482	-2.99972	-14.1371	2.2429e-45	1.1123e-43	4.52453e-44	1
15608234	desA2	Rv1094	1437.85	2548.36	-0.82566	-0.650562	-13.9778	2.13028e-44	1.04273e-42	4.24154e-43	1
15607312	mce1C	Rv0171	1361.52	844.199	0.689564	0.864662	13.8971	6.59771e-44	3.18805e-42	1.29681e-42	1
15609694	-	Rv2557	1289.39	790.024	0.706718	0.881816	13.7508	5.03412e-43	2.40172e-41	9.76951e-42	1
15610751	-	Rv3615c	3642.5	2957.89	0.30036	0.475458	13.387	7.20262e-41	3.39333e-39	1.38031e-39	1
15608301	narG	Rv1161	1381.18	897.128	0.622515	0.797614	13.0629	5.36763e-39	2.4976e-37	1.01595e-37	1
15610579	rplM	Rv3443c	1228.97	776.342	0.662686	0.837784	12.8519	8.38854e-38	3.85566e-36	1.56837e-36	1
15609917	ald	Rv2780	61.9379	319.08	-2.36502	-2.18993	-12.739	3.58845e-37	1.6295e-35	6.62836e-36	1
57117137	galE1	Rv3634c	595.277	277.318	1.10202	1.27712	12.6317	1.41276e-36	6.33891e-35	2.57849e-35	1
15610719	-	Rv3583c	4902.12	4254.65	0.204366	0.379464	12.6113	1.83041e-36	8.11626e-35	3.30146e-35	1
15607327	bglS	Rv0186	95.9712	385.323	-2.0054	-1.8303	-12.4528	1.34963e-35	5.91483e-34	2.40598e-34	1
15609663	-	Rv2526	123.051	439.098	-1.83528	-1.66018	-12.4189	2.06428e-35	8.94282e-34	3.63769e-34	1
15610756	esxW	Rv3620c	1029.52	1854.33	-0.848928	-0.67383	-12.2967	9.43878e-35	4.04259e-33	1.64441e-33	1
15607188	ino1	Rv0046c	955.925	572.723	0.73906	0.914158	12.2038	2.96553e-34	1.25585e-32	5.10846e-33	1
57116800	pstS2	Rv0932c	1108.39	703.696	0.655442	0.83054	12.1142	8.87975e-34	3.71864e-32	1.51264e-32	1
15609294	murF	Rv2157c	531.795	247.022	1.10623	1.28133	11.9695	5.13493e-33	2.12676e-31	8.65106e-32	1
15609131	-	Rv1994c	99.6579	378.11	-1.92375	-1.74865	-11.9534	6.23302e-33	2.5535e-31	1.03869e-31	1
15608270	-	Rv1130	373.171	137.106	1.44455	1.61965	11.9515	6.37324e-33	2.58287e-31	1.05064e-31	1
15609130	-	Rv1993c	99.7894	377.47	-1.9194	-1.7443	-11.9226	9.03009e-33	3.62068e-31	1.47279e-31	1
15609578	rpmA	Rv2441c	2801.83	2263.95	0.307527	0.482625	11.8983	1.20795e-32	4.79239e-31	1.94941e-31	1
15609255	-	Rv2118c	155.793	19.7579	2.97913	3.15423	11.5262	9.73023e-31	3.82013e-29	1.55392e-29	1
15610406	ctpC	Rv3270	116.967	399.37	-1.77162	-1.59653	-11.5159	1.09758e-30	4.26471e-29	1.73476e-29	1
15608874	narX	Rv1736c	600.878	1182.82	-0.977084	-0.801986	-11.4288	3.00371e-30	1.1552e-28	4.69904e-29	1
15611060	rpmH	Rv3924c	979.804	621.678	0.656326	0.831424	11.3996	4.19927e-30	1.59869e-28	6.50302e-29	1
15609649	-	Rv2512c	42.1917	234.22	-2.47283	-2.29774	-11.2395	2.60928e-29	9.83439e-28	4.00035e-28	1
15607800	-	Rv0660c	800.812	478.734	0.742241	0.91734	11.2019	3.99213e-29	1.48974e-27	6.05983e-28	1
15610507	-	Rv3371	515.305	254.023	1.02047	1.19557	11.1584	6.51347e-29	2.40679e-27	9.79014e-28	1
15609794	-	Rv2657c	543.697	275.554	0.98047	1.15557	11.1554	6.73616e-29	2.46491e-27	1.00266e-27	1
15608536	-	Rv1398c	5582.93	5087.28	0.134127	0.309226	11.1062	1.16984e-28	4.23953e-27	1.72452e-27	1
57116911	PPE26	Rv1789	0	129.63	-8.01826	-7.84316	-10.9175	9.51157e-28	3.4142e-26	1.3888e-26	1
15611001	-	Rv3865	2170.51	3291.42	-0.600676	-0.425578	-10.8093	3.10931e-27	1.10556e-25	4.49712e-26	1
15609778	cadI	Rv2641	109.402	363.81	-1.73354	-1.55844	-10.8	3.44311e-27	1.21281e-25	4.93338e-26	1
15609696	-	Rv2559c	336.294	137.329	1.29208	1.46718	10.5527	4.93462e-26	1.72209e-24	7.00497e-25	1
15608674	ileS	Rv1536	502.727	262.173	0.939256	1.11435	10.4183	2.04507e-25	7.07144e-24	2.87646e-24	1
15609798	-	Rv2661c	39.0966	205.706	-2.39547	-2.22037	-10.3158	5.97673e-25	2.04784e-23	8.33005e-24	1
57116945	PE22	Rv2107	114.999	11.8553	3.27801	3.45311	10.2939	7.50401e-25	2.54798e-23	1.03645e-23	1
15608093	-	Rv0953c	19.6358	155.9	-2.98906	-2.81396	-10.2687	9.75351e-25	3.28223e-23	1.33512e-23	1
15607392	hsp	Rv0251c	164.759	446.495	-1.43828	-1.26318	-10.2072	1.84091e-24	6.14016e-23	2.49764e-23	1
15609664	-	Rv2527	116.823	360.384	-1.62521	-1.45011	-10.1914	2.16645e-24	7.16258e-23	2.91354e-23	1
15609091	-	Rv1954c	69.3253	266.985	-1.94531	-1.77021	-10.13	4.06496e-24	1.33225e-22	5.4192e-23	1
57117163	PE35	Rv3872	1935.44	2928.69	-0.597595	-0.422497	-10.1263	4.22239e-24	1.37191e-22	5.58055e-23	1
15607439	-	Rv0298	1020.97	708.951	0.526182	0.701281	10.0394	1.02307e-23	3.2957e-22	1.3406e-22	1
15608302	narH	Rv1162	890.311	596.474	0.577851	0.752949	9.97536	1.95392e-23	6.24095e-22	2.53864e-22	1
15607833	pqqE	Rv0693	824.619	539.688	0.611602	0.786701	9.97181	2.02513e-23	6.41405e-22	2.60905e-22	1
15608438	rpmE	Rv1298	1970.27	2947.33	-0.581014	-0.405916	-9.78806	1.26703e-22	3.97954e-21	1.61877e-21	1
57116847	-	Rv1322A	1865.15	1508.43	0.306243	0.481341	9.67975	3.67602e-22	1.14503e-20	4.65767e-21	1
15609293	mraY	Rv2156c	403.593	204.243	0.982611	1.15771	9.62497	6.27279e-22	1.93788e-20	7.88275e-21	1
15608949	-	Rv1812c	90.7509	294.929	-1.70038	-1.52529	-9.57175	1.05116e-21	3.22098e-20	1.3102e-20	1
15607987	lpqS	Rv0847	31.5558	170.884	-2.43704	-2.26194	-9.50943	1.91707e-21	5.82695e-20	2.37024e-20	1
15610815	-	Rv3679	1673.91	1335.62	0.325715	0.500813	9.50799	1.94387e-21	5.86116e-20	2.38415e-20	1
15607308	yrbE1A	Rv0167	1064.66	770.06	0.467352	0.64245	9.48843	2.34542e-21	7.01577e-20	2.85382e-20	1
57116935	otsB1	Rv2006	134.514	372.043	-1.46771	-1.29261	-9.48572	2.40714e-21	7.14372e-20	2.90586e-20	1
15607309	yrbE1B	Rv0168	550.084	323.707	0.764963	0.940061	9.47567	2.65058e-21	7.80471e-20	3.17474e-20	1
15609802	-	Rv2665	683.441	436.472	0.64693	0.822028	9.42732	4.20689e-21	1.22913e-19	4.99975e-20	1
15607581	groEL	Rv0440	301.884	642.093	-1.08879	-0.913688	-9.40741	5.08529e-21	1.47434e-19	5.9972e-20	1
15607836	-	Rv0696	273.947	114.149	1.26297	1.43807	9.38247	6.44437e-21	1.85411e-19	7.54198e-20	1
15607651	hemC	Rv0510	570.339	343.599	0.731096	0.906194	9.35579	8.2974e-21	2.36916e-19	9.63707e-20	1
15608071	pknD	Rv0931c	646.695	407.65	0.665755	0.840853	9.34967	8.79179e-21	2.49145e-19	1.01345e-19	1
15608187	-	Rv1047	35.8385	177.321	-2.30678	-2.13169	-9.33748	9.86563e-21	2.77489e-19	1.12875e-19	1
15608243	-	Rv1103c	423.705	226.137	0.905861	1.08096	9.33147	1.04409e-20	2.91496e-19	1.18572e-19	1
15609609	-	Rv2472	390.008	200.187	0.962154	1.13725	9.32738	1.08524e-20	3.00754e-19	1.22338e-19	1
57116932	nrdF	Rv1981c	351.845	171.945	1.03299	1.20809	9.29614	1.45639e-20	4.00668e-19	1.6298e-19	1
15608993	-	Rv1856c	946.645	671.44	0.495565	0.670663	9.29392	1.48713e-20	4.06158e-19	1.65213e-19	1
15610191	-	Rv3054c	12.8209	117.198	-3.19238	-3.01728	-9.21604	3.08266e-20	8.35867e-19	3.40007e-19	1
15610160	-	Rv3023c	41.3772	186.724	-2.174	-1.9989	-9.19415	3.77975e-20	1.01756e-18	4.13915e-19	1
15610748	-	Rv3612c	580.335	356.41	0.703351	0.878449	9.19263	3.83362e-20	1.02475e-18	4.16837e-19	1
15607791	rplJ	Rv0651	443.706	245.73	0.852529	1.02763	9.16244	5.07383e-20	1.34671e-18	5.47803e-19	1
15609603	-	Rv2466c	40.074	182.302	-2.1856	-2.0105	-9.119	7.58228e-20	1.99843e-18	8.12906e-19	1
15609840	sigA	Rv2703	827.044	571.739	0.532607	0.707705	9.10761	8.42182e-20	2.20429e-18	8.96644e-19	1
15609336	-	Rv2199c	379.981	197.834	0.941641	1.11674	9.0728	1.15994e-19	3.01503e-18	1.22643e-18	1
15607286	-	Rv0144	737.001	495.351	0.573215	0.748313	9.02671	1.76917e-19	4.56712e-18	1.85777e-18	1
15609966	-	Rv2829c	100.358	298.444	-1.57231	-1.39721	-9.01811	1.91357e-19	4.90629e-18	1.98552e-18	1
15610189	nrdI	Rv3052c	1235.52	947.137	0.383474	0.558572	9.01793	1.91672e-19	4.88117e-18	1.98552e-18	1
15608873	-	Rv1735c	192.688	454.647	-1.23848	-1.06338	-8.97637	2.79847e-19	7.07881e-18	2.87946e-18	1
15610252	-	Rv3115	40.7256	179.202	-2.13758	-1.96248	-8.89891	5.63971e-19	1.41707e-17	5.76424e-18	1
15607290	-	Rv0148	758.192	518.304	0.548766	0.723864	8.89414	5.88736e-19	1.4695e-17	5.97751e-18	1
57116974	PPE38	Rv2352c	34.7481	165.453	-2.25141	-2.07631	-8.86997	7.3167e-19	1.81425e-17	7.37986e-18	1
57116701	mce1A	Rv0169	946.658	688.724	0.458918	0.634016	8.84215	9.38927e-19	2.31295e-17	9.40842e-18	1
15608303	narJ	Rv1163	503.894	302.693	0.735264	0.910363	8.82777	1.06784e-18	2.61344e-17	1.06307e-17	1
15607792	rplL	Rv0652	489.374	292.89	0.740579	0.915678	8.74233	2.2836e-18	5.55283e-17	2.25873e-17	1
15610478	-	Rv3342	446.043	258.983	0.784327	0.959425	8.67885	3.99792e-18	9.65909e-17	3.92904e-17	1
15608339	-	Rv1199c	42.1917	176.016	-2.06068	-1.88558	-8.58756	8.88328e-18	2.13255e-16	8.67462e-17	1
15609967	-	Rv2830c	113.887	310.269	-1.44592	-1.27082	-8.54852	1.2468e-17	2.97417e-16	1.20981e-16	1
57116975	PPE39	Rv2353c	208.456	464.842	-1.157	-0.981898	-8.5002	1.89258e-17	4.48625e-16	1.82488e-16	1
15608966	-	Rv1829	781.584	552.752	0.499768	0.674866	8.49097	2.04918e-17	4.82711e-16	1.96353e-16	1
15607832	-	Rv0692	982.627	736.371	0.416211	0.591309	8.46436	2.57565e-17	6.02957e-16	2.45266e-16	1
15608011	cspB	Rv0871	476.365	289.421	0.718899	0.893997	8.45279	2.84427e-17	6.61733e-16	2.69174e-16	1
15609333	qcrB	Rv2196	456.383	273.23	0.740128	0.915226	8.43889	3.20373e-17	7.40788e-16	3.01332e-16	1
15607624	lprQ	Rv0483	504.657	314.01	0.684493	0.859591	8.4155	3.91238e-17	8.99131e-16	3.65741e-16	1
15610720	lpqE	Rv3584	474.001	288.542	0.71611	0.891208	8.40955	4.11594e-17	9.40181e-16	3.82439e-16	1
15607708	cyp135B1	Rv0568	402.306	230.182	0.805516	0.980615	8.39337	4.72393e-17	1.07256e-15	4.36286e-16	1
15607835	-	Rv0695	340.988	181.752	0.907749	1.08285	8.38282	5.16743e-17	1.16623e-15	4.7439e-16	1
15608026	fprB	Rv0886	302.247	152.466	0.987242	1.16234	8.35559	6.51048e-17	1.46059e-15	5.94128e-16	1
15610041	rplS	Rv2904c	1559.24	1288.1	0.275607	0.450705	8.33007	8.07944e-17	1.80186e-15	7.32944e-16	1
57116786	desA1	Rv0824c	1641.21	2405.67	-0.551678	-0.376579	-8.24385	1.66763e-16	3.69723e-15	1.50393e-15	1
15610984	-	Rv3848	22.1418	124.234	-2.48822	-2.31312	-8.21835	2.06323e-16	4.54755e-15	1.84981e-15	1
15610188	nrdE	Rv3051c	1348.9	1092.7	0.303888	0.478986	8.19288	2.55043e-16	5.58871e-15	2.27333e-15	1
15607712	-	Rv0572c	373.91	703.152	-0.911148	-0.73605	-8.17882	2.86635e-16	6.24467e-15	2.54015e-15	1
15611000	-	Rv3864	981.871	1540.35	-0.649649	-0.474551	-8.16954	3.09571e-16	6.7056e-15	2.72765e-15	1
15607643	-	Rv0502	809.245	589.595	0.456851	0.631949	8.15101	3.60897e-16	7.77269e-15	3.16171e-15	1
15609218	-	Rv2081c	628.347	428.393	0.552626	0.727724	8.13407	4.15107e-16	8.88942e-15	3.61596e-15	1
15608146	-	Rv1006	429.631	258.691	0.731866	0.906964	8.12544	4.45726e-16	9.4912e-15	3.86075e-15	1
15609769	-	Rv2632c	651.721	453.221	0.524039	0.699138	7.9982	1.26255e-15	2.67334e-14	1.08744e-14	1
15610990	ethA	Rv3854c	143.556	344.922	-1.26465	-1.08955	-7.97437	1.53163e-15	3.22497e-14	1.31183e-14	1
15609141	-	Rv2004c	512.398	891.883	-0.799591	-0.624493	-7.96845	1.60681e-15	3.36447e-14	1.36857e-14	1
15609134	ctpF	Rv1997	394.038	721.11	-0.871884	-0.696785	-7.89438	2.91755e-15	6.07527e-14	2.47125e-14	1
15607954	sseC2	Rv0814c	415.998	252.876	0.718145	0.893243	7.89324	2.94446e-15	6.09761e-14	2.48034e-14	1
15610967	-	Rv3831	87.1295	246.621	-1.50106	-1.32596	-7.87635	3.3709e-15	6.94259e-14	2.82405e-14	1
15607417	-	Rv0276	611.893	422.399	0.534673	0.709771	7.8532	4.05555e-15	8.30726e-14	3.37916e-14	1
15609331	qcrC	Rv2194	464.484	294.91	0.655353	0.830452	7.83927	4.53165e-15	9.23231e-14	3.75544e-14	1
15608361	sigE	Rv1221	711.295	1158.43	-0.703645	-0.528547	-7.81599	5.45311e-15	1.10499e-13	4.49477e-14	1
15610995	gltB	Rv3859c	527.193	350.152	0.590349	0.765447	7.78542	6.9483e-15	1.40044e-13	5.69657e-14	1
15608462	-	Rv1322	530.502	353.713	0.584779	0.759877	7.76049	8.46046e-15	1.69614e-13	6.89942e-14	1
15607491	dnaK	Rv0350	334.399	627.176	-0.907301	-0.732203	-7.68885	1.48462e-14	2.9606e-13	1.20429e-13	1
57116982	PE_PGRS41	Rv2396	448.725	788.951	-0.814105	-0.639006	-7.64912	2.02363e-14	4.01424e-13	1.63288e-13	1
15609543	-	Rv2406c	642.606	456.358	0.493766	0.668864	7.63812	2.20409e-14	4.34933e-13	1.76918e-13	1
15609384	accD6	Rv2247	877.402	672.795	0.383072	0.55817	7.59322	3.12062e-14	6.12584e-13	2.49182e-13	1
15610627	-	Rv3491	560.749	386.523	0.536802	0.7119	7.53744	4.79304e-14	9.3601e-13	3.80742e-13	1
15609843	-	Rv2706c	479.888	827.099	-0.785363	-0.610265	-7.51709	5.60107e-14	1.08817e-12	4.42636e-13	1
15607710	nrdZ	Rv0570	547.909	921.097	-0.749418	-0.57432	-7.51247	5.80229e-14	1.12148e-12	4.56185e-13	1
57117115	PE_PGRS54	Rv3508	302.424	169.301	0.836979	1.01208	7.46956	8.04617e-14	1.54725e-12	6.29375e-13	1
15609220	-	Rv2083	196.633	88.6422	1.14944	1.32454	7.46671	8.22229e-14	1.57309e-12	6.39887e-13	1
15609153	-	Rv2016	13.7653	90.6418	-2.71915	-2.54405	-7.41774	1.19136e-13	2.2678e-12	9.22478e-13	1
15610906	-	Rv3770c	152.124	58.463	1.37965	1.55475	7.40732	1.28873e-13	2.44081e-12	9.92853e-13	1
15607601	-	Rv0460	386.274	240.374	0.684344	0.859443	7.36112	1.82378e-13	3.43691e-12	1.39804e-12	1
15608530	dfp	Rv1391	518.202	354.655	0.547097	0.722196	7.33738	2.17809e-13	4.08419e-12	1.66133e-12	1
15607823	rpsG	Rv0683	824.863	633.624	0.380528	0.555627	7.33187	2.26963e-13	4.23477e-12	1.72258e-12	1
15610578	rpsI	Rv3442c	533.222	368.614	0.532626	0.707724	7.31219	2.6282e-13	4.87964e-12	1.9849e-12	1
15608870	-	Rv1732c	292.177	552.237	-0.918443	-0.743345	-7.31033	2.66492e-13	4.92356e-12	2.00276e-12	1
57117060	sseC1	Rv3118	401.908	255.105	0.655773	0.830871	7.29507	2.98495e-13	5.48794e-12	2.23234e-12	1
15610388	alkB	Rv3252c	63.0546	190.344	-1.59394	-1.41884	-7.2859	3.19528e-13	5.84613e-12	2.37804e-12	1
57117064	PPE50	Rv3135	125.854	296.487	-1.23622	-1.06112	-7.23584	4.62666e-13	8.4241e-12	3.42668e-12	1
15610998	whiB6	Rv3862c	123.951	291.82	-1.23531	-1.06021	-7.17362	7.30388e-13	1.32348e-11	5.38353e-12	1
15608779	infC	Rv1641	4340.13	5656.78	-0.382242	-0.207143	-7.17226	7.37708e-13	1.33035e-11	5.41147e-12	1
15610502	spoU	Rv3366	16.1767	92.2467	-2.51158	-2.33648	-7.12429	1.04621e-12	1.8777e-11	7.63793e-12	1
15609332	qcrA	Rv2195	418.109	274.151	0.608906	0.784004	7.07828	1.4596e-12	2.60721e-11	1.06054e-11	1
57116852	PPE19	Rv1361c	216.958	433.27	-0.997849	-0.822751	-7.0686	1.56502e-12	2.78234e-11	1.12873e-11	1
15610847	dnaQ	Rv3711c	119.106	281.314	-1.23993	-1.06483	-7.06832	1.56817e-12	2.77486e-11	1.12873e-11	1
15607685	pitA	Rv0545c	561.756	401.728	0.483724	0.658822	7.04626	1.83786e-12	3.23686e-11	1.31666e-11	1
15608427	-	Rv1287	183.223	84.8909	1.10992	1.28502	7.04057	1.9145e-12	3.35615e-11	1.36519e-11	1
15610968	-	Rv3832c	27.8835	117.252	-2.07213	-1.89703	-7.03744	1.95798e-12	3.4165e-11	1.38973e-11	1
15609713	-	Rv2576c	500.167	347.048	0.527274	0.702373	7.03479	1.99568e-12	3.46623e-11	1.40996e-11	1
15610663	-	Rv3527	299.984	176.542	0.764869	0.939968	6.99622	2.62967e-12	4.54644e-11	1.84936e-11	1
15608543	-	Rv1405c	64.3174	186.091	-1.53273	-1.35763	-6.96674	3.24363e-12	5.5823e-11	2.27072e-11	1
57116747	hemD	Rv0511	402.653	263.749	0.610373	0.785472	6.9574	3.46612e-12	5.9381e-11	2.41545e-11	1
15610964	-	Rv3828c	25.9111	111.49	-2.10527	-1.93017	-6.94224	3.85939e-12	6.58191e-11	2.67733e-11	1
15610347	rhlE	Rv3211	1063.23	875.667	0.279999	0.455097	6.93874	3.9562e-12	6.71663e-11	2.73213e-11	1
15607307	fadD5	Rv0166	606.121	445.345	0.444683	0.619781	6.9324	4.13766e-12	6.9932e-11	2.84463e-11	1
15609028	-	Rv1891	563.566	406.762	0.470401	0.645499	6.93088	4.18244e-12	7.03733e-11	2.86259e-11	1
15608314	TB8.4	Rv1174c	2018.37	1823.78	0.146261	0.321359	6.91259	4.75875e-12	7.97143e-11	3.24255e-11	1
15608131	-	Rv0991c	114.777	269.234	-1.23002	-1.05492	-6.86228	6.77706e-12	1.13021e-10	4.59737e-11	1
15607719	-	Rv0579	306.159	184.406	0.731392	0.906491	6.85582	7.0906e-12	1.17729e-10	4.78888e-11	1
15607840	rpsJ	Rv0700	3802.95	3666.26	0.0528074	0.227906	6.84577	7.60647e-12	1.2574e-10	5.11476e-11	1
15609473	-	Rv2336	198.686	99.2209	1.00178	1.17688	6.84173	7.82398e-12	1.28771e-10	5.23804e-11	1
15607384	fadA2	Rv0243	491.736	345.807	0.507917	0.683015	6.80578	1.00503e-11	1.64694e-10	6.69928e-11	1
15608933	mycP5	Rv1796	458.413	316.606	0.533957	0.709055	6.79083	1.11487e-11	1.81903e-10	7.39929e-11	1
15610040	lepB	Rv2903c	670.323	508.976	0.39726	0.572358	6.78827	1.13483e-11	1.84361e-10	7.49926e-11	1
57116791	cysK2	Rv0848	10.1742	72.1408	-2.8259	-2.6508	-6.76884	1.29823e-11	2.1e-10	8.54222e-11	1
15609119	-	Rv1982c	223.148	119.539	0.900525	1.07562	6.74425	1.53817e-11	2.4775e-10	1.00778e-10	1
15610798	-	Rv3662c	1141.5	960.469	0.249118	0.424216	6.73799	1.60588e-11	2.57555e-10	1.04766e-10	1
15610937	fadD32	Rv3801c	1203.46	1021.72	0.236184	0.411282	6.72278	1.78295e-11	2.84743e-10	1.15826e-10	1
15608273	metE	Rv1133c	769.606	604.218	0.34905	0.524148	6.71721	1.8524e-11	2.94587e-10	1.19829e-10	1
15610938	-	Rv3802c	517.405	371.481	0.478005	0.653104	6.71021	1.94343e-11	3.07765e-10	1.2519e-10	1
15608781	rplT	Rv1643	1504.96	2125.63	-0.498166	-0.323068	-6.70924	1.95637e-11	3.08517e-10	1.25496e-10	1
15607600	-	Rv0459	292.144	175.834	0.732466	0.907565	6.70371	2.03198e-11	3.19106e-10	1.29803e-10	1
57116870	trxB1	Rv1471	22.407	99.9145	-2.15675	-1.98165	-6.6873	2.2733e-11	3.55522e-10	1.44616e-10	1
15608249	-	Rv1109c	907.383	738.133	0.297832	0.47293	6.64017	3.13323e-11	4.87982e-10	1.98497e-10	1
15607679	-	Rv0539	501.35	359.754	0.478808	0.653907	6.61243	3.78049e-11	5.86365e-10	2.38517e-10	1
15608777	-	Rv1639c	313.943	196.097	0.678933	0.854031	6.60043	4.09979e-11	6.33283e-10	2.57602e-10	1
57117118	PE_PGRS57	Rv3514	125.756	49.8016	1.33637	1.51146	6.59659	4.2071e-11	6.47207e-10	2.63265e-10	1
15610422	sigF	Rv3286c	210.027	111.76	0.910178	1.08528	6.59062	4.38005e-11	6.71073e-10	2.72973e-10	1
15610816	-	Rv3680	722.327	564.238	0.356347	0.531445	6.58971	4.40677e-11	6.72433e-10	2.73527e-10	1
15608780	rpmI	Rv1642	3440.5	4504.16	-0.38864	-0.213542	-6.58674	4.4959e-11	6.83267e-10	2.77934e-10	1
15610718	ispD	Rv3582c	1112.61	939.308	0.244281	0.419379	6.58177	4.64876e-11	7.03662e-10	2.8623e-10	1
15607483	iniA	Rv0342	85.8458	215.027	-1.3247	-1.1496	-6.5742	4.89142e-11	7.3743e-10	2.99965e-10	1
15609231	tatA	Rv2094c	1415.85	1239.89	0.191466	0.366564	6.55042	5.73772e-11	8.61572e-10	3.50463e-10	1
15608831	-	Rv1693	222.828	122.524	0.862873	1.03797	6.54608	5.90653e-11	8.83401e-10	3.59342e-10	1
15607795	mkl	Rv0655	1354.78	1179.74	0.199591	0.374689	6.54018	6.14449e-11	9.15358e-10	3.72342e-10	1
15608456	ogt	Rv1316c	406.196	277.23	0.551091	0.72619	6.52728	6.69741e-11	9.93801e-10	4.0425e-10	1
15609586	-	Rv2449c	10.3265	69.3205	-2.74694	-2.57184	-6.52624	6.74392e-11	9.96777e-10	4.05461e-10	1
15607818	-	Rv0678	132.269	288.415	-1.12467	-0.949573	-6.51108	7.46141e-11	1.09852e-09	4.46846e-10	1
15609330	ctaE	Rv2193	423.878	293.298	0.531285	0.706383	6.50833	7.59886e-11	1.1144e-09	4.53306e-10	1
15609767	-	Rv2630	277.846	504.05	-0.85928	-0.684181	-6.49438	8.33733e-11	1.21796e-09	4.95432e-10	1
15609581	rne	Rv2444c	701.329	548.094	0.355669	0.530767	6.48563	8.83608e-11	1.28584e-09	5.23042e-10	1
15607143	dnaA	Rv0001	743.44	588.01	0.338376	0.513474	6.47948	9.20369e-11	1.33418e-09	5.42707e-10	1
15610186	-	Rv3049c	606.034	460.579	0.395951	0.571049	6.44105	1.18648e-10	1.71335e-09	6.96941e-10	1
15610285	nuoE	Rv3149	275.623	167.758	0.716313	0.891411	6.4134	1.42311e-10	2.04721e-09	8.32746e-10	1
15610560	-	Rv3424c	269.389	487.733	-0.856399	-0.681301	-6.36465	1.95742e-10	2.80514e-09	1.14105e-09	1
15609337	ctaC	Rv2200c	417.961	291.93	0.517745	0.692844	6.35375	2.10126e-10	2.99986e-09	1.22026e-09	1
15608008	moaD2	Rv0868c	362.883	243.626	0.574838	0.749936	6.34492	2.22535e-10	3.16503e-09	1.28745e-09	1
15609579	rplU	Rv2442c	1838.76	1676.81	0.133011	0.30811	6.33982	2.3004e-10	3.25948e-09	1.32586e-09	1
15608518	-	Rv1378c	63.354	171.869	-1.43981	-1.26471	-6.33823	2.32424e-10	3.28093e-09	1.33459e-09	1
15607539	-	Rv0398c	156.118	74.4736	1.06784	1.24294	6.33211	2.41834e-10	3.40102e-09	1.38344e-09	1
15609251	-	Rv2114	528.455	392.419	0.429385	0.604483	6.3298	2.45475e-10	3.43939e-09	1.39905e-09	1
15610625	-	Rv3489	592.657	451.806	0.391492	0.56659	6.32468	2.53763e-10	3.54234e-09	1.44092e-09	1
15609830	-	Rv2693c	189.083	101.19	0.901959	1.07706	6.21482	5.13841e-10	7.14637e-09	2.90694e-09	1
15609327	-	Rv2190c	428.901	305.668	0.488678	0.663777	6.19752	5.73589e-10	7.948e-09	3.23302e-09	1
57116711	-	Rv0275c	378.881	261.543	0.534699	0.709797	6.17916	6.44448e-10	8.89716e-09	3.61911e-09	1
57116923	PE_PGRS33	Rv1818c	205.883	115.349	0.835812	1.01091	6.15697	7.41497e-10	1.01996e-08	4.14892e-09	1
57116844	htrA	Rv1223	546.367	414.096	0.399904	0.575002	6.15371	7.56923e-10	1.0374e-08	4.21984e-09	1
57116900	-	Rv1706A	6.05066	53.1282	-3.13431	-2.95921	-6.14713	7.88968e-10	1.0774e-08	4.38255e-09	1
15607845	rpsS	Rv0705	1299.12	1829.44	-0.493869	-0.31877	-6.14523	7.98467e-10	1.08643e-08	4.40858e-09	1
15609680	lppA	Rv2543	184.204	98.4172	0.904323	1.07942	6.14505	7.99405e-10	1.0838e-08	4.40858e-09	1
15609129	ctpG	Rv1992c	76.9845	191.046	-1.31128	-1.13619	-6.13865	8.32244e-10	1.12427e-08	4.57323e-09	1
15607311	mce1B	Rv0170	919.84	770.635	0.255335	0.430434	6.12989	8.79408e-10	1.18375e-08	4.81514e-09	1
57116896	PE17	Rv1646	408.13	289.628	0.494826	0.669925	6.09503	1.09418e-09	1.4676e-08	5.96978e-09	1
57116953	PE_PGRS38	Rv2162c	1177.22	1025.36	0.199255	0.374353	6.09089	1.12281e-09	1.50067e-08	6.10429e-09	1
15607361	lipC	Rv0220	533.081	403.988	0.400044	0.575142	6.07972	1.20389e-09	1.60335e-08	6.52195e-09	1
15607144	dnaN	Rv0002	242.819	146.797	0.726064	0.901162	6.07515	1.23875e-09	1.64397e-08	6.68718e-09	1
15610812	-	Rv3676	414.134	295.855	0.48521	0.660308	6.06168	1.34705e-09	1.78141e-08	7.24628e-09	1
15610577	mrsA	Rv3441c	250.543	154.033	0.70182	0.876918	6.0303	1.63655e-09	2.1567e-08	8.77282e-09	1
15609983	efpA	Rv2846c	1091.3	943.377	0.210138	0.385236	6.02324	1.70958e-09	2.2451e-08	9.13241e-09	1
15608931	-	Rv1794	939.288	794.974	0.240659	0.415757	5.99845	1.99206e-09	2.60697e-08	1.06044e-08	1
15609834	dut	Rv2697c	372.502	260.252	0.517339	0.692438	5.99506	2.03404e-09	2.6527e-08	1.07904e-08	1
15607599	-	Rv0458	300.017	196.882	0.607716	0.782815	5.98775	2.12765e-09	2.76521e-08	1.12481e-08	1
57117114	PE_PGRS53	Rv3507	178.833	96.7389	0.886448	1.06155	5.973	2.32937e-09	3.01697e-08	1.22722e-08	1
15608838	-	Rv1700	144.006	70.2198	1.03618	1.21127	5.95917	2.5352e-09	3.27232e-08	1.33109e-08	1
15610985	-	Rv3849	330.685	224.451	0.559057	0.734155	5.94559	2.75458e-09	3.54335e-08	1.44091e-08	1
15608528	gmk	Rv1389	644.601	512.746	0.330163	0.505261	5.94508	2.76317e-09	3.54231e-08	1.44091e-08	1
15608765	-	Rv1627c	240.465	147.498	0.70513	0.880229	5.92665	3.09185e-09	3.95023e-08	1.60684e-08	1
15607966	-	Rv0826	330.366	224.794	0.555462	0.73056	5.91731	3.27247e-09	4.16687e-08	1.69497e-08	1
15608122	mprB	Rv0982	304.484	202.354	0.589482	0.764581	5.91031	3.41467e-09	4.3333e-08	1.75837e-08	1
15608022	-	Rv0882	185.469	102.911	0.849784	1.02488	5.91016	3.41782e-09	4.32274e-08	1.75837e-08	1
15608090	-	Rv0950c	183.969	101.837	0.853202	1.0283	5.90234	3.58375e-09	4.51744e-08	1.83757e-08	1
15609221	-	Rv2084	100.31	39.8209	1.33287	1.50797	5.8814	4.06822e-09	5.11105e-08	2.07903e-08	1
15609841	-	Rv2704	198.563	114.059	0.799824	0.974922	5.86775	4.41742e-09	5.53131e-08	2.24998e-08	1
15607717	TB27.3	Rv0577	281.157	183.178	0.618133	0.793231	5.86297	4.54653e-09	5.67412e-08	2.30807e-08	1
15608768	rpsA	Rv1630	958.304	819.318	0.226061	0.401159	5.861	4.60075e-09	5.72285e-08	2.32789e-08	1
15609439	-	Rv2302	621.619	494.101	0.331226	0.506324	5.84929	4.93681e-09	6.12067e-08	2.48972e-08	1
15608764	-	Rv1626	540.165	417.961	0.370034	0.545132	5.83093	5.51193e-09	6.8113e-08	2.77064e-08	1
15610548	-	Rv3412	1388.98	1250.04	0.152052	0.327151	5.83002	5.54196e-09	6.82603e-08	2.77663e-08	1
15610999	-	Rv3863	212.959	390.286	-0.873957	-0.698859	-5.82219	5.80816e-09	7.13061e-08	2.90053e-08	1
15611005	-	Rv3869	594.127	469.144	0.34074	0.515838	5.81625	6.01819e-09	7.36447e-08	2.99566e-08	1
15609440	-	Rv2303c	301.873	202.302	0.57743	0.752528	5.80426	6.46517e-09	7.88583e-08	3.20773e-08	1
15611058	-	Rv3922c	348.358	243.407	0.517198	0.692297	5.79642	6.77453e-09	8.23652e-08	3.35038e-08	1
15607777	-	Rv0637	398.894	289.469	0.462596	0.637694	5.76788	8.02726e-09	9.72822e-08	3.95716e-08	1
15607945	-	Rv0805	759.887	629.732	0.271047	0.446146	5.75869	8.47678e-09	1.02401e-07	4.16537e-08	1
15609380	fabD	Rv2243	548.402	428.837	0.354802	0.529901	5.72618	1.02715e-08	1.23685e-07	5.03113e-08	1
15608017	-	Rv0877	472.568	358.495	0.398571	0.573669	5.7109	1.12382e-08	1.34894e-07	5.48712e-08	1
15607215	-	Rv0073	84.1462	30.6849	1.45537	1.63047	5.70195	1.18442e-08	1.41716e-07	5.76462e-08	1
15611004	-	Rv3868	759.491	631.518	0.266209	0.441307	5.69953	1.20136e-08	1.43288e-07	5.82857e-08	1
15609393	-	Rv2256c	600.769	479.84	0.324259	0.499358	5.67803	1.36255e-08	1.62001e-07	6.58975e-08	1
15607602	-	Rv0461	232.345	145.867	0.671613	0.846711	5.63652	1.73516e-08	2.05655e-07	8.36547e-08	1
15609692	alaS	Rv2555c	421.506	313.845	0.425499	0.600597	5.62027	1.90654e-08	2.25259e-07	9.16287e-08	1
15610599	-	Rv3463	32.699	104.318	-1.67367	-1.49857	-5.61853	1.92589e-08	2.26834e-07	9.22695e-08	1
15608158	glmU	Rv1018c	261.232	170.994	0.611391	0.78649	5.60989	2.0246e-08	2.37717e-07	9.66966e-08	1
15608934	-	Rv1797	502.844	389.651	0.367929	0.543027	5.60612	2.06916e-08	2.42195e-07	9.85179e-08	1
15610421	accA3	Rv3285	352.932	251.929	0.486372	0.661471	5.60444	2.0893e-08	2.43795e-07	9.91689e-08	1
15609979	-	Rv2842c	320.422	223.082	0.522398	0.697496	5.59578	2.19626e-08	2.55484e-07	1.03924e-07	1
15609239	-	Rv2102	210.107	128.006	0.714916	0.890014	5.59195	2.24537e-08	2.60394e-07	1.05921e-07	1
15607780	rplK	Rv0640	1059.16	1493.59	-0.495859	-0.32076	-5.58447	2.3441e-08	2.71009e-07	1.10239e-07	1
15607864	sppA	Rv0724	342.421	244.824	0.484026	0.659125	5.50299	3.73411e-08	4.30393e-07	1.75072e-07	1
57116755	PE_PGRS7	Rv0578c	524.355	413.412	0.342962	0.51806	5.48531	4.1275e-08	4.74285e-07	1.92926e-07	1
15608898	-	Rv1760	171.372	98.03	0.805837	0.980935	5.47905	4.27614e-08	4.89871e-07	1.99266e-07	1
15609362	panB	Rv2225	255.209	168.696	0.597255	0.772354	5.45852	4.80128e-08	5.48364e-07	2.23059e-07	1
15610978	glpQ1	Rv3842c	796.205	1152.8	-0.533924	-0.358826	-5.45144	4.99625e-08	5.68908e-07	2.31416e-07	1
15609913	-	Rv2776c	113.019	53.2195	1.08653	1.26163	5.45087	5.01242e-08	5.69031e-07	2.31466e-07	1
15608013	fadE10	Rv0873	200.075	122.257	0.710628	0.885726	5.43454	5.49393e-08	6.2182e-07	2.52939e-07	1
57116915	PPE28	Rv1800	46.6934	126.519	-1.43807	-1.26297	-5.43217	5.56721e-08	6.28228e-07	2.55545e-07	1
15608682	-	Rv1544	301.16	209.556	0.523195	0.698294	5.43039	5.62304e-08	6.32634e-07	2.57338e-07	1
57116989	PE25	Rv2431c	552.304	836.812	-0.59944	-0.424342	-5.42982	5.64096e-08	6.32761e-07	2.57389e-07	1
15609319	-	Rv2182c	459.889	355.104	0.373043	0.548141	5.40691	6.41216e-08	7.17135e-07	2.9171e-07	1
15607650	hemA	Rv0509	428.423	325.92	0.394516	0.569614	5.40286	6.55866e-08	7.31349e-07	2.97492e-07	1
15607618	-	Rv0477	269.25	182.052	0.564596	0.739694	5.4001	6.66029e-08	7.40491e-07	3.01211e-07	1
15609024	-	Rv1887	413.363	312.083	0.405482	0.580581	5.39892	6.70447e-08	7.43211e-07	3.02317e-07	1
15610181	fecB	Rv3044	185.984	111.191	0.742134	0.917232	5.39646	6.79668e-08	7.51222e-07	3.04882e-07	1
15609770	-	Rv2633c	472.28	366.993	0.363889	0.538987	5.39635	6.80114e-08	7.49518e-07	3.04882e-07	1
15608982	-	Rv1845c	151.568	83.4323	0.861289	1.03639	5.39192	6.97081e-08	7.65977e-07	3.11577e-07	1
15608284	-	Rv1144	139.855	271.802	-0.958627	-0.783529	-5.36775	7.97232e-08	8.73479e-07	3.55306e-07	1
15607291	-	Rv0149	231.206	150.235	0.621962	0.79706	5.33872	9.36044e-08	1.02259e-06	4.15962e-07	1
57116973	PE_PGRS39	Rv2340c	184.314	110.775	0.734531	0.90963	5.33468	9.5713e-08	1.04261e-06	4.24103e-07	1
57116821	PE_PGRS21	Rv1087	151.859	84.6174	0.843706	1.0188	5.32172	1.0279e-07	1.11647e-06	4.54149e-07	1
15607817	mmpS5	Rv0677c	80.0887	179.596	-1.16509	-0.989988	-5.31906	1.04303e-07	1.12965e-06	4.59511e-07	1
15609434	-	Rv2297	350.057	256.165	0.450516	0.625615	5.31192	1.08479e-07	1.17151e-06	4.76536e-07	1
15610997	-	Rv3861	91.3927	197.107	-1.10883	-0.933727	-5.30719	1.1133e-07	1.19887e-06	4.87666e-07	1
15608440	hemK	Rv1300	220.972	142.307	0.634853	0.809951	5.29177	1.21137e-07	1.30076e-06	5.29112e-07	1
15609433	-	Rv2296	287.28	200.428	0.519372	0.69447	5.27819	1.30464e-07	1.39693e-06	5.6823e-07	1
15608205	-	Rv1065	149.877	284.285	-0.923558	-0.74846	-5.27593	1.32087e-07	1.4103e-06	5.73668e-07	1
15610988	hns	Rv3852	723.856	612.428	0.241163	0.416262	5.27118	1.35546e-07	1.44314e-06	5.87029e-07	1
15607171	-	Rv0029	93.6894	41.12	1.18804	1.36314	5.26868	1.3741e-07	1.45887e-06	5.93426e-07	1
15610226	fadD13	Rv3089	147.636	82.2992	0.843096	1.01819	5.24461	1.56611e-07	1.65806e-06	6.7445e-07	1
15607429	esxH	Rv0288	1166.72	1608.3	-0.463086	-0.287987	-5.23283	1.66938e-07	1.76244e-06	7.1691e-07	1
15609799	-	Rv2662	35.7454	103.887	-1.53918	-1.36409	-5.2241	1.75006e-07	1.84245e-06	7.49456e-07	1
15607162	TB39.8	Rv0020c	604.388	498.107	0.279019	0.454118	5.21994	1.78979e-07	1.87903e-06	7.64337e-07	1
15609252	-	Rv2115c	787.546	676.965	0.218282	0.39338	5.21679	1.82049e-07	1.90595e-06	7.72659e-07	1
15607329	-	Rv0188	640.967	533.603	0.264482	0.43958	5.21672	1.82118e-07	1.90139e-06	7.72659e-07	1
15607846	rplV	Rv0706	819.712	708.725	0.20989	0.384989	5.21639	1.8244e-07	1.89949e-06	7.72659e-07	1
15609474	-	Rv2337c	104.104	49.2517	1.07978	1.25488	5.20954	1.89306e-07	1.96555e-06	7.99528e-07	1
15609045	katG	Rv1908c	428.919	331.9	0.369956	0.545054	5.19497	2.04747e-07	2.12004e-06	8.6237e-07	1
15608009	moaA	Rv0869c	282.896	198.285	0.512698	0.687797	5.19343	2.06455e-07	2.13186e-06	8.67181e-07	1
15609842	-	Rv2705c	140.748	77.5581	0.859761	1.03486	5.18959	2.10759e-07	2.17036e-06	8.8284e-07	1
15610888	-	Rv3752c	160.781	93.6676	0.77948	0.954578	5.18808	2.12477e-07	2.18208e-06	8.8761e-07	1
15610113	ung	Rv2976c	177.146	107.131	0.725567	0.900665	5.18642	2.1438e-07	2.19564e-06	8.93125e-07	1
15610195	-	Rv3058c	346.332	255.761	0.437359	0.612457	5.18426	2.16873e-07	2.21516e-06	9.01062e-07	1
15610859	-	Rv3723	315.716	228.138	0.468724	0.643822	5.17502	2.27889e-07	2.32139e-06	9.44276e-07	1
15608619	-	Rv1481	277.524	193.951	0.516917	0.692015	5.17164	2.32053e-07	2.35743e-06	9.58936e-07	1
15609599	tig	Rv2462c	310.54	223.735	0.472987	0.648085	5.16258	2.43574e-07	2.46782e-06	1.00384e-06	1
15609844	-	Rv2707	185.995	332.954	-0.840055	-0.664956	-5.14675	2.65043e-07	2.67814e-06	1.08939e-06	1
15608766	-	Rv1628c	268.59	187.103	0.521578	0.696677	5.11783	3.0907e-07	3.11466e-06	1.26696e-06	1
15609775	-	Rv2638	214.218	139.673	0.617027	0.792125	5.11135	3.1986e-07	3.2148e-06	1.30769e-06	1
57117142	nth	Rv3674c	190.079	119.25	0.672612	0.84771	5.10318	3.33995e-07	3.34795e-06	1.36185e-06	1
15607497	-	Rv0356c	338.522	250.866	0.432332	0.60743	5.08781	3.62213e-07	3.62117e-06	1.47299e-06	1
15607524	-	Rv0383c	416.116	322.829	0.366214	0.541312	5.08498	3.67655e-07	3.66586e-06	1.49117e-06	1
15609962	-	Rv2825c	157.496	92.5169	0.76753	0.942628	5.08103	3.75399e-07	3.73319e-06	1.51855e-06	1
15610006	-	Rv2869c	186.57	116.904	0.67439	0.849489	5.06488	4.08653e-07	4.05319e-06	1.64872e-06	1
15609847	sigB	Rv2710	920.925	1291.13	-0.487481	-0.312383	-5.06349	4.11654e-07	4.07224e-06	1.65647e-06	1
15609890	dapA	Rv2753c	280.3	198.783	0.495778	0.670877	5.05718	4.25498e-07	4.19818e-06	1.7077e-06	1
15608503	-	Rv1363c	256.585	177.826	0.528971	0.704069	5.04872	4.44769e-07	4.37685e-06	1.78038e-06	1
15609318	-	Rv2181	221.511	147.196	0.589634	0.764732	5.04179	4.61209e-07	4.52681e-06	1.84138e-06	1
15608479	-	Rv1339	205.775	133.705	0.622014	0.797113	5.03679	4.73403e-07	4.63443e-06	1.88515e-06	1
15609142	-	Rv2005c	698.966	1008.19	-0.528475	-0.353377	-5.02508	5.03223e-07	4.9136e-06	1.99871e-06	1
15608758	cydC	Rv1620c	81.2739	34.6396	1.23037	1.40547	5.02255	5.09906e-07	4.96598e-06	2.01906e-06	1
15608839	xerD	Rv1701	153.128	89.7816	0.770248	0.945347	5.02214	5.10981e-07	4.96362e-06	2.01906e-06	1
15610639	fdxD	Rv3503c	97.4156	200.248	-1.03956	-0.864466	-5.01233	5.37743e-07	5.21017e-06	2.11935e-06	1
15608368	lpqX	Rv1228	177.434	110.517	0.683012	0.858111	4.98199	6.29349e-07	6.08209e-06	2.47402e-06	1
57117111	PPE60	Rv3478	1351.39	1255.7	0.105949	0.281047	4.97978	6.36574e-07	6.13618e-06	2.49602e-06	1
15607454	-	Rv0313	680.826	580.732	0.229414	0.404512	4.97784	6.42984e-07	6.18216e-06	2.51473e-06	1
15608304	narI	Rv1164	163.52	99.1313	0.722053	0.897151	4.9665	6.81725e-07	6.53797e-06	2.65946e-06	1
15608426	cysN	Rv1286	222.145	149.31	0.57319	0.748289	4.95453	7.25039e-07	6.93571e-06	2.82125e-06	1
15610005	ispG	Rv2868c	572.879	476.601	0.265448	0.440546	4.94171	7.74393e-07	7.38909e-06	3.00567e-06	1
15610082	lppX	Rv2945c	38.807	104.913	-1.4348	-1.2597	-4.93659	7.94991e-07	7.56647e-06	3.0774e-06	1
15608492	-	Rv1352	369.988	283.549	0.383883	0.558981	4.93613	7.96889e-07	7.56543e-06	3.0774e-06	1
15609383	kasB	Rv2246	889.466	789.405	0.172174	0.347273	4.93382	8.0638e-07	7.6363e-06	3.10623e-06	1
15609621	-	Rv2484c	236.91	162.781	0.541411	0.716509	4.92634	8.37843e-07	7.91436e-06	3.21768e-06	1
15610108	-	Rv2971	223.896	151.355	0.564893	0.739991	4.92595	8.39511e-07	7.91029e-06	3.21768e-06	1
15610225	-	Rv3088	131.825	74.1362	0.830378	1.00548	4.9047	9.35703e-07	8.79467e-06	3.57742e-06	1
15609665	mrr	Rv2528c	23.3985	76.5623	-1.71022	-1.53512	-4.89963	9.60194e-07	9.00242e-06	3.66193e-06	1
15609782	-	Rv2645	120.005	64.9155	0.886457	1.06155	4.89283	9.93981e-07	9.29607e-06	3.78137e-06	1
15608289	-	Rv1149	154.47	92.7448	0.735987	0.911085	4.89024	1.00713e-06	9.39577e-06	3.82193e-06	1
15609779	-	Rv2642	51.2258	125.075	-1.28785	-1.11275	-4.88417	1.03865e-06	9.66585e-06	3.93179e-06	1
57116910	PE18	Rv1788	0	23.4644	-5.5524	-5.3773	-4.88225	1.04883e-06	9.73655e-06	3.96055e-06	1
57116837	PE11	Rv1169c	173.109	307.471	-0.828769	-0.653671	-4.8714	1.10812e-06	1.02617e-05	4.17417e-06	1
15609063	mpt63	Rv1926c	458.701	368.91	0.314286	0.489384	4.87044	1.11353e-06	1.02865e-05	4.18424e-06	1
57116745	galE2	Rv0501	319.424	238.369	0.422274	0.597372	4.86882	1.12268e-06	1.03456e-05	4.20831e-06	1
15609247	prcB	Rv2110c	426.563	338.469	0.333737	0.508835	4.86689	1.13371e-06	1.04218e-05	4.23929e-06	1
15607653	hemB	Rv0512	232.873	160.458	0.537348	0.712446	4.8599	1.17443e-06	1.07699e-05	4.3809e-06	1
15610936	pks13	Rv3800c	962.852	866.879	0.151483	0.326582	4.84501	1.26608e-06	1.15822e-05	4.71129e-06	1
15609334	-	Rv2197c	239.865	167.004	0.522336	0.697435	4.84099	1.29196e-06	1.17903e-05	4.79595e-06	1
15608182	-	Rv1042c	166.429	103.487	0.685458	0.860557	4.83669	1.32018e-06	1.20188e-05	4.88889e-06	1
15609690	-	Rv2553c	204.437	136.084	0.587155	0.762253	4.82992	1.36588e-06	1.24048e-05	5.04592e-06	1
15607769	recD	Rv0629c	65.885	25.6838	1.35909	1.53419	4.82737	1.38351e-06	1.25348e-05	5.09879e-06	1
15609345	cobS	Rv2208	279.202	202.688	0.462044	0.637143	4.82157	1.4243e-06	1.28733e-05	5.2365e-06	1
15607567	-	Rv0426c	472.082	383.454	0.299986	0.475084	4.80853	1.52041e-06	1.37092e-05	5.57651e-06	1
15610032	viuB	Rv2895c	178.963	114.58	0.643311	0.818409	4.80487	1.5485e-06	1.39291e-05	5.66595e-06	1
15610279	-	Rv3143	314.056	235.21	0.417072	0.592171	4.79001	1.66774e-06	1.4966e-05	6.08775e-06	1
15610183	-	Rv3046c	221.735	152.158	0.543268	0.718366	4.77673	1.78167e-06	1.59504e-05	6.48817e-06	1
15610554	groES	Rv3418c	778.99	1097.74	-0.494864	-0.319766	-4.77272	1.81753e-06	1.62329e-05	6.60309e-06	1
15608437	rho	Rv1297	1922.21	1859.1	0.0481602	0.223258	4.76689	1.87095e-06	1.66705e-05	6.78109e-06	1
15609880	-	Rv2743c	315.831	237.599	0.410621	0.58572	4.75651	1.96965e-06	1.75085e-05	7.12195e-06	1
15607440	-	Rv0299	486.449	398.876	0.286349	0.461448	4.7523	2.01115e-06	1.78353e-05	7.2549e-06	1
15610899	lpqH	Rv3763	712.828	620.477	0.200178	0.375276	4.74945	2.03973e-06	1.80463e-05	7.32922e-06	1
15607216	-	Rv0074	62.9974	24.3407	1.37192	1.54702	4.74929	2.04131e-06	1.8018e-05	7.32922e-06	1
15610179	serB2	Rv3042c	120.99	67.5809	0.840195	1.01529	4.73659	2.17344e-06	1.91395e-05	7.78539e-06	1
15607145	recF	Rv0003	119.207	66.7552	0.836522	1.01162	4.68754	2.76502e-06	2.42923e-05	9.8595e-06	1
15607711	-	Rv0571c	149.424	269.276	-0.849676	-0.674577	-4.68752	2.76533e-06	2.42384e-05	9.8595e-06	1
15609052	aceAa	Rv1915	214.351	147.311	0.541109	0.716207	4.68415	2.81127e-06	2.45839e-05	9.97801e-06	1
15608722	-	Rv1584c	196.892	132.003	0.576833	0.751931	4.68412	2.81158e-06	2.45298e-05	9.97801e-06	1
15610182	adhC	Rv3045	350.359	271.397	0.368431	0.543529	4.68311	2.82551e-06	2.45943e-05	1.00043e-05	1
15610905	-	Rv3769	230.856	162.102	0.510089	0.685187	4.6757	2.92946e-06	2.54404e-05	1.03405e-05	1
15610851	recR	Rv3715c	208.617	142.417	0.55074	0.725838	4.67539	2.93397e-06	2.5421e-05	1.03405e-05	1
15609291	ftsW	Rv2154c	279.073	205.95	0.438344	0.613442	4.66025	3.15823e-06	2.73013e-05	1.11054e-05	1
15607799	-	Rv0659c	459.897	376.242	0.28965	0.464748	4.65111	3.30152e-06	2.84746e-05	1.15827e-05	1
15610165	fixB	Rv3028c	281.054	208.1	0.433573	0.608671	4.64424	3.41334e-06	2.93719e-05	1.19476e-05	1
15608769	coaE	Rv1631	263.429	192.182	0.454943	0.630041	4.63688	3.53715e-06	3.03679e-05	1.23528e-05	1
15610027	rpsB	Rv2890c	798.149	709.828	0.16919	0.344288	4.63571	3.55713e-06	3.047e-05	1.23943e-05	1
15608783	-	Rv1645c	228.33	160.642	0.507267	0.682365	4.63316	3.60129e-06	3.07784e-05	1.24929e-05	1
15607382	-	Rv0241c	210.296	144.639	0.539966	0.715064	4.63313	3.60172e-06	3.07124e-05	1.24929e-05	1
15607716	-	Rv0576	98.769	51.3713	0.943095	1.11819	4.62998	3.65702e-06	3.11136e-05	1.26561e-05	1
15609006	-	Rv1869c	144.746	88.4408	0.710738	0.885836	4.6228	3.78602e-06	3.21386e-05	1.3073e-05	1
15609852	-	Rv2715	275.033	203.06	0.437697	0.612795	4.62203	3.80005e-06	3.21851e-05	1.3092e-05	1
15608756	tesB1	Rv1618	185.516	123.175	0.590832	0.76593	4.6202	3.83374e-06	3.23977e-05	1.31785e-05	1
15607566	ctpH	Rv0425c	177.559	116.512	0.607827	0.782925	4.60672	4.09063e-06	3.44913e-05	1.40301e-05	1
15610781	-	Rv3645	231.148	163.842	0.496512	0.671611	4.59676	4.29106e-06	3.61005e-05	1.46801e-05	1
15609724	secD	Rv2587c	278.862	207.102	0.429205	0.604303	4.59636	4.2993e-06	3.60892e-05	1.46801e-05	1
15608364	tatB	Rv1224	407.118	327.432	0.314251	0.48935	4.58801	4.47487e-06	3.74795e-05	1.52123e-05	1
15610123	hupB	Rv2986c	984.361	1345.25	-0.45062	-0.275522	-4.58801	4.47501e-06	3.73976e-05	1.52123e-05	1
15609352	dlaT	Rv2215	260.794	190.796	0.450881	0.62598	4.58711	4.49426e-06	3.74754e-05	1.52439e-05	1
15608472	-	Rv1332	283.757	211.814	0.421859	0.596957	4.58601	4.5179e-06	3.75893e-05	1.52903e-05	1
57116789	PE_PGRS14	Rv0834c	197.239	133.992	0.557798	0.732896	4.58467	4.54693e-06	3.77476e-05	1.53546e-05	1
57117010	PE_PGRS46	Rv2634c	56.9803	21.5798	1.40078	1.57588	4.57809	4.6923e-06	3.88688e-05	1.58107e-05	1
15610527	acrA1	Rv3391	100.142	53.2272	0.911806	1.0869	4.55623	5.20803e-06	4.30462e-05	1.751e-05	1
15610547	guaB2	Rv3411c	337.047	262.216	0.362194	0.537292	4.54546	5.48166e-06	4.52087e-05	1.83896e-05	1
15609043	-	Rv1906c	487.321	405.876	0.263833	0.438932	4.54216	5.56799e-06	4.58204e-05	1.86384e-05	1
15610490	-	Rv3354	242.399	175.021	0.469858	0.644957	4.54144	5.58719e-06	4.58782e-05	1.8662e-05	1
15607423	-	Rv0282	489.598	408.239	0.262183	0.437282	4.53695	5.70739e-06	4.67634e-05	1.9016e-05	1
15608007	rpfA	Rv0867c	209.116	145.302	0.525245	0.700344	4.53656	5.71798e-06	4.67486e-05	1.9016e-05	1
15608965	-	Rv1828	374.633	297.907	0.330616	0.505714	4.53539	5.74962e-06	4.69054e-05	1.90798e-05	1
15610187	-	Rv3050c	333.624	259.339	0.363382	0.53848	4.53137	5.86017e-06	4.77041e-05	1.94047e-05	1
15607842	rplD	Rv0702	1931.07	1883.43	0.036039	0.211137	4.528	5.95454e-06	4.83678e-05	1.96747e-05	1
15609622	lipQ	Rv2485c	114.659	65.0681	0.817322	0.99242	4.52501	6.03932e-06	4.8951e-05	1.99119e-05	1
15609030	-	Rv1893	419.601	341.069	0.298954	0.474052	4.52422	6.06184e-06	4.9028e-05	1.99432e-05	1
15608625	-	Rv1487	284.623	214.3	0.40942	0.584518	4.50701	6.57468e-06	5.30621e-05	2.15841e-05	1
15609464	-	Rv2327	316.937	244.321	0.375419	0.550517	4.50587	6.61015e-06	5.32343e-05	2.16542e-05	1
15608483	lprD	Rv1343c	135.001	81.9819	0.719595	0.894693	4.50218	6.72609e-06	5.40525e-05	2.1987e-05	1
15608584	opcA	Rv1446c	154.929	98.7448	0.649829	0.824927	4.50107	6.76116e-06	5.42188e-05	2.20547e-05	1
15608214	fadA3	Rv1074c	333.496	260.07	0.35877	0.533868	4.49529	6.94747e-06	5.55945e-05	2.26143e-05	1
15608753	-	Rv1615	241.565	175.174	0.463627	0.638725	4.49467	6.96774e-06	5.56386e-05	2.26322e-05	1
15608968	-	Rv1831	702.102	619.409	0.180789	0.355887	4.48508	7.28868e-06	5.80783e-05	2.36246e-05	1
15610778	-	Rv3642c	605.736	523.914	0.209361	0.384459	4.47793	7.53703e-06	5.99305e-05	2.4378e-05	1
15610359	sigH	Rv3223c	127.727	233.203	-0.868517	-0.693419	-4.46941	7.84349e-06	6.2236e-05	2.53158e-05	1
15607347	mmpL3	Rv0206c	565.015	484.746	0.221061	0.396159	4.44729	8.69609e-06	6.88562e-05	2.80088e-05	1
15607319	-	Rv0178	527.479	448.145	0.235149	0.410247	4.43889	9.04227e-06	7.14472e-05	2.90627e-05	1
15609851	-	Rv2714	229.367	165.359	0.472049	0.647148	4.43097	9.38108e-06	7.39693e-05	3.00886e-05	1
15607931	-	Rv0791c	31.3522	84.6662	-1.43322	-1.25812	-4.43036	9.40743e-06	7.40221e-05	3.01101e-05	1
57116769	rpsN	Rv0717	1222	1151.21	0.0860904	0.261189	4.41568	1.00695e-05	7.90662e-05	3.21619e-05	1
15609674	aroD	Rv2537c	184.529	125.836	0.552305	0.727403	4.40543	1.05576e-05	8.27271e-05	3.3651e-05	1
15608351	-	Rv1211	1556.87	1499.42	0.0542394	0.229338	4.40134	1.07582e-05	8.4124e-05	3.42192e-05	1
15609528	nirA	Rv2391	356.5	284.211	0.326937	0.502036	4.39485	1.10851e-05	8.65003e-05	3.51859e-05	1
15610992	-	Rv3856c	140.375	87.9627	0.674326	0.849424	4.39296	1.11815e-05	8.70726e-05	3.54187e-05	1
15610079	mmpL7	Rv2942	254.882	189.734	0.425853	0.600951	4.37241	1.2288e-05	9.54916e-05	3.88433e-05	1
15609206	sigC	Rv2069	154.116	100.176	0.621488	0.796586	4.35636	1.32241e-05	0.000102555	4.16843e-05	1
15609800	-	Rv2663	238.055	382.99	-0.686014	-0.510916	-4.35608	1.32411e-05	0.000102476	4.16843e-05	1
15609793	-	Rv2656c	197.094	137.827	0.516027	0.691125	4.35319	1.34172e-05	0.000103626	4.21521e-05	1
15607782	mmaA4	Rv0642c	638.629	561.047	0.186858	0.361956	4.34578	1.38784e-05	0.000106968	4.35117e-05	1
15609741	-	Rv2604c	81.389	40.9686	0.990315	1.16541	4.34468	1.39479e-05	0.000107285	4.36406e-05	1
15609723	secF	Rv2586c	261.585	196.582	0.412148	0.587247	4.33883	1.43243e-05	0.000109955	4.47268e-05	1
15608837	pyrG	Rv1699	213.577	152.88	0.482359	0.657457	4.33606	1.45057e-05	0.000111122	4.52012e-05	1
15607371	php	Rv0230c	119.785	71.629	0.741826	0.916924	4.3295	1.4945e-05	0.000114255	4.64756e-05	1
15609432	-	Rv2295	216.028	155.243	0.476697	0.651795	4.32757	1.50762e-05	0.000115025	4.67888e-05	1
15610912	-	Rv3776	30.4953	81.7424	-1.4225	-1.2474	-4.32411	1.53146e-05	0.000116608	4.73816e-05	1
57116925	gnd1	Rv1844c	184.199	126.891	0.537674	0.712773	4.32391	1.5329e-05	0.000116482	4.73816e-05	1
15608985	ureA	Rv1848	124.799	75.8588	0.718222	0.893321	4.32309	1.53856e-05	0.000116677	4.74609e-05	1
15610963	-	Rv3827c	67.436	141.263	-1.06679	-0.891694	-4.32194	1.54664e-05	0.000117054	4.76142e-05	1
15609673	-	Rv2536	313.608	245.433	0.353633	0.528732	4.32105	1.55286e-05	0.000117289	4.77098e-05	1
15608693	frdD	Rv1555	80.6755	40.6683	0.988227	1.16333	4.3194	1.56451e-05	0.000117933	4.79716e-05	1
15610180	ctaD	Rv3043c	183.822	126.677	0.537153	0.712251	4.31671	1.58373e-05	0.000119143	4.84641e-05	1
15608220	greA	Rv1080c	942.172	1278.35	-0.440216	-0.265118	-4.31121	1.62362e-05	0.000121901	4.95857e-05	1
15610143	lppZ	Rv3006	327.965	259.432	0.338185	0.513284	4.30129	1.6981e-05	0.000127239	5.17572e-05	1
15607612	-	Rv0471c	137.198	86.6072	0.663699	0.838797	4.29653	1.73494e-05	0.000129742	5.27754e-05	1
15607852	-	Rv0712	104.362	59.5953	0.808323	0.983421	4.28456	1.83101e-05	0.000136655	5.55873e-05	1
15608036	gltA	Rv0896	291.776	452.384	-0.632686	-0.457588	-4.27965	1.87188e-05	0.000139429	5.66887e-05	1
15607180	-	Rv0038	229.675	168.511	0.446748	0.621846	4.27932	1.87468e-05	0.000139363	5.66887e-05	1
57116810	moeA1	Rv0994	175.211	119.827	0.548141	0.723239	4.27125	1.94379e-05	0.000144215	5.86627e-05	1
15609677	aroF	Rv2540c	316.248	249.082	0.344433	0.519532	4.27051	1.95023e-05	0.000144409	5.87415e-05	1
57116863	secG	Rv1440	562.122	487.6	0.205184	0.380282	4.26984	1.95614e-05	0.000144563	5.8804e-05	1
15610254	cysA3	Rv3117	279.358	214.543	0.380849	0.555947	4.26795	1.97277e-05	0.000145507	5.91879e-05	1
15609029	-	Rv1892	220.896	160.794	0.458148	0.633246	4.26522	1.99708e-05	0.000147011	5.98e-05	1
15608973	-	Rv1836c	231.689	170.749	0.440306	0.615404	4.25826	2.06021e-05	0.000151363	6.15702e-05	1
15608405	-	Rv1265	311.073	244.553	0.34711	0.522208	4.25526	2.08803e-05	0.000153109	6.22802e-05	1
57116764	rpmG	Rv0634B	487.683	414.881	0.233248	0.408346	4.2497	2.14056e-05	0.000156656	6.37232e-05	1
15608775	-	Rv1637c	268.257	204.812	0.389313	0.564411	4.23971	2.23805e-05	0.000163473	6.64963e-05	1
15608983	-	Rv1846c	501.186	428.568	0.225822	0.40092	4.23527	2.28281e-05	0.00016642	6.76948e-05	1
15608419	-	Rv1279	129.642	81.0734	0.677233	0.852331	4.23398	2.29596e-05	0.000167055	6.79533e-05	1
57116699	TB18.5	Rv0164	382.76	313.45	0.288207	0.463306	4.23089	2.32766e-05	0.000169036	6.87589e-05	1
15608041	-	Rv0901	134.765	85.5727	0.65522	0.830318	4.22141	2.42779e-05	0.000175968	7.15789e-05	1
15610393	manB	Rv3257c	196.176	139.324	0.493707	0.668805	4.21907	2.45314e-05	0.000177464	7.21873e-05	1
15609014	-	Rv1877	106.478	62.1657	0.77636	0.951458	4.21037	2.54947e-05	0.00018408	7.48784e-05	1
15608098	-	Rv0958	141.428	91.4479	0.629042	0.804141	4.20722	2.58529e-05	0.000186309	7.57707e-05	1
15609833	-	Rv2696c	229.367	169.611	0.435427	0.610525	4.20683	2.58974e-05	0.000186273	7.57707e-05	1
15607841	rplC	Rv0701	2114.16	2097.39	0.0114859	0.186584	4.20513	2.60927e-05	0.000187321	7.61968e-05	1
15609353	-	Rv2216	112.871	67.509	0.741521	0.916619	4.20151	2.65142e-05	0.000189985	7.72805e-05	1
15610004	-	Rv2867c	295.561	231.224	0.354166	0.529264	4.19869	2.68468e-05	0.000192003	7.81014e-05	1
15607776	-	Rv0636	342.628	275.852	0.31275	0.487849	4.19702	2.70446e-05	0.000193051	7.85276e-05	1
15607217	-	Rv0075	60.1414	26.6028	1.17678	1.35188	4.19453	2.73443e-05	0.000194822	7.9248e-05	1
15608692	frdC	Rv1554	67.2338	31.7553	1.08219	1.25729	4.19282	2.75504e-05	0.00019592	7.96946e-05	1
15607958	-	Rv0818	207.008	149.651	0.468083	0.643181	4.1865	2.83286e-05	0.000201074	8.17913e-05	1
57116808	rpmF	Rv0979A	212.649	154.854	0.457564	0.632662	4.1814	2.89724e-05	0.000205257	8.34929e-05	1
15608293	omt	Rv1153c	173.609	119.871	0.534362	0.70946	4.18064	2.90685e-05	0.000205552	8.36128e-05	1
15607927	-	Rv0787	123.04	76.2381	0.690545	0.865644	4.17952	2.92123e-05	0.000206182	8.38689e-05	1
15609096	-	Rv1959c	41.0712	97.4109	-1.24596	-1.07086	-4.17824	2.93776e-05	0.000206961	8.41859e-05	1
57116688	-	Rv0078A	253.957	192.837	0.397198	0.572296	4.17705	2.95311e-05	0.000207654	8.44677e-05	1
15610039	rnhB	Rv2902c	305.848	241.485	0.340882	0.51598	4.17355	2.99893e-05	0.000210484	8.56188e-05	1
15608572	-	Rv1434	235.713	176.127	0.420413	0.595511	4.17061	3.03782e-05	0.000212817	8.64703e-05	1
15607684	-	Rv0544c	275.442	212.974	0.371071	0.546169	4.17045	3.04004e-05	0.000212577	8.64703e-05	1
57117131	clpC1	Rv3596c	762.603	692.06	0.140036	0.315134	4.16855	3.06546e-05	0.000213957	8.70318e-05	1
15607779	nusG	Rv0639	763.305	1047.98	-0.457284	-0.282186	-4.14206	3.44203e-05	0.000239797	9.75424e-05	1
15609170	-	Rv2033c	66.8027	137.039	-1.03661	-0.861513	-4.13432	3.56008e-05	0.000247563	0.000100702	1
15609594	clpX	Rv2457c	1270.28	1215.37	0.0637478	0.238846	4.13305	3.57988e-05	0.000248482	0.000101075	1
15610993	-	Rv3857c	159.151	107.914	0.560508	0.735607	4.1315	3.604e-05	0.000249696	0.000101488	1
15610319	-	Rv3183	36.964	11.5588	1.67713	1.85223	4.13126	3.60774e-05	0.000249497	0.000101488	1
15607391	-	Rv0250c	762.037	1045.57	-0.45635	-0.281252	-4.12425	3.71942e-05	0.000256749	0.000104438	1
15610944	glfT	Rv3808c	218.81	161.539	0.437797	0.612895	4.12312	3.73774e-05	0.000257542	0.000104761	1
15610501	-	Rv3365c	213.888	157.169	0.444539	0.619638	4.11651	3.84652e-05	0.000264553	0.000107613	1
15610161	trmU	Rv3024c	100.73	58.6115	0.781243	0.956341	4.11269	3.91067e-05	0.000268476	0.000109208	1
15608585	zwf2	Rv1447c	244.094	185.024	0.399727	0.574825	4.11142	3.93236e-05	0.000269474	0.000109614	1
15607793	-	Rv0653c	157.734	107.093	0.558637	0.733735	4.10394	4.06166e-05	0.000277829	0.000113013	1
15610455	sdhB	Rv3319	110.892	67.1187	0.724371	0.899469	4.09876	4.15372e-05	0.000283612	0.000115224	1
15609669	-	Rv2532c	184.085	130.541	0.495868	0.670967	4.09862	4.15614e-05	0.000283264	0.000115224	1
15610844	asd	Rv3708c	135.731	88.1885	0.622084	0.797183	4.09087	4.29756e-05	0.000292373	0.000118929	1
15608441	-	Rv1301	199.261	144.551	0.463084	0.638183	4.07901	4.52273e-05	0.000307138	0.000124935	1
57116830	-	Rv1111c	170.865	119.181	0.519699	0.694797	4.07208	4.65954e-05	0.00031586	0.000128258	1
15610784	cspA	Rv3648c	5720.37	6942.3	-0.279306	-0.104208	-4.07207	4.65977e-05	0.000315308	0.000128258	1
15610194	-	Rv3057c	156.242	106.373	0.554645	0.729744	4.06506	4.80192e-05	0.000324345	0.000131934	1
15608748	-	Rv1610	116.009	71.8171	0.691832	0.86693	4.06345	4.83524e-05	0.000326011	0.000132612	1
15609349	-	Rv2212	124.27	78.8661	0.656001	0.831099	4.05696	4.97165e-05	0.000334609	0.00013611	1
15608349	-	Rv1209	139.391	91.8318	0.602076	0.777174	4.05567	4.99917e-05	0.000335862	0.000136523	1
15607151	ppiA	Rv0009	413.27	347.658	0.249414	0.424512	4.05541	5.00455e-05	0.000335625	0.000136523	1
15609037	lipJ	Rv1900c	128.509	82.5071	0.639283	0.814381	4.05432	5.02804e-05	0.000336602	0.00013692	1
15610097	-	Rv2960c	66.1344	32.1408	1.041	1.21609	4.05097	5.1006e-05	0.000340854	0.00013865	1
15607556	thiO	Rv0415	80.6849	43.3157	0.89741	1.07251	4.04561	5.21872e-05	0.00034813	0.000141609	1
15608629	-	Rv1491c	250.445	192.326	0.380941	0.556039	4.0416	5.30866e-05	0.000353505	0.000143796	1
15609053	aceAb	Rv1916	152.519	103.511	0.559209	0.734307	4.03826	5.38484e-05	0.000357944	0.000145602	1
57116746	serB1	Rv0505c	218.885	163.278	0.422842	0.59794	4.03364	5.49183e-05	0.000364414	0.000148233	1
15608618	-	Rv1480	220.137	164.461	0.420664	0.595762	4.03196	5.53142e-05	0.000366396	0.000149039	1
15609376	-	Rv2239c	429.62	364.373	0.237643	0.412741	4.02845	5.61464e-05	0.000371256	0.000150829	1
15610921	-	Rv3785	92.9436	53.2373	0.803917	0.979015	4.02833	5.61752e-05	0.000370796	0.000150829	1
15610166	fixA	Rv3029c	473.103	407.153	0.216581	0.39168	4.02644	5.66268e-05	0.000373123	0.000151776	1
15609428	sseB	Rv2291	130.541	84.6447	0.625016	0.800115	4.02461	5.70699e-05	0.000375387	0.000152697	1
161352467	kgd	Rv1248c	237.186	180.658	0.39276	0.567858	4.00852	6.10999e-05	0.000401195	0.000163195	1
57116754	ubiE	Rv0558	164.949	114.943	0.521104	0.696203	4.00807	6.12171e-05	0.000401265	0.000163223	1
15608305	typA	Rv1165	103.213	62.0957	0.733064	0.908163	3.9865	6.70555e-05	0.000438771	0.00017848	1
15608740	hisH	Rv1602	105.743	64.2722	0.718301	0.893399	3.97964	6.90197e-05	0.000450841	0.000183389	1
15608124	moaB2	Rv0984	422.243	358.63	0.235577	0.410676	3.97513	7.03395e-05	0.000458667	0.000186573	1
15608581	-	Rv1443c	124.24	79.933	0.636269	0.811368	3.97373	7.07568e-05	0.000460592	0.000187356	1
15607851	atsA	Rv0711	167.011	117.552	0.506634	0.681732	3.95914	7.52212e-05	0.000488808	0.000198824	1
57116728	pyrE	Rv0382c	158.5	109.99	0.527117	0.702215	3.95874	7.53472e-05	0.000488784	0.000198824	1
15609335	mmpS3	Rv2198c	248.932	192.633	0.369901	0.544999	3.95694	7.59161e-05	0.000491628	0.00019998	1
15610852	-	Rv3716c	319.114	259.36	0.299116	0.474215	3.94652	7.92966e-05	0.00051264	0.000208527	1
15607525	clpB	Rv0384c	128.351	222.381	-0.792939	-0.617841	-3.94004	8.14693e-05	0.000525784	0.000213874	1
15608300	mutT2	Rv1160	81.6072	45.1372	0.854379	1.02948	3.93466	8.3316e-05	0.000536783	0.000218348	1
15608759	cydD	Rv1621c	62.3768	30.3204	1.04072	1.21582	3.93349	8.37211e-05	0.000538473	0.000219035	1
15608362	-	Rv1222	895.404	837.289	0.0968127	0.271911	3.92701	8.60081e-05	0.000552239	0.000224635	1
15609928	-	Rv2791c	434.595	372.267	0.223336	0.398434	3.92098	8.81878e-05	0.000565272	0.000229936	1
15610982	sodA	Rv3846	494.572	431.714	0.196104	0.371202	3.91548	9.0226e-05	0.000577354	0.000234851	1
15611056	-	Rv3920c	673.709	925.927	-0.458772	-0.283674	-3.91269	9.12719e-05	0.000583057	0.000236971	1
15610708	-	Rv3572	289.447	231.809	0.320361	0.495459	3.91249	9.13496e-05	0.000582566	0.000236971	1
57117134	folP1	Rv3608c	145.905	99.5792	0.551112	0.72621	3.91165	9.16671e-05	0.000583603	0.000237393	1
15608832	tlyA	Rv1694	95.2271	56.4391	0.754676	0.929775	3.90562	9.39844e-05	0.000597348	0.000242984	1
15608204	lpqV	Rv1064c	110.364	69.083	0.675867	0.850965	3.90114	9.57396e-05	0.000607479	0.000247105	1
15607890	-	Rv0750	159.501	111.883	0.511575	0.686673	3.8938	9.86863e-05	0.000625124	0.000254245	1
15608899	-	Rv1761c	62.4731	30.7231	1.02391	1.19901	3.89343	9.88376e-05	0.000625032	0.000254245	1
15609269	-	Rv2132	242.907	188.362	0.366894	0.541992	3.88921	0.000100573	0.00063494	0.000258276	1
15609953	-	Rv2816c	99.2733	60.1071	0.723871	0.898969	3.87626	0.000106076	0.000668565	0.000271953	1
15610370	-	Rv3234c	133.791	89.5661	0.578954	0.754052	3.87061	0.000108563	0.000683094	0.000277863	1
15610162	iscS	Rv3025c	131.063	87.2107	0.587681	0.762779	3.86942	0.000109093	0.000685287	0.000278755	1
57116684	mtc28	Rv0040c	69.0748	135.881	-0.97611	-0.801011	-3.86804	0.000109714	0.000688043	0.000279876	1
15610046	rpsP	Rv2909c	434.875	374.23	0.216677	0.391775	3.86115	0.000112853	0.000706552	0.000287405	1
15610809	-	Rv3673c	161.393	114.189	0.499162	0.67426	3.85431	0.000116058	0.000725408	0.000295075	1
15610283	nuoC	Rv3147	200.729	149.984	0.420438	0.595536	3.84877	0.000118712	0.000740768	0.000301323	1
15607644	cmaA2	Rv0503c	553.322	492.873	0.166903	0.342001	3.83519	0.000125466	0.000781623	0.000317942	1
15610012	mpt70	Rv2875	33.8837	80.8686	-1.25499	-1.07989	-3.83305	0.000126564	0.00078716	0.000320194	1
15609753	-	Rv2616	34.8982	82.4523	-1.24041	-1.06531	-3.8278	0.000129292	0.000802804	0.000326558	1
15609022	-	Rv1885c	223.632	171.675	0.381448	0.556546	3.82224	0.000132246	0.000819797	0.00033347	1
15610626	otsA	Rv3490	249.157	195.607	0.349093	0.524191	3.82134	0.000132729	0.000821437	0.000333876	1
15607948	purF	Rv0808	295.456	239.594	0.302351	0.47745	3.82113	0.000132843	0.000820795	0.000333876	1
15607665	-	Rv0525	69.4365	36.6822	0.920616	1.09571	3.81883	0.000134088	0.000827131	0.000336453	1
15608099	-	Rv0959	85.2882	49.2723	0.79157	0.966669	3.81835	0.000134347	0.000827375	0.000336553	1
15607959	-	Rv0819	120.952	79.2463	0.610018	0.785116	3.81123	0.000138278	0.000850197	0.000345836	1
15610477	metX	Rv3341	298.177	242.492	0.29823	0.473328	3.80827	0.000139943	0.000859031	0.000349429	1
15607457	-	Rv0316	124.295	82.1785	0.596939	0.772037	3.80781	0.000140204	0.000859235	0.000349512	1
15607955	cysA2	Rv0815c	226.46	174.619	0.375048	0.550146	3.80632	0.000141052	0.000863025	0.000351054	1
15608967	-	Rv1830	397.009	338.653	0.229362	0.404461	3.80024	0.000144557	0.000883042	0.000359196	1
15610076	papA5	Rv2939	184.077	295.363	-0.682177	-0.507078	-3.79908	0.000145234	0.000885737	0.000360293	1
15608057	betP	Rv0917	54.4193	25.521	1.09243	1.26753	3.79611	0.000146981	0.000894948	0.000364039	1
57117169	-	Rv3915	210.295	159.812	0.396043	0.571142	3.79408	0.000148194	0.000900873	0.00036645	1
15608212	-	Rv1072	1445.46	1416.58	0.0291206	0.204219	3.79272	0.000149004	0.000904343	0.000367861	1
15610598	infA	Rv3462c	4152.13	5071.98	-0.2887	-0.113602	-3.78467	0.000153914	0.000932641	0.000379372	1
15610556	rimI	Rv3420c	76.2916	42.4009	0.84743	1.02253	3.78322	0.000154812	0.000936575	0.000380439	1
57116895	-	Rv1638A	453.096	394.479	0.199869	0.374968	3.78317	0.000154844	0.000935265	0.000380439	1
15608600	-	Rv1462	99.6079	178.597	-0.842379	-0.667281	-3.78087	0.000156281	0.000942438	0.000383357	1
57116738	-	Rv0480c	94.0544	56.8648	0.72596	0.901058	3.78038	0.000156589	0.000942787	0.000383499	1
57117107	PPE59	Rv3429	200.652	316.972	-0.65966	-0.484561	-3.77558	0.000159636	0.000959599	0.000390337	1
15608463	fadA4	Rv1323	568.725	510.315	0.156343	0.331441	3.77508	0.000159953	0.000959974	0.00039049	1
15609087	-	Rv1950c	47.649	20.8211	1.1944	1.3695	3.77066	0.000162814	0.000975588	0.000396841	1
15608980	guaB1	Rv1843c	221.938	171.152	0.374883	0.549981	3.7671	0.000165158	0.000988062	0.000401915	1
15607830	-	Rv0690c	83.6443	48.4892	0.786604	0.961703	3.76518	0.000166427	0.00099408	0.000404315	1
15607522	-	Rv0381c	122.563	81.2498	0.593086	0.768184	3.76482	0.000166671	0.000993962	0.000404315	1
15608248	xseA	Rv1108c	119.407	78.5446	0.604308	0.779407	3.763	0.00016789	0.000999648	0.000406628	1
15607160	ppp	Rv0018c	162.115	116.404	0.477883	0.652981	3.75483	0.000173457	0.00103116	0.000419448	1
57116723	ansP2	Rv0346c	243.99	192.108	0.344904	0.520003	3.75401	0.000174026	0.00103292	0.000420162	1
15607279	msrA	Rv0137c	250.332	198.132	0.337379	0.512477	3.75236	0.000175179	0.00103813	0.00042228	1
15607456	-	Rv0315	207.897	158.512	0.391271	0.56637	3.74395	0.000181151	0.00107183	0.000435436	1
15609324	fadD15	Rv2187	220.892	170.619	0.372565	0.547664	3.74387	0.000181204	0.00107047	0.000435436	1
15610281	nuoA	Rv3145	285.253	231.627	0.300441	0.47554	3.74078	0.000183454	0.00108206	0.000440151	1
15610380	lpqB	Rv3244c	170.463	124.2	0.456787	0.631885	3.73956	0.000184344	0.00108561	0.000441596	1
15609300	pbpB	Rv2163c	202.505	153.608	0.398705	0.573803	3.73875	0.000184938	0.00108741	0.000442328	1
15609722	-	Rv2585c	134.806	92.3998	0.544925	0.720023	3.73188	0.000190057	0.00111577	0.000453864	1
57116872	moxR1	Rv1479	463.974	407.016	0.188957	0.364056	3.72396	0.000196121	0.00114958	0.000467617	1
15609742	tesB2	Rv2605c	130.729	88.951	0.555493	0.730591	3.72211	0.000197562	0.00115623	0.00047032	1
15608920	-	Rv1782	351.401	296.087	0.247101	0.422199	3.72056	0.000198785	0.00116158	0.000472498	1
57116713	PE_PGRS4	Rv0279c	50.9469	23.5757	1.11169	1.28679	3.71639	0.000202093	0.00117908	0.000479618	1
57116988	PPE41	Rv2430c	262.034	396.292	-0.596809	-0.421711	-3.71444	0.000203658	0.00118638	0.000482585	1
15609350	pepB	Rv2213	105.722	67.4396	0.648613	0.823711	3.71343	0.00020447	0.00118927	0.000483762	1
15609124	-	Rv1987	290.026	432.587	-0.57681	-0.401712	-3.70966	0.000207535	0.00120524	0.000490256	1
15610178	-	Rv3041c	69.1792	37.4775	0.884313	1.05941	3.70871	0.000208316	0.00120792	0.000491345	1
15608750	trpB	Rv1612	158.124	113.554	0.477675	0.652774	3.70727	0.000209507	0.00121295	0.000493396	1
15608321	pks4	Rv1181	186.607	139.582	0.418886	0.593984	3.70221	0.000213726	0.00123548	0.000502558	1
15608028	-	Rv0888	127.116	86.1148	0.561808	0.736907	3.69799	0.000217311	0.00125428	0.000510205	1
15607502	-	Rv0361	275.244	223.149	0.302705	0.477804	3.69058	0.000223741	0.00128942	0.000524498	1
15609222	-	Rv2085	47.1714	21.0583	1.16352	1.33862	3.68681	0.000227083	0.00130668	0.00053079	1
15608206	-	Rv1066	62.6335	123.267	-0.976781	-0.801682	-3.68677	0.000227117	0.00130488	0.00053079	1
15607331	-	Rv0190	204.699	319.936	-0.644277	-0.469178	-3.68258	0.000230881	0.00132449	0.000538765	1
15609207	cobK	Rv2070c	61.4056	31.7413	0.95201	1.12711	3.67404	0.000238745	0.00136752	0.000556268	1
15609117	mpt64	Rv1980c	527.047	732.637	-0.475167	-0.300068	-3.67079	0.000241801	0.00138293	0.000562536	1
15609358	glnE	Rv2221c	106.861	68.9946	0.631185	0.806284	3.66545	0.000246908	0.00140999	0.000573545	1
15610745	folE	Rv3609c	214.986	166.728	0.366751	0.541849	3.65794	0.000254246	0.0014497	0.000589698	1
15608932	-	Rv1795	278.599	227.339	0.293348	0.468446	3.64621	0.000266138	0.00151522	0.000615547	1
15610811	-	Rv3675	245.791	196.01	0.326508	0.501606	3.64615	0.000266194	0.00151325	0.000615547	1
15608159	-	Rv1019	216.308	168.232	0.362635	0.537733	3.6439	0.000268538	0.00152428	0.000620033	1
15609217	lppJ	Rv2080	381.011	327.125	0.219993	0.395091	3.64252	0.00026998	0.00153016	0.000622202	1
15608731	-	Rv1593c	238.187	188.88	0.334622	0.50972	3.64223	0.000270289	0.00152961	0.000622202	1
15609563	-	Rv2426c	181.255	135.722	0.417358	0.592456	3.64031	0.000272313	0.00153875	0.000625394	1
57116991	-	Rv2438A	44.4496	19.4346	1.19355	1.36864	3.64014	0.000272492	0.00153746	0.000625394	1
15610916	-	Rv3780	213.524	165.723	0.365626	0.540725	3.63863	0.000274097	0.0015442	0.000628137	1
15609114	-	Rv1977	79.8063	46.6757	0.773831	0.948929	3.63697	0.000275861	0.00155182	0.000631237	1
57117145	ponA2	Rv3682	366.245	312.829	0.227434	0.402532	3.63378	0.000279298	0.00156881	0.000638149	1
15607892	fadE9	Rv0752c	75.0468	42.9057	0.806621	0.98172	3.62804	0.000285578	0.0016017	0.00065067	1
15609576	proB	Rv2439c	87.3606	52.9828	0.72146	0.896558	3.628	0.000285627	0.0015996	0.00065067	1
15608466	glgB	Rv1326c	82.7651	49.2029	0.750278	0.925376	3.62663	0.000287148	0.00160573	0.000653164	1
15607383	fabG	Rv0242c	158.769	115.521	0.458775	0.633873	3.6191	0.000295625	0.00165068	0.000671451	1
15610783	-	Rv3647c	82.5147	151.105	-0.872824	-0.697726	-3.6172	0.000297802	0.00166038	0.000675395	1
57116693	fbpC	Rv0129c	599.374	820.518	-0.453078	-0.27798	-3.61271	0.000303014	0.00168694	0.000686199	1
15608317	fdxC	Rv1177	660.888	896.766	-0.440326	-0.265228	-3.61169	0.000304213	0.00169112	0.000687899	1
15611046	-	Rv3910	162.013	118.664	0.44923	0.624328	3.6068	0.00031	0.00172075	0.000699954	1
15607565	-	Rv0424c	301.27	250.103	0.268536	0.443634	3.60635	0.000310535	0.00172118	0.000700129	1
15609688	-	Rv2551c	129.726	89.7266	0.531862	0.70696	3.60261	0.000315039	0.00174359	0.000709241	1
15607189	-	Rv0047c	372.159	319.607	0.219621	0.394719	3.59679	0.000322174	0.00178046	0.00072424	1
15608332	-	Rv1192	243.079	194.466	0.321907	0.497005	3.59558	0.00032367	0.00178611	0.000726538	1
57116875	-	Rv1489	236.901	188.607	0.328903	0.504001	3.59519	0.000324156	0.00178617	0.000726565	1
15607888	-	Rv0748	230.882	182.986	0.335419	0.510517	3.59104	0.000329362	0.00181221	0.000736653	1
15608822	-	Rv1684	100.296	64.2849	0.641708	0.816806	3.59084	0.000329618	0.00181098	0.000736653	1
15607494	hspR	Rv0353	168.084	268.686	-0.676732	-0.501634	-3.58789	0.00033336	0.00182887	0.000743932	1
15610845	ask	Rv3709c	147.258	105.619	0.47947	0.654569	3.58632	0.000335374	0.00183724	0.000747339	1
57116775	-	Rv0749A	226.873	179.301	0.339503	0.514602	3.58567	0.000336219	0.0018392	0.000748133	1
15608690	frdA	Rv1552	88.0744	54.0999	0.703096	0.878194	3.57955	0.000344187	0.00188006	0.000764754	1
15607626	-	Rv0485	207.624	161.324	0.364016	0.539114	3.57831	0.000345823	0.00188626	0.000767278	1
15608428	-	Rv1288	48.49	22.7802	1.08991	1.26501	3.57778	0.000346531	0.00188739	0.000767738	1
15610083	pks1	Rv2946c	43.0828	91.9392	-1.09357	-0.918471	-3.57471	0.000350613	0.00190687	0.00077566	1
15608935	-	Rv1798	225.152	177.937	0.339534	0.514633	3.57223	0.000353955	0.00192227	0.000781926	1
15607866	-	Rv0726c	125.038	86.026	0.539524	0.714622	3.5705	0.000356303	0.00193224	0.00078598	1
15609909	-	Rv2772c	129.101	89.923	0.521741	0.696839	3.54869	0.000387157	0.00209654	0.000852814	1
15610780	-	Rv3644c	104.517	68.4276	0.611085	0.786183	3.54697	0.000389683	0.0021072	0.000857148	1
15610840	gshA	Rv3704c	156.507	114.635	0.449174	0.624272	3.54469	0.000393079	0.00212251	0.000863378	1
15609672	pepQ	Rv2535c	152.795	111.384	0.456052	0.631151	3.53676	0.000405062	0.00218409	0.000888424	1
15607703	htpX	Rv0563	136.715	225.079	-0.719255	-0.544157	-3.53601	0.000406226	0.00218724	0.000889706	1
57116978	phoH1	Rv2368c	313.304	263.451	0.250027	0.425125	3.53558	0.00040688	0.00218763	0.000889866	1
15610597	rpmJ	Rv3461c	7814.65	8348.91	-0.095407	0.0796913	3.52894	0.00041722	0.00224003	0.000911181	1
15610356	-	Rv3220c	137.155	97.4146	0.493594	0.668693	3.52714	0.000420081	0.00225219	0.000916125	1
15608370	-	Rv1230c	163.004	120.881	0.431319	0.606417	3.52495	0.000423565	0.00226764	0.000922409	1
15609023	fbpB	Rv1886c	367.94	317.328	0.213493	0.388591	3.52455	0.000424204	0.00226784	0.000922492	1
15610521	-	Rv3385c	127.64	89.003	0.52015	0.695249	3.52146	0.000429182	0.0022912	0.000931995	1
15608092	sucD	Rv0952	150.247	109.337	0.458555	0.633654	3.51954	0.000432299	0.00230457	0.000937435	1
15610741	-	Rv3605c	121.47	83.6442	0.538261	0.713359	3.51373	0.000441867	0.00235225	0.00095683	1
15610391	manA	Rv3255c	91.4611	57.703	0.664513	0.839611	3.51086	0.000446654	0.00237438	0.000964999	1
57117016	ceoC	Rv2692	100.578	65.4763	0.619267	0.794365	3.51072	0.000446898	0.00237234	0.000964999	1
15607668	-	Rv0528	72.3705	41.894	0.788659	0.963757	3.50848	0.000450679	0.00238904	0.000971794	1
15610420	-	Rv3284	292.247	243.66	0.262318	0.437416	3.50591	0.000455047	0.00240881	0.000979836	1
15609577	obgE	Rv2440c	188.76	145.075	0.379757	0.554855	3.5019	0.000461948	0.00244191	0.000993299	1
15610015	mpt53	Rv2878c	247.312	200.545	0.302407	0.477505	3.49626	0.00047182	0.0024906	0.00101311	1
15607557	thiS	Rv0416	48.1247	23.1363	1.05662	1.23172	3.49055	0.000482029	0.00254093	0.00103358	1
15610595	rpsK	Rv3459c	1283.22	1262.02	0.0240354	0.199134	3.48734	0.000487859	0.00256807	0.00104462	1
15609920	gpsI	Rv2783c	562.658	513.727	0.131258	0.306356	3.48583	0.000490618	0.00257899	0.00104906	1
15608958	secA2	Rv1821	301.393	253.062	0.252154	0.427252	3.48376	0.000494416	0.00259534	0.00105571	1
15610797	-	Rv3661	108.946	73.0638	0.576379	0.751477	3.48237	0.000497005	0.0026053	0.00105976	1
15609691	-	Rv2554c	131.572	93.1681	0.497942	0.67304	3.47444	0.000511926	0.00267979	0.00109006	1
15607455	-	Rv0314c	347.116	298.126	0.219496	0.394594	3.4726	0.00051545	0.00269449	0.00109504	1
15609734	-	Rv2597	105.089	69.833	0.589625	0.764723	3.47247	0.000515694	0.00269204	0.00109504	1
15607508	-	Rv0367c	158.471	117.62	0.430089	0.605187	3.46928	0.000521853	0.00272042	0.00110659	1
15607891	mmsB	Rv0751c	84.3072	52.1659	0.69255	0.867648	3.46643	0.000527426	0.00274567	0.00111686	1
15610869	-	Rv3733c	216.693	172.005	0.333208	0.508306	3.46519	0.000529864	0.00275456	0.00112048	1
15608094	-	Rv0954	358.231	309.319	0.211794	0.386892	3.46354	0.000533126	0.0027677	0.00112582	1
57116750	ccdA	Rv0527	69.8525	40.2991	0.793566	0.968664	3.46151	0.000537162	0.00278482	0.00113168	1
15608772	-	Rv1634	82.2685	50.5142	0.703651	0.878749	3.4614	0.000537377	0.00278211	0.00113168	1
57116829	ispH	Rv1110	320.685	272.459	0.235117	0.410215	3.46047	0.000539227	0.00278786	0.00113402	1
15609339	cbhK	Rv2202c	335.918	287.527	0.224412	0.39951	3.45571	0.000548838	0.00283366	0.00115265	1
15608019	-	Rv0879c	173.838	132.041	0.396762	0.57186	3.45341	0.000553548	0.00285406	0.00116095	1
15610169	-	Rv3032	71.5232	41.738	0.777048	0.952147	3.4528	0.000554803	0.00285663	0.00116199	1
15610755	esxV	Rv3619c	82.0342	147.391	-0.845354	-0.670255	-3.4482	0.000564332	0.00290173	0.00117958	1
15609596	-	Rv2459	178.672	136.621	0.38713	0.562229	3.44788	0.000564996	0.00290118	0.00117958	1
15608434	thrA	Rv1294	144.274	105.009	0.458305	0.633403	3.44764	0.000565507	0.00289986	0.00117958	1
15609372	-	Rv2235	96.4191	62.6574	0.621834	0.796933	3.44694	0.000566977	0.00290345	0.00118104	1
15608513	-	Rv1373	80.2018	49.1105	0.707604	0.882702	3.43066	0.000602104	0.00307914	0.00125164	1
15609219	-	Rv2082	150.553	110.985	0.439905	0.615004	3.43049	0.000602502	0.003077	0.00125164	1
15609359	glnA2	Rv2222c	285.472	238.825	0.257394	0.432492	3.42894	0.000605945	0.0030904	0.00125709	1
15607287	-	Rv0145	782.095	740.883	0.0780984	0.253197	3.42845	0.000607038	0.00309179	0.00125765	1
15610301	-	Rv3165c	46.3007	22.2808	1.05524	1.23033	3.42074	0.000624512	0.0031765	0.00129211	1
15608236	-	Rv1096	137.159	99.0502	0.469622	0.64472	3.41491	0.000638042	0.00324094	0.00131832	1
15609676	aroK	Rv2539c	151.232	111.888	0.434716	0.609814	3.41228	0.000644224	0.00326794	0.0013293	1
15610353	-	Rv3217c	115.769	79.9677	0.533763	0.708861	3.41131	0.000646527	0.00327521	0.00133226	1
15610224	-	Rv3087	84.96	53.3409	0.67154	0.846638	3.40794	0.000654543	0.00331137	0.00134697	1
15609375	ahpE	Rv2238c	145.656	106.886	0.44649	0.621588	3.40647	0.000658092	0.00332486	0.00135246	1
15607214	-	Rv0072	62.9269	35.2631	0.835516	1.01061	3.40287	0.000666815	0.00336442	0.00136855	1
15608963	gcvH	Rv1826	284.121	238.168	0.254529	0.429627	3.39984	0.000674243	0.00339736	0.00138195	1
15610286	nuoF	Rv3150	180.359	139.036	0.375411	0.55051	3.39882	0.000676781	0.00340559	0.0013853	1
15611007	-	Rv3871	448.043	400.669	0.161225	0.336324	3.39698	0.000681346	0.00342399	0.00139278	1
15609702	-	Rv2565	99.0982	65.5681	0.595865	0.770963	3.39588	0.000684092	0.00343321	0.00139653	1
15609613	gdh	Rv2476c	192.376	150.374	0.355378	0.530476	3.39427	0.000688121	0.00344884	0.00140289	1
15611052	-	Rv3916c	149.641	110.791	0.433672	0.608771	3.38909	0.000701261	0.00351003	0.00142778	1
15607260	oxcA	Rv0118c	52.0751	26.8888	0.95359	1.12869	3.38722	0.000706052	0.00352932	0.00143563	1
15608979	-	Rv1842c	113.094	77.9506	0.536893	0.711991	3.38471	0.00071253	0.00355699	0.00144688	1
15607870	-	Rv0730	287.523	241.923	0.249131	0.424229	3.38034	0.000723974	0.00360934	0.00146818	1
15608000	fadB	Rv0860	447.49	400.665	0.15946	0.334558	3.3781	0.000729897	0.00363406	0.00147823	1
15609671	efp	Rv2534c	400.837	353.965	0.17941	0.354508	3.37602	0.000735413	0.00365669	0.00148744	1
15610900	-	Rv3764c	133.826	96.6296	0.469825	0.644924	3.3741	0.000740579	0.00367752	0.00149591	1
15609099	-	Rv1962c	95.6716	62.9037	0.604946	0.780044	3.37064	0.000749939	0.00371911	0.00151283	1
15608603	-	Rv1465	41.5751	86.7635	-1.06137	-0.886271	-3.36964	0.000752671	0.00372775	0.00151634	1
15609620	plsC	Rv2483c	161.895	122.385	0.403634	0.578733	3.36869	0.000755258	0.00373565	0.00151956	1
15610257	-	Rv3120	143.626	105.644	0.443108	0.618207	3.36622	0.000762064	0.00376438	0.00153124	1
15607317	-	Rv0176	223.234	180.214	0.308844	0.483942	3.3627	0.000771855	0.00380775	0.00154888	1
15607783	mmaA3	Rv0643c	272.453	227.662	0.259112	0.43421	3.36212	0.000773465	0.00381071	0.00155009	1
15609623	echA14	Rv2486	75.1506	45.6169	0.720217	0.895315	3.36097	0.000776704	0.00382167	0.00155455	1
15609095	-	Rv1958c	42.3133	87.7269	-1.05191	-0.876809	-3.35762	0.000786161	0.00386315	0.00157125	1
15607625	-	Rv0484c	93.5836	61.2583	0.61135	0.786449	3.35729	0.0007871	0.00386273	0.00157125	1
15607561	-	Rv0420c	125.147	89.0956	0.490198	0.665297	3.35405	0.000796384	0.00390321	0.00158772	1
15610196	cyp136	Rv3059	178.972	138.53	0.369533	0.544631	3.35298	0.000799458	0.00391319	0.00159178	1
57116737	-	Rv0470A	53.0153	27.9012	0.926084	1.10118	3.3503	0.000807231	0.00394611	0.00160517	1
15607269	-	Rv0127	103.732	70.2543	0.562199	0.737297	3.34209	0.000831491	0.00405944	0.00165127	1
15610662	-	Rv3526	230.794	187.881	0.296789	0.471887	3.34098	0.000834831	0.00407048	0.00165575	1
15610316	-	Rv3180c	58.4202	32.2625	0.856609	1.03171	3.33497	0.000853088	0.00415412	0.00168978	1
15609717	hisS	Rv2580c	103.249	69.9304	0.562142	0.73724	3.33409	0.000855793	0.00416192	0.00169295	1
15610240	-	Rv3103c	105.829	72.2347	0.550965	0.726063	3.33075	0.000866124	0.00420673	0.00171118	1
15608626	-	Rv1488	318.258	273.249	0.219982	0.395081	3.32889	0.000871939	0.00422952	0.00172045	1
15607313	mce1D	Rv0172	889.399	856.492	0.054392	0.22949	3.32761	0.000875939	0.00424346	0.00172612	1
57116743	-	Rv0500A	353.42	308.156	0.197723	0.372822	3.32318	0.000889989	0.00430599	0.00175155	1
15610050	-	Rv2913c	25.5789	60.952	-1.25272	-1.07762	-3.32203	0.000893646	0.00431814	0.0017565	1
15610706	-	Rv3570c	281.707	410.166	-0.542016	-0.366918	-3.31931	0.000902411	0.00435491	0.00177145	1
15607379	-	Rv0238	241.649	198.775	0.281771	0.45687	3.31849	0.000905064	0.00436213	0.00177439	1
15608670	-	Rv1532c	67.7674	124.742	-0.880278	-0.70518	-3.31734	0.0009088	0.00437454	0.00177944	1
15608425	cysD	Rv1285	144.286	107.033	0.430867	0.605965	3.31415	0.000919223	0.00441907	0.00179755	1
15609228	-	Rv2091c	838.103	1100.44	-0.392883	-0.217785	-3.31266	0.000924124	0.00443697	0.00180483	1
15607505	-	Rv0364	147.127	109.711	0.423353	0.598452	3.30943	0.000934849	0.00448276	0.00182346	1
57117019	35kd_ag	Rv2744c	386.599	542.893	-0.48983	-0.314732	-3.30561	0.000947714	0.00453867	0.00184445	1
57116892	hisI	Rv1606	109.246	75.5671	0.531746	0.706844	3.30552	0.000948016	0.00453436	0.00184445	1
15607784	mmaA2	Rv0644c	159.065	120.826	0.396685	0.571783	3.30299	0.000956589	0.00456956	0.00185877	1
57117108	cut3	Rv3451	121.878	86.919	0.487697	0.662796	3.29894	0.00097052	0.00463024	0.00188345	1
57116801	pstS1	Rv0934	156.859	118.896	0.399764	0.574862	3.29591	0.00098105	0.00467456	0.00190148	1
15608010	-	Rv0870c	359.689	315.129	0.190805	0.365903	3.29426	0.000986803	0.00469604	0.00191021	1
15608365	-	Rv1225c	159.755	121.675	0.392832	0.567931	3.29004	0.00100173	0.00476104	0.00193666	0
15609743	-	Rv2606c	167.837	129.208	0.377369	0.552468	3.28924	0.00100459	0.00476863	0.00193974	0
15608181	-	Rv1041c	146.359	109.359	0.420435	0.595533	3.28635	0.00101495	0.00481174	0.00195728	0
15608091	sucC	Rv0951	143.569	107.016	0.423914	0.599012	3.27192	0.00106821	0.00505788	0.0020574	0
15609355	lipA	Rv2218	178.107	139.124	0.356369	0.531467	3.27148	0.00106987	0.0050594	0.00205802	0
15609860	-	Rv2723	92.4565	61.3757	0.591107	0.766205	3.26254	0.00110417	0.00521506	0.00212134	0
15610282	nuoB	Rv3146	190.848	151.329	0.334729	0.509828	3.26081	0.00111095	0.00524049	0.00213168	0
15608327	rocA	Rv1187	31.6414	69.8856	-1.14318	-0.968084	-3.25683	0.00112664	0.00530787	0.00215909	0
15608531	metK	Rv1392	429.753	386.346	0.153613	0.328711	3.25588	0.00113042	0.00531903	0.00216363	0
15608246	-	Rv1106c	105.761	73.1254	0.532362	0.70746	3.25485	0.00113452	0.00533168	0.00216877	0
15607390	-	Rv0249c	117.975	193.61	-0.714674	-0.539576	-3.25444	0.00113615	0.00533268	0.00216918	0
15610176	echA17	Rv3039c	81.0551	51.7582	0.647116	0.822214	3.24639	0.00116881	0.00547914	0.00222876	0
15610409	-	Rv3273	132.611	97.3797	0.445513	0.620612	3.24578	0.0011713	0.00548401	0.00223074	0
15610619	-	Rv3483c	138.601	102.872	0.430094	0.605192	3.24449	0.00117661	0.00550202	0.00223806	0
15609679	-	Rv2542	77.1609	48.497	0.669975	0.845073	3.24262	0.00118434	0.00553134	0.00224999	0
15608680	glbN	Rv1542c	44.5187	22.2274	1.00207	1.17717	3.23903	0.00119937	0.00559458	0.00227572	0
15607837	-	Rv0697	56.3317	31.4283	0.841881	1.01698	3.23631	0.00121085	0.00564115	0.00229466	0
15609675	aroB	Rv2538c	119.106	85.3461	0.480852	0.655951	3.23135	0.00123206	0.00573287	0.00233197	0
15610558	-	Rv3422c	105.06	72.8127	0.528944	0.704042	3.23028	0.0012367	0.00574737	0.00233786	0
57116682	trpG	Rv0013	158.221	121.226	0.384241	0.559339	3.22948	0.00124015	0.00575633	0.00234151	0
15609097	-	Rv1960c	34.6905	74.2962	-1.09875	-0.923651	-3.22867	0.00124367	0.00576553	0.00234525	0
15610683	-	Rv3547	175.66	137.688	0.351389	0.526487	3.22126	0.00127628	0.00590945	0.00240379	0
15610381	mtrB	Rv3245c	188.747	150.1	0.330525	0.505623	3.21841	0.00128904	0.00596124	0.00242226	0
15608389	-	Rv1249c	121.621	87.7912	0.470239	0.645337	3.21836	0.00128924	0.00595483	0.00242226	0
57116799	pstA1	Rv0930	135.973	100.939	0.429838	0.604937	3.21237	0.00131644	0.00607305	0.00246788	0
15609042	aao	Rv1905c	165.091	127.918	0.368039	0.543137	3.21231	0.00131674	0.00606699	0.00246788	0
15607560	lpqM	Rv0419	164.19	127.153	0.368803	0.543901	3.20761	0.00133843	0.00615938	0.00250546	0
15607161	-	Rv0019c	217.203	177.652	0.289992	0.465091	3.19818	0.001383	0.00635672	0.00258573	0
15609930	truB	Rv2793c	78.1932	49.8594	0.649175	0.824274	3.1954	0.00139638	0.00641041	0.00260538	0
15609340	-	Rv2203	431.247	389.594	0.146542	0.32164	3.19529	0.0013969	0.00640503	0.00260538	0
15608691	frdB	Rv1553	87.9883	58.2846	0.594197	0.769295	3.19385	0.0014039	0.00642927	0.00261524	0
57117089	-	Rv3322c	156.691	120.394	0.380161	0.555259	3.19264	0.00140976	0.00644829	0.00262298	0
15607330	ilvD	Rv0189c	216.479	177.119	0.289513	0.464611	3.18981	0.00142365	0.00650393	0.00264561	0
15607619	deoC	Rv0478	150.895	115.117	0.390452	0.56555	3.18541	0.00144549	0.00659568	0.00268294	0
15607262	fusA2	Rv0120c	164.063	127.477	0.364016	0.539114	3.18079	0.00146873	0.00669364	0.00272278	0
15607222	-	Rv0080	1483.35	1869.52	-0.333802	-0.158704	-3.18002	0.00147264	0.00670337	0.00272674	0
15610373	-	Rv3237c	182.256	144.692	0.332986	0.508084	3.17662	0.00149002	0.00677431	0.00275559	0
15609685	-	Rv2548	122.089	88.8145	0.459065	0.634164	3.17487	0.00149905	0.00680713	0.00276895	0
57116762	-	Rv0622	45.6787	23.5916	0.953247	1.12835	3.17159	0.00151605	0.00687605	0.00279698	0
15608821	-	Rv1683	89.724	60.0553	0.579203	0.754301	3.17057	0.00152142	0.0068921	0.00280351	0
57116954	-	Rv2188c	70.5764	43.6954	0.691706	0.866804	3.16897	0.00152982	0.00692185	0.00281561	0
15608015	-	Rv0875c	119.736	86.7737	0.46453	0.639628	3.16822	0.00153378	0.00693143	0.00281951	0
57116809	PE_PGRS18	Rv0980c	140.714	105.973	0.409064	0.584162	3.16705	0.00153996	0.00695101	0.00282747	0
15608732	nadA	Rv1594	339.418	478.73	-0.496149	-0.321051	-3.16289	0.00156213	0.00704267	0.00286476	0
15609374	-	Rv2237	137.917	103.514	0.413972	0.58907	3.15907	0.00158272	0.00712695	0.00289904	0
15607381	-	Rv0240	82.1564	53.6537	0.614694	0.789792	3.15717	0.00159306	0.00716496	0.0029145	0
57116707	cobQ1	Rv0255c	58.1841	33.5908	0.792561	0.967659	3.15645	0.00159702	0.00717422	0.00291827	0
15609093	-	Rv1956	20.782	51.1821	-1.3003	-1.12521	-3.15247	0.00161895	0.00726407	0.00295482	0
15607654	-	Rv0513	164.049	127.958	0.35846	0.533558	3.15091	0.00162764	0.0072944	0.00296715	0
15608237	-	Rv1097c	141.528	107.055	0.402738	0.577837	3.14525	0.00165943	0.00742803	0.00301974	0
15607638	-	Rv0497	137.932	103.736	0.411033	0.586131	3.14508	0.00166043	0.00742367	0.00301974	0
15607268	treS	Rv0126	99.1745	68.6643	0.530409	0.705507	3.14423	0.00166527	0.00743651	0.00302496	0
15608241	-	Rv1101c	101.124	70.4251	0.521969	0.697067	3.1416	0.0016803	0.00749472	0.00304529	0
15610454	sdhA	Rv3318	88.1779	59.038	0.578773	0.753871	3.14157	0.00168044	0.0074865	0.00304529	0
15607170	-	Rv0028	111.617	79.8239	0.483662	0.65876	3.13997	0.00168966	0.00751871	0.0030584	0
15609512	-	Rv2375	287.692	247.783	0.215446	0.390545	3.13107	0.00174171	0.00774118	0.00314889	0
15610861	-	Rv3725	107.991	76.7625	0.492432	0.66753	3.1249	0.00177867	0.00789611	0.00321191	0
15607620	-	Rv0479c	334.953	294.869	0.183888	0.358987	3.12259	0.00179268	0.00794896	0.00323341	0
15608785	-	Rv1647	88.0762	59.2853	0.571078	0.746176	3.11186	0.00185915	0.00823398	0.00334935	0
57116854	-	Rv1372	56.5875	32.6906	0.791609	0.966707	3.11029	0.00186904	0.0082681	0.00336323	0
57117051	nrdF	Rv3048c	296.508	257.082	0.205847	0.380945	3.10573	0.00189811	0.00838684	0.00341153	0
15608760	cydB	Rv1622c	66.0097	40.5378	0.70341	0.878508	3.09981	0.00193644	0.0085462	0.00347635	0
15610091	-	Rv2954c	298.793	259.509	0.203362	0.378461	3.09868	0.00194388	0.00856899	0.00348562	0
15607288	-	Rv0146	119.846	192.847	-0.686276	-0.511178	-3.09226	0.00198638	0.00874609	0.00355766	0
15610827	-	Rv3691	79.9412	52.4627	0.607646	0.782745	3.0903	0.00199955	0.0087938	0.00357707	0
15609817	-	Rv2680	328.238	289.025	0.183548	0.358646	3.08837	0.0020126	0.00884088	0.00359622	0
15607951	-	Rv0811c	119.19	87.3921	0.447687	0.622785	3.08674	0.00202365	0.0088791	0.00361176	0
15609661	fas	Rv2524c	467.441	429.718	0.121393	0.296491	3.08002	0.00206984	0.00907121	0.00368991	0
57116869	PE_PGRS29	Rv1468c	94.6186	65.4204	0.532383	0.707482	3.07869	0.00207912	0.0091013	0.00370215	0
15608476	cysM	Rv1336	166.699	131.693	0.34007	0.515168	3.07658	0.00209391	0.00915541	0.00372416	0
15608112	fadE12	Rv0972c	14.8078	40.2174	-1.44146	-1.26636	-3.06903	0.00214758	0.00937918	0.00381518	0
15611032	-	Rv3896c	91.4748	62.7867	0.542916	0.718014	3.06657	0.0021653	0.00944561	0.0038422	0
57116876	-	Rv1489A	180.42	144.901	0.316286	0.491384	3.06555	0.00217273	0.00946709	0.00385094	0
15609619	plsB2	Rv2482c	125.413	93.3982	0.425215	0.600314	3.06396	0.00218426	0.00950633	0.00386338	0
15607862	rpmD	Rv0722	456.917	622.218	-0.44549	-0.270392	-3.06389	0.00218479	0.00949768	0.00386338	0
15609901	thyA	Rv2764c	157.097	122.892	0.354268	0.529366	3.06141	0.00220298	0.0095657	0.00389105	0
15608341	-	Rv1201c	98.8807	69.4283	0.510166	0.685264	3.0602	0.00221192	0.00959349	0.0038994	0
15609429	-	Rv2292c	73.1888	46.9846	0.639435	0.814533	3.06008	0.00221279	0.00958621	0.0038994	0
15608599	-	Rv1461	200.182	297.977	-0.573891	-0.398793	-3.05785	0.0022293	0.00964665	0.00392398	0
15610107	lipN	Rv2970c	158.364	124.17	0.350922	0.52602	3.05607	0.0022426	0.00969306	0.00394286	0
15608900	-	Rv1762c	62.0986	37.7056	0.719783	0.894881	3.05393	0.00225867	0.00975135	0.00396657	0
15610387	rubA	Rv3251c	197.252	294.04	-0.575976	-0.400878	-3.05236	0.00227053	0.00979134	0.00398284	0
15610996	-	Rv3860	66.5542	118.716	-0.834913	-0.659815	-3.05193	0.00227377	0.00979412	0.00398397	0
15607697	pimB	Rv0557	52.9265	30.2271	0.808146	0.983244	3.05069	0.00228315	0.00982327	0.00399583	0
15607503	mgtE	Rv0362	75.2644	48.8697	0.623027	0.798125	3.04932	0.00229362	0.00985707	0.00400958	0
57117080	secA1	Rv3240c	255.019	217.753	0.227913	0.403011	3.0354	0.00240214	0.0103117	0.00419451	0
15608749	trpC	Rv1611	259.403	222.098	0.223998	0.399097	3.03371	0.00241568	0.010358	0.00421335	0
15608073	pstB	Rv0933	103.731	74.1891	0.483562	0.658661	3.02659	0.00247328	0.0105929	0.0043089	0
15611002	-	Rv3866	699.388	918.317	-0.392899	-0.217801	-3.0261	0.00247727	0.010598	0.00431096	0
15608621	fabG1	Rv1483	229.535	193.063	0.249639	0.424737	3.02354	0.00249833	0.010676	0.00434267	0
15610546	guaB3	Rv3410c	94.9825	66.4124	0.516209	0.691308	3.02255	0.00250657	0.010699	0.00435207	0
15609908	-	Rv2771c	112.646	82.335	0.452225	0.627323	3.02029	0.0025253	0.0107668	0.00437962	0
15607682	menE	Rv0542c	68.3275	43.2586	0.659478	0.834576	3.01895	0.00253653	0.0108025	0.00438936	0
57116913	PE19	Rv1791	912.827	1176.55	-0.366151	-0.191052	-3.01894	0.00253664	0.0107907	0.00438936	0
15610086	-	Rv2949c	566.874	756.027	-0.415409	-0.24031	-3.01746	0.00254905	0.0108313	0.00440588	0
15607258	-	Rv0116c	140.913	108.442	0.377887	0.552985	3.0164	0.00255792	0.0108568	0.00441623	0
15608602	csd	Rv1464	88.8434	149.201	-0.747921	-0.572822	-3.01548	0.00256575	0.0108777	0.00442475	0
15608464	-	Rv1324	238.63	202.12	0.239561	0.41466	3.015	0.00256982	0.0108827	0.00442679	0
15607932	-	Rv0792c	45.9312	88.379	-0.944229	-0.76913	-3.01189	0.00259626	0.0109824	0.00446733	0
15610141	cfp6	Rv3004	174.516	140.237	0.31549	0.490588	3.0105	0.00260819	0.0110205	0.00448281	0
15608433	lysA	Rv1293	87.2808	59.7572	0.54655	0.721649	3.00871	0.00262362	0.0110733	0.00450428	0
15610177	-	Rv3040c	59.7948	36.2388	0.722484	0.897582	3.00438	0.00266126	0.0112196	0.00456379	0
15610655	-	Rv3519	205.59	303.561	-0.562218	-0.38712	-3.0021	0.00268121	0.011291	0.00458812	0
15609246	prcA	Rv2109c	271.342	234.565	0.210121	0.385219	3.00208	0.00268143	0.0112793	0.00458812	0
15609634	pdhA	Rv2497c	166.84	253.185	-0.601726	-0.426628	-3.00083	0.00269242	0.0113129	0.00460179	0
15607295	ptbB	Rv0153c	108.379	78.7545	0.460649	0.635747	2.99793	0.00271822	0.0114086	0.00463925	0
15607558	thiG	Rv0417	49.5532	27.9408	0.826606	1.0017	2.99768	0.00272039	0.0114051	0.00463925	0
57116804	-	Rv0966c	105.191	75.8796	0.47123	0.646329	2.99716	0.00272505	0.0114119	0.00464204	0
57116924	PE_PGRS34	Rv1840c	56.8668	33.8906	0.746701	0.9218	2.99634	0.00273239	0.01143	0.00464938	0
15607867	fucA	Rv0727c	99.0209	70.3435	0.493314	0.668413	2.99579	0.00273732	0.0114379	0.00465259	0
15608992	-	Rv1855c	136.855	104.982	0.382512	0.55761	2.9951	0.00274352	0.0114511	0.00465798	0
15610063	-	Rv2926c	208.515	173.231	0.267457	0.442555	2.99338	0.00275905	0.0115032	0.00467916	0
15609286	yfiH	Rv2149c	141.205	109.072	0.372509	0.547607	2.99294	0.00276302	0.011507	0.00468071	0
15609427	lppO	Rv2290	107.167	77.7397	0.463137	0.638236	2.9915	0.00277614	0.0115489	0.00469775	0
15608650	epiA	Rv1512	91.2657	63.4882	0.523585	0.698683	2.9906	0.00278431	0.0115701	0.00470638	0
15610601	rmlC	Rv3465	109.83	80.1992	0.453612	0.62871	2.98817	0.00280656	0.0116497	0.00473876	0
15608651	-	Rv1513	108.594	79.1315	0.456627	0.631725	2.984	0.00284505	0.0117965	0.00479847	0
15609932	-	Rv2795c	131.782	100.437	0.391851	0.566949	2.98345	0.00285021	0.0118049	0.00479879	0
15609747	pimA	Rv2610c	88.3301	60.9727	0.534741	0.709839	2.98331	0.0028515	0.0117973	0.00479879	0
15608560	-	Rv1422	75.8679	50.0791	0.599281	0.774379	2.98268	0.00285736	0.0118086	0.00480338	0
15607949	purM	Rv0809	249.161	213.159	0.225151	0.40025	2.9812	0.00287124	0.0118529	0.00482142	0
15608155	rplY	Rv1015c	188.557	154.298	0.289274	0.464372	2.97555	0.00292468	0.0120603	0.00490579	0
15607657	-	Rv0516c	545.549	513.102	0.0884641	0.263562	2.97492	0.00293061	0.0120715	0.00491036	0
15609382	kasA	Rv2245	1133.19	1129.39	0.00485366	0.179952	2.9711	0.00296736	0.0122096	0.00496652	0
15608601	-	Rv1463	95.6866	157.574	-0.719643	-0.544545	-2.96044	0.00307198	0.0126263	0.005136	0
15608477	-	Rv1337	169.559	136.402	0.313925	0.489023	2.95876	0.00308876	0.0126814	0.00515844	0
15607190	-	Rv0048c	75.4789	49.9977	0.594211	0.769309	2.95814	0.00309499	0.0126932	0.00516322	0
57117155	-	Rv3782	132.424	101.426	0.384738	0.559836	2.95684	0.00310812	0.0127332	0.00517949	0
15609914	-	Rv2777c	108.959	79.8448	0.448519	0.623617	2.9548	0.00312875	0.0128038	0.0052082	0
15607267	pepA	Rv0125	191.69	157.78	0.280868	0.455966	2.95016	0.00317609	0.0129834	0.00528127	0
15609954	-	Rv2817c	51.7751	30.1267	0.781217	0.956315	2.94841	0.00319411	0.0130429	0.00530548	0
15607636	-	Rv0495c	160.406	127.874	0.326997	0.502095	2.94802	0.00319818	0.0130454	0.00530649	0
15608605	fadE15	Rv1467c	67.8785	43.5782	0.639349	0.814448	2.9467	0.00321183	0.0130869	0.00532339	0
15609509	-	Rv2372c	144.296	112.701	0.356525	0.531623	2.94536	0.00322576	0.0131295	0.00533731	0
15608836	-	Rv1698	165.223	132.501	0.318418	0.493516	2.94523	0.0032272	0.0131211	0.00533731	0
15607763	-	Rv0623	78.1318	52.4575	0.574761	0.749859	2.9435	0.00324528	0.0131804	0.00536143	0
57117006	pgsA1	Rv2612c	78.3366	52.6527	0.573179	0.748277	2.94194	0.00326162	0.0132325	0.00538262	0
15610742	folK	Rv3606c	164.937	132.298	0.318122	0.493221	2.94105	0.00327098	0.0132563	0.00539227	0
15608137	-	Rv0997	164.242	131.677	0.318814	0.493913	2.93862	0.00329679	0.0133465	0.00542898	0
15608049	-	Rv0909	347.873	312.652	0.154001	0.3291	2.93248	0.00336269	0.0135987	0.00553156	0
57116709	-	Rv0257	406.062	371.595	0.127972	0.30307	2.93095	0.00337923	0.0136509	0.00555281	0
57116777	PPE12	Rv0755c	88.3284	146.909	-0.73397	-0.558871	-2.92641	0.00342898	0.0138371	0.00562853	0
15607582	-	Rv0441c	209.463	175.45	0.255631	0.430729	2.926	0.0034335	0.0138405	0.00562992	0
15608589	ctaB	Rv1451	107.024	78.4914	0.447331	0.622429	2.92346	0.00346163	0.013939	0.00566999	0
15608095	-	Rv0955	105.515	77.1425	0.451851	0.626949	2.92156	0.0034828	0.0140092	0.00569856	0
15608519	pyrR	Rv1379	63.5756	40.1662	0.662491	0.837589	2.92106	0.00348842	0.0140169	0.00570168	0
15609531	ggtB	Rv2394	120.382	90.7888	0.407031	0.582129	2.92013	0.00349885	0.0140438	0.00571263	0
15608347	folP2	Rv1207	91.7728	64.8659	0.500607	0.675705	2.91184	0.00359306	0.0144066	0.00586021	0
15608480	rph	Rv1340	114.423	85.4554	0.421129	0.596227	2.90876	0.00362866	0.0145339	0.00591199	0
15609000	-	Rv1863c	337.519	302.961	0.155836	0.330934	2.90367	0.00368821	0.0147568	0.00600263	0
15610555	gcp	Rv3419c	77.1959	52.1055	0.567089	0.742187	2.89973	0.00373483	0.0149274	0.00607206	0
15610384	sahH	Rv3248c	487.215	455.808	0.0961322	0.271231	2.88924	0.00386172	0.0154182	0.0062717	0
15609321	-	Rv2184c	103.256	75.5932	0.449898	0.624997	2.88209	0.00395043	0.0157557	0.00640898	0
15608878	-	Rv1740	122.172	92.9857	0.393835	0.568933	2.88166	0.00395582	0.0157606	0.00641095	0
15609356	-	Rv2219	274.579	240.5	0.19119	0.366288	2.88097	0.00396459	0.0157788	0.00641838	0
15610243	fprA	Rv3106	83.9307	58.2563	0.526785	0.701883	2.87943	0.00398389	0.0158389	0.00644282	0
15610573	-	Rv3437	108.684	80.6288	0.430766	0.605865	2.87588	0.00402902	0.0160014	0.00650893	0
57117000	-	Rv2531c	100.078	72.7997	0.459126	0.634224	2.87469	0.0040443	0.0160452	0.00652675	0
15610018	cdsA	Rv2881c	160.478	129.205	0.31272	0.487819	2.87194	0.00407956	0.0161681	0.00657089	0
15607683	-	Rv0543c	282.476	248.57	0.184476	0.359574	2.87189	0.00408023	0.0161538	0.00657089	0
15610952	-	Rv3816c	166.291	134.781	0.303092	0.47819	2.87058	0.0040972	0.0162039	0.00659129	0
15610808	-	Rv3672c	116.491	87.8995	0.406287	0.581385	2.86924	0.00411457	0.0162556	0.0066123	0
57117092	PPE54	Rv3343c	33.5078	67.9852	-1.02072	-0.845625	-2.86609	0.00415581	0.0164013	0.00667159	0
57116894	cya	Rv1625c	154.003	123.144	0.322613	0.497711	2.86553	0.00416312	0.016413	0.00667536	0
15607564	thiC	Rv0423c	227.54	194.329	0.227622	0.402721	2.86524	0.00416687	0.0164106	0.00667536	0
15609805	-	Rv2668	73.2199	49.0117	0.579111	0.754209	2.86383	0.00418547	0.0164666	0.00669815	0
15607664	hemL	Rv0524	91.3323	65.0856	0.488788	0.663886	2.85989	0.00423793	0.0166556	0.00677504	0
15608292	-	Rv1152	114.982	86.6607	0.407963	0.583062	2.85799	0.00426331	0.0167379	0.00680851	0
15607786	lipG	Rv0646c	112.646	84.5595	0.413764	0.588862	2.85408	0.00431616	0.0169278	0.00688574	0
15609812	-	Rv2675c	89.3666	63.4069	0.495095	0.670194	2.8527	0.00433498	0.0169839	0.00690857	0
15610499	-	Rv3363c	81.5413	56.4421	0.530758	0.705856	2.85225	0.00434111	0.0169903	0.00691116	0
15609283	-	Rv2146c	210.987	178.547	0.240852	0.41595	2.84314	0.0044671	0.0174653	0.00710437	0
57117159	fbpD	Rv3803c	295.918	262.79	0.171285	0.346383	2.83809	0.00453838	0.0177255	0.00721024	0
15608473	-	Rv1333	73.2674	49.326	0.570823	0.745921	2.83735	0.00454892	0.0177483	0.00721951	0
15610419	sseA	Rv3283	384.546	352.423	0.125848	0.300947	2.83327	0.0046074	0.0179579	0.00730476	0
15607761	-	Rv0621	46.5782	26.8245	0.796104	0.971203	2.83274	0.00461511	0.0179694	0.00730943	0
15607764	-	Rv0624	116.026	87.9954	0.398948	0.574046	2.83096	0.00464081	0.0180508	0.00733877	0
15608291	-	Rv1151c	54.1	33.0155	0.712487	0.887586	2.8308	0.00464321	0.0180415	0.00733877	0
15611034	-	Rv3898c	163.008	132.333	0.300774	0.475872	2.82946	0.00466264	0.0180983	0.00736189	0
15610300	moxR3	Rv3164c	52.145	31.411	0.731258	0.906357	2.82874	0.00467323	0.0181208	0.00737102	0
15609922	rpsO	Rv2785c	1440.43	1464.54	-0.0239482	0.15115	2.82817	0.00468147	0.0181341	0.00737571	0
15608038	-	Rv0898c	224.094	191.701	0.22525	0.400348	2.82787	0.00468583	0.0181323	0.00737571	0
15610228	-	Rv3091	70.6511	47.1572	0.583234	0.758332	2.8265	0.0047059	0.0181913	0.00739896	0
15608040	-	Rv0900	65.1099	42.3735	0.619714	0.794812	2.826	0.00471333	0.0182014	0.00739896	0
57117090	moaX	Rv3323c	242.375	209.766	0.208464	0.383562	2.82588	0.00471508	0.0181895	0.00739896	0
15609918	-	Rv2781c	88.3923	145.213	-0.716175	-0.541077	-2.82553	0.00472026	0.0181909	0.00739952	0
15610624	-	Rv3488	34.5112	17.4224	0.986124	1.16122	2.82096	0.00478795	0.0184329	0.00749797	0
15611044	-	Rv3908	106.958	79.7917	0.422736	0.597834	2.81907	0.00481635	0.0185233	0.00752815	0
15609725	yajC	Rv2588c	292.101	259.417	0.171193	0.346291	2.81902	0.00481704	0.0185071	0.00752815	0
57116909	PPE25	Rv1787	6.11018	22.1637	-1.85891	-1.68382	-2.81794	0.00483329	0.0185506	0.00754585	0
15609276	pyrD	Rv2139	112.63	85.0384	0.405407	0.580505	2.81745	0.00484064	0.0185599	0.00754963	0
15608461	-	Rv1321	147.476	117.719	0.325134	0.500233	2.81712	0.00484569	0.0185604	0.00754983	0
15608432	argS	Rv1292	64.5697	42.0218	0.619717	0.794815	2.81426	0.00488896	0.0187071	0.00760951	0
15607911	-	Rv0771	43.4646	24.4671	0.828995	1.00409	2.81301	0.00490798	0.0187608	0.00763138	0
15610841	-	Rv3705c	207.715	175.957	0.23938	0.414478	2.81174	0.00492745	0.0188162	0.00764304	0
15609529	cysH	Rv2392	174.601	143.782	0.280179	0.455277	2.81164	0.00492892	0.0188027	0.00764304	0
15607261	fadD7	Rv0119	53.4667	32.6512	0.711506	0.886604	2.81154	0.00493044	0.0187895	0.00764304	0
15608225	-	Rv1085c	112.109	84.6902	0.404635	0.579733	2.80756	0.0049918	0.0190041	0.00773034	0
15609746	-	Rv2609c	111.277	83.934	0.406831	0.581929	2.80665	0.00500595	0.0190388	0.00774443	0
15610306	aofH	Rv3170	56.9005	35.6011	0.676518	0.851616	2.80291	0.00506438	0.0192416	0.00782692	0
15608460	-	Rv1320c	127.541	99.1833	0.362794	0.537892	2.79868	0.00513117	0.0194757	0.00792216	0
15609476	mmpL9	Rv2339	75.5082	51.7076	0.546256	0.721355	2.79744	0.00515095	0.0195311	0.00794469	0
15608439	prfA	Rv1299	279.777	247.663	0.175899	0.350997	2.79411	0.00520429	0.0197135	0.0080189	0
15608999	adhA	Rv1862	102.725	76.2401	0.430168	0.605266	2.79346	0.00521476	0.0197333	0.00802696	0
15607578	psd	Rv0437c	83.8329	59.1477	0.503195	0.678293	2.79243	0.00523139	0.0197764	0.0080445	0
15610089	-	Rv2952	131.034	102.598	0.352935	0.528033	2.78952	0.0052787	0.0199353	0.00810911	0
15609499	recO	Rv2362c	86.8747	61.9131	0.488692	0.66379	2.78886	0.00528936	0.0199556	0.00811735	0
15607172	-	Rv0030	96.1065	70.2903	0.451308	0.626406	2.7861	0.00533458	0.020106	0.00817798	0
15610413	-	Rv3277	126.102	98.0213	0.363424	0.538523	2.7858	0.00533954	0.0201046	0.00817798	0
15610407	-	Rv3271c	238.857	340.407	-0.511111	-0.336013	-2.78399	0.00536955	0.0201974	0.00821574	0
15610106	-	Rv2969c	224.744	193.241	0.217884	0.392983	2.78342	0.00537892	0.0202125	0.00822187	0
15610392	-	Rv3256c	70.6968	47.6512	0.569131	0.74423	2.78163	0.00540869	0.0203041	0.00825622	0
57117133	folB	Rv3607c	182.567	152.025	0.264123	0.439221	2.78142	0.00541216	0.0202969	0.00825622	0
15608221	-	Rv1081c	64.4959	42.3074	0.608296	0.783394	2.77773	0.00547404	0.0205086	0.00834231	0
15609320	-	Rv2183c	220.244	188.965	0.220982	0.39608	2.77563	0.00550943	0.0206207	0.0083879	0
57117106	PPE58	Rv3426	58.1694	102.598	-0.818675	-0.643577	-2.77515	0.00551755	0.0206306	0.00839194	0
15607871	-	Rv0731c	58.4202	37.1546	0.652927	0.828025	2.77273	0.00555876	0.0207641	0.00844624	0
15607362	-	Rv0221	104.823	78.4451	0.418203	0.593301	2.7718	0.00557468	0.020803	0.00846205	0
15609274	-	Rv2137c	744.95	728.29	0.0326308	0.207729	2.76686	0.00565993	0.0211002	0.00858295	0
15610608	-	Rv3472	58.9456	37.673	0.645854	0.820952	2.76477	0.00569625	0.0212146	0.0086295	0
15608774	TB15.3	Rv1636	338.837	307.979	0.13776	0.312858	2.75906	0.00579684	0.0215679	0.00877321	0
15610013	-	Rv2876	216.21	185.347	0.222207	0.397305	2.75801	0.00581536	0.0216155	0.00879256	0
57117164	PPE68	Rv3873	2118.24	2199.6	-0.05438	0.120718	2.75465	0.00587556	0.0218177	0.008872	0
15610679	fadE29	Rv3543c	78.0722	54.4354	0.520265	0.695363	2.75443	0.00587948	0.0218108	0.008872	0
15607195	rpsF	Rv0053	280.85	249.69	0.169663	0.344762	2.75271	0.00591051	0.0219043	0.00891006	0
15607918	cyp126	Rv0778	77.8917	54.3011	0.520487	0.695586	2.75201	0.00592299	0.021929	0.0089201	0
15609935	-	Rv2798c	138.022	109.789	0.330167	0.505265	2.75033	0.00595361	0.0220208	0.00895742	0
15610223	adhD	Rv3086	145.819	117.223	0.314924	0.490022	2.74893	0.00597904	0.0220932	0.00898687	0
15609530	-	Rv2393	136.496	108.374	0.332838	0.507936	2.74827	0.00599113	0.0221161	0.00899621	0
57117160	-	Rv3811	227.397	196.598	0.209967	0.385066	2.74717	0.00601125	0.0221687	0.00901759	0
15608223	-	Rv1083	188.835	158.816	0.249772	0.424871	2.74316	0.0060851	0.0224191	0.00911157	0
15610025	amiC	Rv2888c	206.305	175.905	0.229983	0.405081	2.74311	0.00608603	0.0224006	0.00911157	0
15607822	rpsL	Rv0682	390.34	360.822	0.113446	0.288545	2.7428	0.00609173	0.0223997	0.00911157	0
15608770	-	Rv1632c	156.598	127.639	0.294991	0.470089	2.7423	0.006101	0.0224119	0.00911654	0
15608269	-	Rv1129c	27.1348	12.4134	1.12824	1.30334	2.73922	0.00615848	0.0226011	0.00919347	0
15608988	ureF	Rv1851	52.1042	32.1289	0.697529	0.872628	2.73836	0.00617465	0.0226384	0.00920865	0
15608833	ppnK	Rv1695	91.0899	66.3554	0.457078	0.632177	2.73466	0.00624449	0.0228722	0.00930375	0
15610862	-	Rv3726	118.678	91.8091	0.370344	0.545442	2.73399	0.00625716	0.0228964	0.00931359	0
15608165	-	Rv1025	70.8082	48.2516	0.553341	0.728439	2.73222	0.00629087	0.0229974	0.00935468	0
15607647	mmpS2	Rv0506	146.524	118.233	0.309507	0.484605	2.72766	0.00637848	0.0232951	0.00947576	0
57116714	PPE3	Rv0280	155.852	232.63	-0.577854	-0.402756	-2.72672	0.00639668	0.0233389	0.0094936	0
15607865	-	Rv0725c	60.8111	39.6443	0.617224	0.792322	2.72373	0.00645492	0.0235286	0.00957077	0
15610951	-	Rv3815c	105.685	79.9383	0.40281	0.577908	2.7182	0.00656372	0.0239021	0.00972269	0
15608896	cut1	Rv1758	31.7539	63.5724	-1.00147	-0.826369	-2.71744	0.00657881	0.0239339	0.00973563	0
15609311	-	Rv2174	69.2093	47.0073	0.558081	0.73318	2.71654	0.00659683	0.0239763	0.00975288	0
15609721	apt	Rv2584c	156.712	233.494	-0.575267	-0.400168	-2.71545	0.00661856	0.0240321	0.00977559	0
15610973	-	Rv3837c	219.88	189.838	0.21195	0.387048	2.71435	0.00664065	0.0240891	0.00979361	0
15607834	lldD1	Rv0694	353.688	324.22	0.125501	0.3006	2.7142	0.00664354	0.0240764	0.00979361	0
15610207	ccrB	Rv3070	50.1585	30.7193	0.707348	0.882446	2.71236	0.00668067	0.0241877	0.00983889	0
15610315	-	Rv3179	16.7055	40.0498	-1.26148	-1.08638	-2.71058	0.00671661	0.0242945	0.00988233	0
15610717	ispF	Rv3581c	145.7	117.759	0.307162	0.48226	2.70792	0.00677068	0.0244666	0.00995233	0
57117167	PE36	Rv3893c	228.498	198.519	0.202901	0.378	2.70659	0.00679784	0.0245412	0.00998268	0
15610284	nuoD	Rv3148	205.454	175.904	0.224022	0.399121	2.69995	0.00693497	0.0250123	0.0101743	0
15610491	-	Rv3355c	215.749	186.109	0.213208	0.388306	2.69687	0.00699947	0.0252208	0.0102591	0
15610299	-	Rv3163c	33.0846	17.1074	0.951537	1.12663	2.69588	0.00702022	0.0252714	0.0102797	0
15609583	-	Rv2446c	65.0348	43.5938	0.577089	0.752187	2.69272	0.00708717	0.0254881	0.0103678	0
15607928	purQ	Rv0788	101.199	76.14	0.410473	0.585571	2.69158	0.0071114	0.0255509	0.0103934	0
15608448	atpA	Rv1308	316.905	287.476	0.140608	0.315707	2.6912	0.00711945	0.0255554	0.0103952	0
15609254	-	Rv2117	40.1072	22.66	0.823717	0.998815	2.69044	0.00713588	0.02559	0.0104093	0
15610092	-	Rv2955c	81.6576	58.3581	0.484655	0.659753	2.68925	0.00716118	0.0256564	0.0104363	0
15609542	-	Rv2405	216.142	186.701	0.211254	0.386353	2.68666	0.0072171	0.0258321	0.0105078	0
15607213	-	Rv0071	19.239	7.18192	1.4216	1.5967	2.6856	0.00724004	0.0258897	0.0105312	0
15608747	trpE	Rv1609	97.26	72.6536	0.420812	0.59591	2.68045	0.00735225	0.026266	0.0106843	0
15608320	pks3	Rv1180	88.8321	64.9817	0.451047	0.626145	2.67759	0.0074155	0.0264669	0.010766	0
15610290	nuoJ	Rv3154	169.032	140.745	0.26421	0.439308	2.6768	0.00743291	0.0265039	0.010781	0
15607585	-	Rv0444c	122.447	96.1623	0.348611	0.523709	2.67648	0.00744008	0.0265044	0.0107812	0
15607978	lpqR	Rv0838	41.1351	23.5913	0.802116	0.977214	2.67577	0.00745588	0.0265356	0.0107939	0
15609310	idsA2	Rv2173	93.6841	69.4409	0.43202	0.607118	2.67499	0.00747316	0.026572	0.0108087	0
15607154	-	Rv0012	122.909	96.644	0.346837	0.521935	2.67326	0.00751171	0.0266839	0.0108543	0
15608274	-	Rv1134	25.7345	11.7586	1.12999	1.30509	2.67037	0.00757682	0.0268899	0.010938	0
15608050	-	Rv0910	160.772	132.867	0.275034	0.450133	2.66988	0.00758782	0.0269036	0.0109436	0
15609048	lppC	Rv1911c	114.735	89.0551	0.365535	0.540633	2.6667	0.00765995	0.0271338	0.0110373	0
15610830	-	Rv3694c	109.329	84.0314	0.379671	0.554769	2.66464	0.00770708	0.0272751	0.0110886	0
15608046	-	Rv0906	88.6608	64.9803	0.448294	0.623392	2.66451	0.00771004	0.02726	0.0110886	0
15607655	-	Rv0514	130.113	103.59	0.328884	0.503983	2.66417	0.00771776	0.0272617	0.0110893	0
57116839	PE12	Rv1172c	430.948	404.757	0.0904595	0.265558	2.663	0.00774477	0.0273315	0.0111177	0
15608272	-	Rv1132	171.239	143.138	0.258606	0.433704	2.66244	0.00775768	0.0273514	0.0111218	0
15607872	secY	Rv0732	189.963	161.414	0.234959	0.410057	2.66224	0.00776214	0.0273416	0.0111218	0
15610500	-	Rv3364c	141.225	114.226	0.306111	0.481209	2.66068	0.00779834	0.0274435	0.0111632	0
57116939	-	Rv2063	12.1634	32.0036	-1.39569	-1.22059	-2.6598	0.00781866	0.0274893	0.0111819	0
15608481	-	Rv1341	74.7094	52.5011	0.508943	0.684041	2.65579	0.0079124	0.027793	0.0113054	0
15609047	-	Rv1910c	57.4996	37.4709	0.617783	0.792882	2.65014	0.00804584	0.0282353	0.0114853	0
15610822	-	Rv3686c	308.311	279.807	0.139953	0.315051	2.64924	0.00806727	0.0282842	0.0115052	0
15611018	-	Rv3882c	113.873	88.4929	0.363787	0.538886	2.64888	0.00807593	0.0282883	0.0115069	0
15609486	plcC	Rv2349c	45.7996	27.6294	0.729128	0.904227	2.64578	0.00815023	0.028522	0.011602	0
15610145	-	Rv3008	74.2835	52.231	0.508135	0.683233	2.64544	0.00815838	0.0285241	0.0116028	0
15607349	trmB	Rv0208c	317.531	289.329	0.134187	0.309285	2.64201	0.00824156	0.0287882	0.0117102	0
15607526	-	Rv0385	38.8233	21.9808	0.820677	0.995775	2.64035	0.00828196	0.0289025	0.0117523	0
15607424	-	Rv0283	258.497	229.837	0.169533	0.344632	2.63992	0.00829253	0.0289126	0.0117523	0
57117079	-	Rv3236c	86.7282	63.5108	0.4495	0.624598	2.63985	0.00829419	0.0288917	0.0117523	0
15610475	icd1	Rv3339c	109.089	84.1544	0.374395	0.549493	2.63882	0.00831962	0.0289535	0.0117775	0
15608348	-	Rv1208	84.0316	61.0872	0.460062	0.63516	2.6376	0.0083496	0.029031	0.0118064	0
15610344	-	Rv3208	169.566	141.949	0.256475	0.431573	2.63736	0.00835547	0.0290247	0.0118064	0
15607305	-	Rv0163	48.1505	29.6548	0.699285	0.874383	2.63691	0.00836658	0.0290365	0.0118112	0
15609285	-	Rv2148c	93.9324	70.1449	0.421286	0.596384	2.63608	0.0083871	0.0290809	0.0118293	0
15610341	-	Rv3205c	198.676	170.519	0.220488	0.395587	2.63314	0.0084599	0.0293064	0.011921	0
15611045	-	Rv3909	75.5315	53.4959	0.49765	0.672748	2.63142	0.00850299	0.0294286	0.0119707	0
15608532	-	Rv1393c	108.593	83.8692	0.372716	0.547814	2.62553	0.00865153	0.0299152	0.0121687	0
15609748	-	Rv2611c	77.3874	55.2471	0.486201	0.661299	2.62342	0.00870518	0.0300732	0.0122329	0
15608587	tkt	Rv1449c	245.065	216.807	0.176752	0.35185	2.62096	0.00876831	0.0302635	0.0123103	0
15607666	-	Rv0526	69.6412	48.3625	0.52605	0.701148	2.62046	0.00878117	0.0302802	0.0123171	0
15607787	-	Rv0647c	102.968	78.6994	0.387766	0.562864	2.62001	0.00879276	0.0302924	0.012321	0
15609931	-	Rv2794c	66.8757	45.9249	0.542207	0.717306	2.61973	0.00879999	0.0302896	0.012321	0
15607577	pssA	Rv0436c	86.6573	63.6889	0.444279	0.619378	2.61909	0.00881653	0.0303189	0.0123329	0
15609754	-	Rv2617c	40.5682	75.325	-0.892778	-0.71768	-2.61779	0.00885013	0.0304067	0.0123686	0
15610670	-	Rv3534c	83.5863	60.9223	0.456297	0.631395	2.61671	0.00887813	0.0304751	0.0123964	0
15609357	glnA1	Rv2220	466.166	442.64	0.0747098	0.249808	2.61258	0.00898606	0.0308175	0.0125357	0
15610545	choD	Rv3409c	147.356	120.983	0.2845	0.459599	2.60551	0.0091737	0.0314324	0.0127858	0
15609504	-	Rv2367c	111.835	87.2149	0.358722	0.53382	2.60268	0.00924995	0.0316649	0.0128804	0
15610949	-	Rv3813c	68.0147	47.1114	0.529771	0.70487	2.60174	0.00927516	0.0317224	0.0129038	0
15608996	modC	Rv1859	90.8449	67.7366	0.42347	0.598569	2.6009	0.00929802	0.0317717	0.0129238	0
15607641	proC	Rv0500	89.2881	66.3246	0.428923	0.604022	2.59955	0.0093347	0.0318682	0.0129631	0
15608917	-	Rv1779c	83.6327	61.1993	0.450553	0.625651	2.59621	0.00942591	0.0321505	0.0130779	0
15610343	-	Rv3207c	344.524	317.982	0.115658	0.290756	2.5955	0.00944528	0.0321874	0.0130929	0
15607150	-	Rv0008c	78.4431	56.5517	0.472076	0.647174	2.59117	0.0095649	0.0325656	0.0132467	0
15610287	nuoG	Rv3151	165.346	138.664	0.253897	0.428995	2.58992	0.00959977	0.0326548	0.0132831	0
15609450	-	Rv2313c	127.688	102.399	0.318419	0.493517	2.58911	0.00962241	0.0327023	0.0132943	0
57116853	-	Rv1364c	84.0357	61.6488	0.446929	0.622027	2.58901	0.00962527	0.0326826	0.0132943	0
15607695	menD	Rv0555	92.1881	69.131	0.415248	0.590346	2.58775	0.00966051	0.0327727	0.013331	0
15610550	sigD	Rv3414c	216.347	306.627	-0.503138	-0.32804	-2.58307	0.00979252	0.0331907	0.013501	0
15608586	tal	Rv1448c	227.22	199.832	0.185303	0.360401	2.58121	0.0098454	0.0333399	0.0135617	0
15607434	-	Rv0293c	103.933	80.1089	0.375614	0.550712	2.58086	0.00985554	0.0333443	0.0135635	0
15607207	-	Rv0065	203.808	176.609	0.20665	0.381748	2.57982	0.0098851	0.0334143	0.0135702	0
15609631	-	Rv2494	134.103	108.662	0.303499	0.478597	2.57981	0.00988554	0.0333858	0.0135702	0
15609584	folC	Rv2447c	69.2949	48.4708	0.515635	0.690733	2.57976	0.00988693	0.0333607	0.0135702	0
57117040	-	Rv2970A	243.725	216.38	0.171685	0.346783	2.5784	0.00992586	0.033462	0.0136114	0
15608729	-	Rv1591	50.3677	88.771	-0.81759	-0.642492	-2.5775	0.00995175	0.0335194	0.0136347	0
15608524	pyrF	Rv1385	70.9709	49.991	0.50556	0.680658	2.57719	0.00996075	0.0335197	0.0136349	0
15608023	-	Rv0883c	231.316	204.042	0.181001	0.356099	2.57521	0.0100179	0.0336818	0.0137008	0
15609611	-	Rv2474c	87.9733	65.4156	0.427431	0.602529	2.57462	0.0100349	0.0337092	0.0137015	0
15607797	-	Rv0657c	88.6189	66.0084	0.424965	0.600063	2.57458	0.0100362	0.0336834	0.0137015	0
15608210	echA8	Rv1070c	76.9607	55.43	0.473454	0.648553	2.57142	0.0101281	0.0339616	0.0138146	0
15610594	rpsD	Rv3458c	876.279	875.129	0.00189554	0.176994	2.5707	0.0101494	0.0340028	0.0138308	0
15608253	-	Rv1113	71.8745	50.8694	0.498683	0.673782	2.5704	0.0101581	0.0340015	0.0138308	0
15608614	-	Rv1476	157.641	131.551	0.261016	0.436114	2.56764	0.0102393	0.0342431	0.0139291	0
15609934	-	Rv2797c	50.6751	32.3618	0.646985	0.822083	2.5665	0.0102729	0.034325	0.0139624	0
15607220	-	Rv0078	29.8579	15.4235	0.952979	1.12808	2.56369	0.0103567	0.0345744	0.0140639	0
57117018	PE_PGRS47	Rv2741	146.743	121.101	0.27708	0.452179	2.5614	0.010425	0.0347716	0.0141441	0
15607953	-	Rv0813c	129.564	104.663	0.307908	0.483006	2.55717	0.0105527	0.0351663	0.0143025	0
15609261	metH	Rv2124c	180.581	154.147	0.228336	0.403435	2.55666	0.0105682	0.0351867	0.0143025	0
15609015	glnA3	Rv1878	42.0729	25.227	0.73792	0.913018	2.55661	0.0105698	0.0351611	0.0143025	0
15608157	prsA	Rv1017c	205.375	178.63	0.201286	0.376385	2.55571	0.0105971	0.0352209	0.0143269	0
15607893	mmsA	Rv0753c	83.2836	61.3787	0.440294	0.615392	2.55284	0.010685	0.0354817	0.0144329	0
15610259	-	Rv3122	106.615	164.647	-0.626967	-0.451869	-2.5518	0.0107168	0.0355561	0.0144632	0
15610229	-	Rv3092c	131.12	106.252	0.303397	0.478495	2.55045	0.0107584	0.0356627	0.0145066	0
15609312	-	Rv2175c	105.109	81.6403	0.364528	0.539626	2.54807	0.0108322	0.0358758	0.0145932	0
15610813	-	Rv3677c	100.756	77.5907	0.376912	0.55201	2.54652	0.0108802	0.0360029	0.014645	0
15607169	-	Rv0027	193.073	166.65	0.212326	0.387424	2.54577	0.0109035	0.0360487	0.0146636	0
15607613	-	Rv0472c	212.818	186.231	0.192528	0.367626	2.54494	0.0109296	0.036103	0.0146857	0
15608636	-	Rv1498c	91.7821	69.3023	0.405308	0.580406	2.54295	0.0109922	0.0362782	0.0147569	0
15609057	-	Rv1920	79.062	57.6592	0.455432	0.630531	2.5418	0.0110284	0.0363657	0.0147925	0
15608705	-	Rv1567c	115.561	91.6003	0.335234	0.510332	2.53959	0.0110982	0.0365639	0.0148731	0
15607274	fgd2	Rv0132c	50.3093	32.2989	0.639342	0.814441	2.53681	0.0111868	0.0368236	0.0149788	0
15610728	TB11.2	Rv3592	245.497	219.095	0.164151	0.339249	2.53485	0.0112495	0.0369976	0.0150496	0
15610576	-	Rv3440c	65.8126	45.8557	0.521262	0.696361	2.53211	0.0113379	0.0372558	0.0151546	0
15609013	bfrA	Rv1876	260.481	234.259	0.153075	0.328173	2.53069	0.0113839	0.0373744	0.0151901	0
15609306	-	Rv2169c	438.229	416.184	0.0744649	0.249563	2.53068	0.0113843	0.0373432	0.0151901	0
15609889	-	Rv2752c	105.955	82.6814	0.357814	0.532912	2.52941	0.0114254	0.0374455	0.0152318	0
57116708	PPE2	Rv0256c	96.1153	73.5241	0.38655	0.561648	2.52639	0.0115243	0.0377367	0.0153502	0
57116999	-	Rv2530A	64.1531	44.4929	0.527946	0.703044	2.52105	0.0117004	0.0382802	0.0155713	0
57117158	accD4	Rv3799c	1129.24	1147.31	-0.0229043	0.152194	2.52052	0.0117182	0.0383053	0.0155815	0
15610842	-	Rv3706c	300.837	275.366	0.127631	0.302729	2.51995	0.0117372	0.0383341	0.0155932	0
15607223	-	Rv0081	56.571	96.5908	-0.771822	-0.596724	-2.517	0.0118359	0.0386229	0.0157107	0
15609968	echA16	Rv2831	69.3938	114.054	-0.716836	-0.541738	-2.50684	0.0121814	0.0397161	0.0161554	0
15607750	-	Rv0610c	75.3166	54.6579	0.462537	0.637636	2.50573	0.01222	0.0398076	0.0161926	0
15610385	-	Rv3249c	141.928	209.726	-0.563349	-0.388251	-2.50203	0.0123483	0.0401906	0.0163484	0
15607663	-	Rv0523c	52.3657	34.3716	0.607404	0.782502	2.50045	0.0124037	0.0403361	0.0164076	0
15608730	-	Rv1592c	88.3857	139.485	-0.658225	-0.483127	-2.49761	0.0125033	0.0406251	0.0165251	0
57117147	-	Rv3722c	196.774	171.242	0.2005	0.375598	2.49673	0.0125345	0.0406911	0.016552	0
57116914	esxN	Rv1793	2821.26	2983.75	-0.0807874	0.0943108	2.49603	0.0125592	0.0407362	0.0165703	0
15609232	-	Rv2095c	92.138	70.2294	0.39172	0.566819	2.49409	0.012628	0.0409242	0.0166468	0
15609546	-	Rv2409c	148.604	124.001	0.261121	0.43622	2.49351	0.0126487	0.0409561	0.0166598	0
15609322	TB16.3	Rv2185c	265.461	240.154	0.144542	0.319641	2.49203	0.0127015	0.0410917	0.0167149	0
15608974	glcB	Rv1837c	261.48	236.155	0.146964	0.322063	2.49096	0.0127397	0.0411802	0.0167509	0
15610991	ethR	Rv3855	44.0332	78.6339	-0.836561	-0.661462	-2.4893	0.0127997	0.0413384	0.0168014	0
15609548	-	Rv2411c	94.7761	72.7421	0.381734	0.556832	2.48929	0.0128	0.0413042	0.0168014	0
15609385	-	Rv2248	98.6614	76.3775	0.369338	0.544436	2.4886	0.0128247	0.0413483	0.0168189	0
15609582	ndk	Rv2445c	114.759	91.5578	0.325857	0.500955	2.48831	0.0128353	0.0413472	0.0168189	0
15610891	-	Rv3755c	177.212	152.082	0.22062	0.395719	2.48758	0.0128614	0.0413959	0.0168387	0
15610172	-	Rv3035	76.0271	55.5097	0.453774	0.628873	2.48669	0.0128937	0.0414643	0.0168665	0
15609463	-	Rv2326c	194.37	169.191	0.200156	0.375254	2.4793	0.013164	0.0422976	0.0172054	0
15607158	pbpA	Rv0016c	177.407	152.478	0.218468	0.393567	2.47634	0.0132736	0.0426133	0.0173339	0
15608042	prrB	Rv0902c	125.832	102.326	0.298321	0.47342	2.47416	0.0133551	0.0428385	0.0174255	0
15610218	-	Rv3081	58.7427	98.9494	-0.752282	-0.577184	-2.47249	0.0134177	0.0430029	0.0174806	0
15609816	echA15	Rv2679	55.0457	36.9415	0.575387	0.750486	2.47242	0.0134201	0.042974	0.0174806	0
15608845	-	Rv1707	176.585	151.767	0.218499	0.393598	2.47078	0.013482	0.0431354	0.0175462	0
15608138	-	Rv0998	65.5355	46.2278	0.503517	0.678615	2.46997	0.0135125	0.0431964	0.0175711	0
15610989	menG	Rv3853	196.011	171.006	0.196884	0.371982	2.46944	0.0135326	0.0432242	0.0175824	0
15609301	-	Rv2164c	170.211	145.53	0.226008	0.401107	2.46883	0.0135556	0.0432609	0.0175973	0
15607366	-	Rv0225	65.3031	46.0392	0.504288	0.679387	2.46806	0.0135848	0.0433175	0.0176056	0
15607757	-	Rv0617	89.5137	68.1149	0.394137	0.569235	2.46776	0.0135961	0.0433168	0.0176056	0
15610762	-	Rv3626c	74.5248	54.3507	0.455424	0.630522	2.46775	0.0135964	0.0432813	0.0176056	0
15609270	-	Rv2133c	109.51	86.8919	0.333769	0.508867	2.46573	0.0136734	0.0434894	0.0176903	0
15611006	-	Rv3870	732.214	726.815	0.0106779	0.185776	2.46255	0.0137952	0.0438399	0.0178307	0
15610142	-	Rv3005c	268.649	244.057	0.138506	0.313604	2.46219	0.0138093	0.0438478	0.0178307	0
15608156	lpqT	Rv1016c	73.7381	53.699	0.457516	0.632614	2.46194	0.0138186	0.0438405	0.0178307	0
15609277	TB18.6	Rv2140c	72.3618	52.454	0.464175	0.639273	2.46169	0.0138285	0.0438348	0.0178307	0
15609354	lipB	Rv2217	149.03	124.971	0.254005	0.429103	2.45937	0.013918	0.0440816	0.0179311	0
15609526	rpfD	Rv2389c	78.2604	57.8509	0.435943	0.611041	2.459	0.0139323	0.0440896	0.0179344	0
15610620	cpsA	Rv3484	200.792	175.979	0.190302	0.3654	2.45796	0.013973	0.0441813	0.0179717	0
15609780	arsC	Rv2643	20.9142	44.3015	-1.08287	-0.907775	-2.45703	0.0140092	0.0442586	0.0180031	0
15609420	-	Rv2283	15.6386	5.70787	1.45409	1.62919	2.4567	0.014022	0.0442622	0.0180046	0
15608703	-	Rv1565c	119.382	96.4304	0.308026	0.483124	2.45517	0.0140817	0.0444133	0.0180661	0
15610058	ftsY	Rv2921c	80.7441	60.181	0.424048	0.599146	2.45415	0.0141216	0.044502	0.0181021	0
15608776	uvrA	Rv1638	99.1786	77.3141	0.359297	0.534395	2.45336	0.0141527	0.0445626	0.0181268	0
15607816	mmpL5	Rv0676c	56.742	95.8283	-0.756034	-0.580935	-2.4474	0.0143892	0.0452694	0.0184143	0
15607414	-	Rv0273c	70.0591	50.5525	0.470789	0.645887	2.44446	0.0145071	0.0456023	0.0185497	0
15608553	ribA2	Rv1415	192.644	168.147	0.196217	0.371315	2.44402	0.0145245	0.045619	0.0185565	0
15607409	-	Rv0268c	456.035	437.321	0.0604496	0.235548	2.44255	0.014584	0.0457678	0.0186163	0
15609559	-	Rv2422	40.2136	24.5288	0.713208	0.888306	2.44226	0.0145955	0.0457659	0.0186163	0
15609233	-	Rv2096c	92.3916	71.1136	0.377636	0.552734	2.44141	0.0146299	0.0458353	0.0186445	0
15607554	mutT3	Rv0413	93.8796	72.5131	0.372571	0.547669	2.44059	0.0146634	0.0459023	0.0186717	0
15608379	corA	Rv1239c	43.7626	27.5371	0.668323	0.843422	2.43791	0.0147724	0.046205	0.0187949	0
57117139	PE_PGRS60	Rv3652	47.7599	30.9458	0.626054	0.801152	2.43697	0.0148109	0.0462871	0.0188283	0
57116763	-	Rv0634A	198.462	174.127	0.188722	0.36382	2.43375	0.0149435	0.0466628	0.0189811	0
15608394	-	Rv1254	80.4738	60.1857	0.419098	0.594196	2.43189	0.0150204	0.0468643	0.0190532	0
15607573	sodC	Rv0432	211.738	187.411	0.176072	0.35117	2.43177	0.0150251	0.0468401	0.0190532	0
15610843	-	Rv3707c	42.8322	26.8031	0.676297	0.851395	2.4313	0.0150449	0.0468629	0.0190601	0
15610363	aroA	Rv3227	56.0471	38.1905	0.553428	0.728526	2.43104	0.0150554	0.046857	0.0190601	0
15608612	-	Rv1474c	78.2209	58.141	0.427999	0.603097	2.42976	0.0151087	0.046984	0.0191117	0
15610215	hab	Rv3078	58.6643	40.5137	0.534073	0.709172	2.42922	0.0151314	0.0470158	0.0191247	0
15610987	-	Rv3851	44.2271	28.0399	0.65745	0.832548	2.42378	0.0153597	0.047686	0.0193973	0
15610334	uvrD2	Rv3198c	93.2889	72.176	0.370187	0.545285	2.42331	0.0153799	0.0477093	0.0194068	0
15609825	-	Rv2688c	73.8261	54.2255	0.445159	0.620258	2.42047	0.0155004	0.0480434	0.0195427	0
15608296	-	Rv1156	390.008	369.473	0.0780377	0.253136	2.42	0.0155203	0.0480657	0.0195518	0
15610263	-	Rv3126c	23.8799	48.4518	-1.02075	-0.845652	-2.41961	0.0155371	0.0480784	0.0195569	0
57116685	ponA1	Rv0050	163.58	139.882	0.225788	0.400886	2.41902	0.0155624	0.0481172	0.0195727	0
15607549	pta	Rv0408	55.6065	37.9219	0.552223	0.727322	2.41797	0.0156073	0.0482163	0.0195987	0
15609540	lppR	Rv2403c	87.6673	67.0001	0.387877	0.562975	2.41794	0.0156086	0.048181	0.0195987	0
15607563	thiD	Rv0422c	65.7293	46.9474	0.485489	0.660588	2.41544	0.0157162	0.0484734	0.0197176	0
15609315	aroG	Rv2178c	184.86	160.964	0.1997	0.374798	2.41513	0.0157297	0.0484752	0.0197183	0
15610171	-	Rv3034c	107.617	85.7937	0.326967	0.502066	2.4145	0.0157568	0.0485191	0.0197362	0
15608739	hisB	Rv1601	148.703	125.418	0.245686	0.420784	2.41252	0.0158427	0.0487437	0.0198275	0
15609884	-	Rv2747	38.337	23.1883	0.72534	0.900438	2.41208	0.0158616	0.0487622	0.0198351	0
57116724	dnaJ1	Rv0352	204.158	286.934	-0.491034	-0.315936	-2.41159	0.0158833	0.048789	0.019846	0
15608235	phoH2	Rv1095	412.07	392.675	0.0695518	0.24465	2.40769	0.0160539	0.049273	0.0200429	0
15608632	-	Rv1494	63.7416	45.2659	0.49381	0.668908	2.40513	0.0161669	0.0495793	0.0201674	0
57116802	pstC1	Rv0935	173.916	150.328	0.210279	0.385378	2.40425	0.0162058	0.0496582	0.020195	0
15610746	ftsH	Rv3610c	230.908	207.214	0.156197	0.331295	2.40403	0.0162153	0.049647	0.020195	0
15610378	-	Rv3242c	42.1171	26.4132	0.67315	0.848248	2.40331	0.0162472	0.0497044	0.0202078	0
15607930	-	Rv0790c	26.4934	52.199	-0.978389	-0.80329	-2.40321	0.0162519	0.0496784	0.0202078	0
15609838	suhB	Rv2701c	42.6166	26.8477	0.666617	0.841716	2.40162	0.0163225	0.0498538	0.0202791	0
15609591	-	Rv2454c	385.223	365.216	0.0769429	0.252041	2.39516	0.0166131	0.0507002	0.0206234	0
15607775	-	Rv0635	233.989	210.516	0.152513	0.327612	2.39465	0.0166364	0.0507303	0.0206356	0
15607299	pntB	Rv0157	137.243	114.575	0.260439	0.435537	2.39282	0.0167195	0.0509424	0.0207219	0
15608409	-	Rv1269c	144.209	121.399	0.248401	0.423499	2.38999	0.0168489	0.0512953	0.0208655	0
15607479	-	Rv0338c	205.221	181.757	0.175167	0.350265	2.38825	0.0169287	0.0514967	0.0209474	0
57116849	glgE	Rv1327c	111.884	90.2233	0.310429	0.485527	2.38764	0.016957	0.0515411	0.0209655	0
15608082	-	Rv0942	137.721	115.146	0.258286	0.433384	2.38602	0.0170317	0.0517265	0.0210409	0
15608835	-	Rv1697	227.21	315.216	-0.472314	-0.297215	-2.38563	0.0170501	0.0517406	0.0210466	0
15610258	cyp141	Rv3121	57.7966	40.1729	0.524762	0.69986	2.38337	0.017155	0.0520169	0.021159	0
15609289	murC	Rv2152c	126.362	104.242	0.277627	0.452726	2.37951	0.0173358	0.052523	0.0213649	0
15610831	-	Rv3695	67.7674	49.167	0.462902	0.638001	2.37803	0.0174052	0.0526909	0.0214332	0
15608582	-	Rv1444c	140.481	117.967	0.251991	0.427089	2.37741	0.0174349	0.0527385	0.0214525	0
57116856	carB	Rv1384	58.7196	41.068	0.515828	0.690926	2.37533	0.0175331	0.0529929	0.0215497	0
15607831	-	Rv0691c	100.8	79.8574	0.335995	0.511093	2.37506	0.0175461	0.0529898	0.0215497	0
15608066	-	Rv0926c	45.1153	29.1841	0.628437	0.803536	2.3746	0.0175678	0.0530128	0.0215497	0
15609564	proA	Rv2427c	156.386	133.573	0.227489	0.402587	2.37456	0.0175701	0.0529773	0.0215497	0
57116734	icl	Rv0467	248.322	225.471	0.139273	0.314371	2.37265	0.0176608	0.0532084	0.0216437	0
57116774	PE_PGRS10	Rv0747	43.1785	75.9053	-0.813888	-0.63879	-2.37119	0.017731	0.053377	0.0216997	0
57117126	-	Rv3566A	57.1074	39.6754	0.525432	0.70053	2.37111	0.0177349	0.0533462	0.0216997	0
15609347	ilvE	Rv2210c	88.7037	68.5426	0.371994	0.547092	2.37009	0.0177839	0.0534511	0.0217424	0
15608192	-	Rv1052	45.352	29.4351	0.623629	0.798728	2.36855	0.0178579	0.0536306	0.0218109	0
15608209	-	Rv1069c	55.5508	38.323	0.535599	0.710697	2.36833	0.0178684	0.0536196	0.0218109	0
15607245	ctpB	Rv0103c	68.6674	50.0908	0.45508	0.630178	2.36763	0.0179023	0.0536785	0.0218349	0
15610175	-	Rv3038c	137.188	114.927	0.255427	0.430525	2.36686	0.0179397	0.0537479	0.0218631	0
15609366	-	Rv2229c	44.6273	28.8562	0.629048	0.804146	2.36327	0.0181145	0.0542284	0.0220424	0
15608908	-	Rv1770	137.272	115.067	0.254573	0.429672	2.36325	0.0181156	0.0541886	0.0220424	0
15609058	lppF	Rv1921c	28.929	15.8961	0.863843	1.03894	2.36027	0.0182615	0.0545819	0.0222024	0
15607146	-	Rv0004	99.8488	79.1976	0.334287	0.509386	2.35663	0.0184417	0.0550767	0.0224036	0
15610966	-	Rv3830c	10.9719	27.5296	-1.32718	-1.15208	-2.35622	0.0184618	0.055093	0.0224103	0
15607206	-	Rv0064	146.461	124.166	0.238241	0.413339	2.35493	0.018526	0.0552408	0.0224704	0
15607849	rpmC	Rv0709	1390.97	1437.68	-0.0476488	0.127449	2.353	0.0186225	0.0554848	0.0225696	0
15608694	-	Rv1556	72.7748	54.0011	0.430451	0.605549	2.35218	0.0186639	0.0555643	0.022602	0
15610768	-	Rv3632	53.6246	36.7763	0.54412	0.719218	2.35133	0.0187063	0.0556465	0.0226354	0
15608975	-	Rv1838c	144.776	122.59	0.239974	0.415072	2.35046	0.0187502	0.0557331	0.0226706	0
15609088	-	Rv1951c	58.8686	41.4453	0.506292	0.68139	2.3494	0.0188036	0.0558478	0.0227057	0
15610969	-	Rv3833	27.9797	53.8221	-0.943818	-0.76872	-2.3493	0.0188088	0.0558192	0.0227057	0
15607432	mycP3	Rv0291	250.827	228.536	0.134276	0.309375	2.34873	0.0188377	0.0558608	0.0227226	0
15609351	ephD	Rv2214c	99.7655	79.2546	0.332047	0.507145	2.3462	0.0189661	0.0561975	0.0228595	0
15608238	fumC	Rv1098c	97.5851	77.2065	0.337938	0.513036	2.34497	0.0190286	0.0563385	0.0229169	0
57116897	PE_PGRS30	Rv1651c	65.9594	47.8736	0.462347	0.637445	2.34428	0.0190639	0.0563987	0.0229414	0
15607339	-	Rv0198c	128.493	106.888	0.265583	0.440681	2.34053	0.0192565	0.0569238	0.0231415	0
15607282	-	Rv0140	147.808	213.848	-0.532863	-0.357765	-2.34045	0.0192604	0.0568906	0.0231415	0
15610124	leuD	Rv2987c	70.8323	113.391	-0.678828	-0.503729	-2.33954	0.0193074	0.0569849	0.0231798	0
57117031	mapB	Rv2861c	284.102	262.652	0.113254	0.288352	2.33836	0.0193686	0.0571208	0.0232243	0
15609735	-	Rv2598	36.1426	21.8872	0.723613	0.898711	2.33824	0.0193748	0.0570942	0.0232243	0
15609774	dedA	Rv2637	46.416	30.6011	0.60104	0.776138	2.33754	0.0194111	0.0571566	0.0232497	0
15609590	mobA	Rv2453c	112.387	91.4118	0.298017	0.473115	2.33684	0.0194474	0.0572188	0.023275	0
57116751	ccsA	Rv0529	75.0654	56.3375	0.414053	0.589152	2.33084	0.019762	0.0580991	0.0236331	0
15608918	-	Rv1780	146.709	124.819	0.233118	0.408216	2.32979	0.0198172	0.058216	0.0236806	0
15609346	-	Rv2209	101.189	80.8813	0.32317	0.498268	2.32509	0.0200672	0.0589044	0.0239606	0
15610946	pirG	Rv3810	689.801	876.09	-0.3449	-0.169802	-2.32355	0.0201498	0.0591009	0.0240406	0
15609326	-	Rv2189c	54.1089	37.4583	0.530579	0.705677	2.3229	0.0201845	0.0591566	0.0240632	0
15609136	-	Rv1999c	7.68338	21.6268	-1.493	-1.31791	-2.32131	0.02027	0.0593611	0.0241464	0
57117008	PE_PGRS45	Rv2615c	91.53	71.8145	0.34997	0.525068	2.31947	0.0203697	0.0596066	0.0242415	0
15608752	lgt	Rv1614	183.507	161.394	0.185242	0.36034	2.31925	0.0203814	0.0595948	0.0242415	0
15609757	-	Rv2620c	9.06747	24.0205	-1.40549	-1.23039	-2.31886	0.0204026	0.0596104	0.0242427	0
15608355	-	Rv1215c	78.6198	59.7581	0.395758	0.570856	2.31865	0.0204141	0.0595977	0.0242427	0
15607702	grcC1	Rv0562	116.374	95.5132	0.285001	0.460099	2.31775	0.0204631	0.0596945	0.024282	0
15611047	sigM	Rv3911	61.0818	43.753	0.481361	0.65646	2.31558	0.0205812	0.0599925	0.0244033	0
15609140	-	Rv2003c	209.937	187.951	0.159601	0.334699	2.31443	0.0206442	0.0601299	0.0244502	0
15608561	whiA	Rv1423	76.706	58.0352	0.402411	0.577509	2.31428	0.0206526	0.060108	0.0244502	0
15610943	-	Rv3807c	110.224	89.663	0.297854	0.472953	2.31352	0.020694	0.060182	0.024475	0
15607923	emrB	Rv0783c	56.4937	39.6666	0.510167	0.685266	2.31306	0.0207196	0.0602098	0.024475	0
15609693	-	Rv2556c	288.793	389.737	-0.432465	-0.257366	-2.31302	0.0207215	0.0601689	0.024475	0
15610919	rfbD	Rv3783	102.978	82.7482	0.315529	0.490628	2.31264	0.0207422	0.0601828	0.0244807	0
15609488	plcA	Rv2351c	31.3077	18.0953	0.790901	0.966	2.31205	0.0207749	0.0602313	0.0245004	0
57116792	-	Rv0857	96.0753	76.2194	0.334007	0.509106	2.31051	0.0208601	0.0604318	0.0245819	0
15609479	-	Rv2342	129.231	108.086	0.257765	0.432864	2.30873	0.0209586	0.0606704	0.024679	0
57117013	dxs1	Rv2682c	269.691	248.647	0.117207	0.292305	2.30791	0.0210041	0.0607555	0.0247136	0
15607986	-	Rv0846c	19.7264	41.0207	-1.05623	-0.881129	-2.30552	0.0211375	0.0610945	0.0248515	0
15609502	-	Rv2365c	52.9061	36.5646	0.532987	0.708085	2.30381	0.0212331	0.0613238	0.0249448	0
15609873	recX	Rv2736c	134.76	113.586	0.246605	0.421703	2.30127	0.0213763	0.06169	0.0250938	0
15608475	-	Rv1335	153.558	132.042	0.217788	0.392887	2.30015	0.0214396	0.0618256	0.0251489	0
15609610	-	Rv2473	88.7498	69.4507	0.353754	0.528853	2.29892	0.0215094	0.0619794	0.0252115	0
15610298	-	Rv3162c	41.3103	26.5329	0.638716	0.813814	2.29723	0.0216059	0.0622098	0.0253052	0
15609082	-	Rv1945	25.7665	49.9872	-0.956061	-0.780963	-2.29524	0.0217196	0.0624893	0.0254189	0
15610221	lipR	Rv3084	17.9836	38.2397	-1.08839	-0.913293	-2.29443	0.021766	0.0625753	0.0254538	0
15608149	rpfB	Rv1009	182.207	160.566	0.182411	0.357509	2.29399	0.0217911	0.0625995	0.0254637	0
15607436	-	Rv0295c	82.4335	63.6053	0.374083	0.549181	2.29267	0.0218669	0.0627696	0.0255329	0
15609964	-	Rv2827c	68.9121	51.108	0.431209	0.606307	2.29146	0.0219367	0.062922	0.0255949	0
15607781	rplA	Rv0641	674.515	672.385	0.00456445	0.179663	2.28811	0.022131	0.063431	0.0258019	0
57116949	PE_PGRS37	Rv2126c	39.2893	24.9006	0.657954	0.833052	2.28565	0.0222745	0.0637938	0.0259495	0
15607765	-	Rv0625c	52.6775	36.5453	0.527499	0.702598	2.28319	0.0224194	0.0641601	0.0260985	0
15611048	-	Rv3912	46.2413	30.9251	0.580401	0.7555	2.27923	0.0226533	0.0647802	0.0263507	0
57117161	PE_PGRS62	Rv3812	53.8113	37.5955	0.517349	0.692447	2.27829	0.0227091	0.0648905	0.026386	0
15608795	argR	Rv1657	47.9524	32.4284	0.564346	0.739444	2.27803	0.0227251	0.064887	0.026386	0
15609687	-	Rv2550c	104.957	85.1045	0.302489	0.477588	2.27785	0.0227353	0.064867	0.026386	0
15610105	-	Rv2968c	93.7824	74.4672	0.332711	0.50781	2.27747	0.0227583	0.0648837	0.0263928	0
15609703	-	Rv2566	35.7546	21.9878	0.701425	0.876524	2.27698	0.0227876	0.0649181	0.0264068	0
15607212	glyA2	Rv0070c	65.5403	48.2202	0.442745	0.617844	2.27267	0.0230462	0.065605	0.0266625	0
15610293	nuoM	Rv3157	144.464	123.546	0.225665	0.400763	2.27262	0.0230493	0.0655645	0.0266625	0
15610198	fadE22	Rv3061c	89.0738	136.526	-0.616099	-0.441	-2.27204	0.0230842	0.065614	0.0266625	0
15609147	-	Rv2010	116.173	95.9723	0.275581	0.450679	2.27203	0.0230845	0.0655657	0.0266625	0
57117062	PPE49	Rv3125c	55.1474	91.1565	-0.725052	-0.549954	-2.27186	0.0230952	0.0655465	0.0266625	0
15610707	hmp	Rv3571	55.3088	38.9946	0.504235	0.679333	2.27119	0.0231355	0.0656115	0.0266889	0
15610592	rplQ	Rv3456c	853.27	863.499	-0.0171914	0.157907	2.27064	0.0231689	0.0656568	0.0267073	0
15607178	-	Rv0036c	92.9832	73.8381	0.332604	0.507702	2.2673	0.0233717	0.0661819	0.0269209	0
15608135	rimJ	Rv0995	93.0141	73.9137	0.331608	0.506706	2.26362	0.0235973	0.0667705	0.0271603	0
15609600	lipP	Rv2463	165.387	144.537	0.194403	0.369502	2.25415	0.0241869	0.0683873	0.027818	0
15608960	-	Rv1823	62.4868	45.6504	0.452925	0.628024	2.25168	0.0243425	0.0687758	0.027976	0
15610853	-	Rv3717	117.333	172.875	-0.559127	-0.384029	-2.24851	0.0245437	0.0692922	0.0281861	0
15608491	-	Rv1351	45.589	30.6098	0.57469	0.749788	2.24821	0.0245626	0.0692937	0.0281867	0
15607989	-	Rv0849	8.39025	22.3379	-1.41271	-1.23761	-2.24648	0.0246736	0.0695548	0.0282929	0
15610839	-	Rv3703c	61.7224	45.0679	0.453693	0.628792	2.2403	0.0250713	0.0706231	0.0287274	0
15610994	gltD	Rv3858c	341.193	323.853	0.0752496	0.250348	2.23959	0.0251176	0.0707008	0.0287591	0
15609186	-	Rv2049c	103.006	83.7798	0.29806	0.473158	2.23738	0.0252618	0.0710535	0.0288936	0
15609447	-	Rv2310	12.9642	4.73035	1.45451	1.62961	2.23721	0.0252728	0.0710316	0.0288936	0
15610908	hisC2	Rv3772	43.2639	28.7003	0.592097	0.767195	2.23423	0.0254681	0.0715271	0.0290952	0
15607415	-	Rv0274	94.3155	75.5281	0.320481	0.495579	2.23365	0.0255059	0.0715799	0.0291052	0
57117146	-	Rv3705A	158.471	138.03	0.199239	0.374338	2.23352	0.0255148	0.0715516	0.0291052	0
15609262	-	Rv2125	93.6717	74.9289	0.322091	0.497189	2.23262	0.0255738	0.0716637	0.0291508	0
15607645	-	Rv0504c	147.709	127.432	0.213031	0.388129	2.23043	0.0257188	0.0720163	0.0292942	0
15609139	fabG3	Rv2002	74.7778	57.1916	0.386807	0.561906	2.22928	0.0257952	0.0721767	0.0293594	0
15608203	-	Rv1063c	53.3129	37.5968	0.503874	0.678972	2.22879	0.0258282	0.0722154	0.0293752	0
15608350	tagA	Rv1210	136.857	116.785	0.228811	0.40391	2.22811	0.0258729	0.0722868	0.0293904	0
15608062	-	Rv0922	323.34	305.687	0.0809957	0.256094	2.22801	0.0258799	0.0722528	0.0293904	0
15608318	-	Rv1178	190.234	169.857	0.163452	0.33855	2.22699	0.0259479	0.072389	0.0294458	0
15610855	-	Rv3719	78.8461	61.0185	0.369793	0.544891	2.22637	0.0259896	0.0724518	0.0294713	0
15609593	-	Rv2456c	114.833	95.3436	0.268323	0.443422	2.22531	0.0260604	0.0725955	0.0295298	0
15609978	nusA	Rv2841c	141.961	121.86	0.220269	0.395367	2.22459	0.0261091	0.0726774	0.0295631	0
15607821	-	Rv0681	109.047	89.7813	0.280464	0.455562	2.22321	0.0262017	0.0728813	0.0296461	0
15608027	-	Rv0887c	87.2561	68.9868	0.338935	0.514033	2.22131	0.0263299	0.0731838	0.0297691	0
15607960	phoT	Rv0820	97.8572	79.0858	0.307259	0.482358	2.21959	0.0264467	0.0734545	0.0298792	0
15608828	lprJ	Rv1690	169.418	149.219	0.183163	0.358261	2.21637	0.0266659	0.0740086	0.0300782	0
15610242	prfB	Rv3105c	97.628	78.9091	0.307102	0.4822	2.21632	0.0266693	0.0739637	0.0300782	0
15608754	-	Rv1616	153.878	133.772	0.202013	0.377111	2.21614	0.0266817	0.0739436	0.0300782	0
15608757	-	Rv1619	42.4769	28.173	0.592365	0.767463	2.21448	0.0267957	0.074205	0.0301845	0
15609882	-	Rv2745c	609.307	606.007	0.00783572	0.182934	2.21296	0.0269001	0.0744395	0.0302705	0
15607622	-	Rv0481c	72.4143	55.1787	0.392164	0.567262	2.21262	0.0269237	0.07445	0.0302705	0
15608962	-	Rv1825	85.114	67.0698	0.343733	0.518831	2.21251	0.0269313	0.0744166	0.0302705	0
15608628	-	Rv1490	68.0783	51.1957	0.411171	0.586269	2.20994	0.027109	0.0748527	0.0304402	0
15610971	-	Rv3835	109.482	90.3877	0.276496	0.451594	2.20976	0.027122	0.0748337	0.0304402	0
15610600	rmlB	Rv3464	230.654	211.068	0.128021	0.303119	2.20913	0.0271656	0.0748992	0.0304499	0
15609926	fadE21	Rv2789c	74.5277	57.1826	0.382199	0.557298	2.20906	0.0271703	0.0748575	0.0304499	0
15609558	nadD	Rv2421c	74.7999	57.4555	0.38059	0.555689	2.20732	0.0272919	0.0751373	0.0305637	0
15607616	hbhA	Rv0475	593.304	589.27	0.00984236	0.184941	2.20688	0.0273227	0.0751675	0.030576	0
15609632	pdhC	Rv2495c	216.374	196.701	0.137524	0.312622	2.20308	0.0275888	0.075844	0.0308512	0
15609818	-	Rv2681	62.2102	45.8913	0.438928	0.614026	2.20195	0.0276688	0.0760085	0.0309181	0
15609562	-	Rv2425c	70.1625	53.2166	0.398823	0.573921	2.20097	0.027738	0.0761431	0.0309728	0
57116706	lpqI	Rv0237	56.4438	40.6705	0.472833	0.647932	2.20026	0.0277884	0.0762259	0.0310065	0
15608736	-	Rv1598c	160.762	140.911	0.190138	0.365236	2.19837	0.0279225	0.0765381	0.0311287	0
15609720	relA	Rv2583c	170.661	150.784	0.178644	0.353743	2.19815	0.0279385	0.0765262	0.0311287	0
15609887	-	Rv2750	77.9449	60.5048	0.365404	0.540502	2.19745	0.0279886	0.0766079	0.0311619	0
15608164	-	Rv1024	72.7982	55.7177	0.385766	0.560864	2.19589	0.0280997	0.0768562	0.0312579	0
15608786	-	Rv1648	106.816	88.0081	0.279413	0.454512	2.19567	0.0281156	0.0768439	0.0312579	0
15607159	rodA	Rv0017c	92.5674	74.3859	0.315475	0.490574	2.1924	0.0283503	0.0774292	0.0314921	0
15607670	-	Rv0530	202.134	182.515	0.147294	0.322392	2.19217	0.0283674	0.0774197	0.0314921	0
15611019	mycP1	Rv3883c	110.823	91.9672	0.269069	0.444167	2.1895	0.0285602	0.0778896	0.0316833	0
15609480	dnaG	Rv2343c	91.1683	73.0996	0.318669	0.493767	2.18873	0.0286168	0.0779875	0.0317231	0
15608742	impA	Rv1604	91.0234	72.9936	0.318468	0.493566	2.18617	0.0288033	0.0784391	0.0319068	0
15608145	pabB	Rv1005c	55.2179	39.6981	0.476066	0.651164	2.18587	0.0288253	0.0784423	0.0319081	0
15610618	-	Rv3482c	82.8268	65.2421	0.344295	0.519393	2.18473	0.0289085	0.0786118	0.031977	0
57116965	-	Rv2307B	40.0016	26.2656	0.606881	0.781979	2.18413	0.0289525	0.0786748	0.0320027	0
15609921	lppU	Rv2784c	229.306	210.237	0.125259	0.300357	2.18364	0.028989	0.0787171	0.0320199	0
57116957	-	Rv2219A	242.232	223.425	0.116602	0.2917	2.18294	0.0290402	0.0787996	0.0320534	0
15610893	proW	Rv3757c	58.3389	42.5589	0.454997	0.630095	2.18205	0.0291057	0.0789204	0.0321026	0
15610371	-	Rv3235	91.201	73.2795	0.31564	0.490739	2.17683	0.0294931	0.0799135	0.0324957	0
15609837	-	Rv2700	76.5116	59.3975	0.365276	0.540374	2.17668	0.0295045	0.0798869	0.0324957	0
15610062	rnc	Rv2925c	252.23	233.811	0.109396	0.284494	2.17523	0.0296128	0.0801224	0.0325915	0
15610314	-	Rv3178	16.9418	7.71709	1.13446	1.30956	2.17241	0.0298247	0.080638	0.0327943	0
15610292	nuoL	Rv3156	131.473	112.371	0.226499	0.401598	2.17221	0.0298398	0.0806208	0.0327943	0
15610954	-	Rv3818	71.9619	55.2084	0.382346	0.557444	2.17122	0.0299149	0.0807658	0.0328532	0
15608557	-	Rv1419	219.601	200.677	0.130004	0.305102	2.16889	0.0300912	0.0811837	0.0330232	0
15607276	ephF	Rv0134	95.0094	77.0672	0.301955	0.477053	2.16499	0.0303885	0.0819273	0.0332758	0
15607422	-	Rv0281	199.053	179.937	0.145661	0.320759	2.16498	0.0303889	0.0818696	0.0332758	0
15609309	-	Rv2172c	311.236	294.773	0.0784086	0.253507	2.16478	0.0304042	0.0818525	0.0332758	0
15610167	-	Rv3030	107.196	88.8023	0.271578	0.446676	2.16459	0.030419	0.081834	0.0332758	0
15608177	esxI	Rv1037c	97.7277	145.965	-0.578784	-0.403685	-2.16445	0.0304298	0.0818046	0.0332758	0
15608883	idi	Rv1745c	169.751	150.501	0.173642	0.34874	2.16315	0.0305296	0.0820142	0.0333573	0
57116938	rpmG	Rv2057c	92.4101	74.6079	0.308721	0.48382	2.16291	0.0305479	0.0820049	0.0333573	0
15608478	murI	Rv1338	93.6785	75.855	0.304473	0.479571	2.16017	0.0307593	0.0825137	0.0335642	0
15610438	glpD2	Rv3302c	77.2502	60.3195	0.356914	0.532012	2.15644	0.0310496	0.0832332	0.0338569	0
15610131	-	Rv2994	73.0855	56.4306	0.373107	0.548205	2.15528	0.0311397	0.0834153	0.033931	0
15608913	-	Rv1775	60.5687	44.8564	0.433257	0.608355	2.15475	0.0311811	0.0834671	0.033952	0
57116860	-	Rv1395	9.62493	23.7686	-1.30421	-1.12911	-2.15426	0.0312195	0.0835105	0.0339697	0
57117150	PPE66	Rv3738c	87.4971	70.1426	0.318946	0.494044	2.1453	0.0319288	0.0853474	0.0347169	0
15608706	bioA	Rv1568	40.8461	27.3074	0.580906	0.756004	2.14338	0.0320824	0.085697	0.0348591	0
15610057	amt	Rv2920c	56.0003	40.8117	0.45645	0.631549	2.14226	0.0321728	0.0858776	0.0349326	0
15608834	recN	Rv1696	51.4018	36.6849	0.486631	0.661729	2.13928	0.0324132	0.0864581	0.0351687	0
15608051	-	Rv0911	49.6436	35.1185	0.499375	0.674474	2.13813	0.0325061	0.0866445	0.0352445	0
15610121	ppk	Rv2984	102.244	84.3814	0.277019	0.452117	2.13773	0.0325383	0.0866692	0.0352546	0
15609213	-	Rv2076c	37.9175	24.8194	0.611396	0.786495	2.13708	0.0325916	0.0867498	0.0352808	0
15609868	-	Rv2731	118.856	100.537	0.241489	0.416587	2.13687	0.0326085	0.0867337	0.0352808	0
15609064	-	Rv1927	56.7355	41.5518	0.44934	0.624438	2.13463	0.0327915	0.0871587	0.0354394	0
15610088	-	Rv2951c	132.342	113.811	0.217627	0.392725	2.13451	0.0328014	0.0871237	0.0354394	0
15608741	hisA	Rv1603	72.726	56.3452	0.368178	0.543276	2.13247	0.0329685	0.0875059	0.0355949	0
15609689	aroE	Rv2552c	77.807	61.1219	0.348211	0.523309	2.132	0.0330065	0.087545	0.0356038	0
15610729	lpqF	Rv3593	144.81	126.184	0.198629	0.373727	2.1318	0.0330232	0.0875277	0.0356038	0
15610335	nudC	Rv3199c	78.7742	62.0444	0.344422	0.519521	2.13109	0.0330821	0.0876223	0.0356197	0
15610829	-	Rv3693	64.8477	49.0306	0.403372	0.578471	2.13106	0.0330845	0.087567	0.0356197	0
15607551	pknG	Rv0410c	143.115	124.543	0.200528	0.375626	2.12935	0.0332251	0.0878774	0.0357252	0
57117033	-	Rv2877c	139.064	120.532	0.206334	0.381433	2.1293	0.033229	0.0878263	0.0357252	0
15608669	-	Rv1531	68.8431	52.7739	0.383487	0.558585	2.12757	0.033373	0.088145	0.0358549	0
15608435	thrC	Rv1295	118.828	100.686	0.239006	0.414104	2.12479	0.0336038	0.0886923	0.0360775	0
15609039	nanT	Rv1902c	109.261	91.3634	0.25809	0.433188	2.12431	0.0336439	0.088736	0.0360953	0
15607467	-	Rv0326	2.67503	10.9642	-2.03518	-1.86008	-2.12358	0.0337052	0.0888356	0.0361358	0
15609230	tatC	Rv2093c	162.072	143.525	0.175326	0.350424	2.12324	0.0337339	0.0888492	0.0361413	0
15610715	-	Rv3579c	95.252	77.8459	0.291128	0.466226	2.12253	0.0337931	0.0889428	0.0361794	0
15607807	rpoB	Rv0667	1875.76	2262.27	-0.270291	-0.0951924	-2.12189	0.0338469	0.0890224	0.0362118	0
15607284	-	Rv0142	84.2158	67.3089	0.323293	0.498392	2.12161	0.0338708	0.089023	0.036212	0
15608031	-	Rv0891c	40.2813	26.986	0.577898	0.752996	2.12115	0.0339093	0.0890621	0.0362279	0
15607521	-	Rv0380c	90.2338	73.068	0.304427	0.479526	2.1199	0.0340147	0.0892766	0.0362947	0
15608623	hemH	Rv1485	52.0532	37.4449	0.475217	0.650315	2.11985	0.0340191	0.0892262	0.0362947	0
15608150	ksgA	Rv1010	97.6021	80.1525	0.284165	0.459263	2.11903	0.0340883	0.0893454	0.0363384	0
15607979	-	Rv0839	97.0249	79.5996	0.285594	0.460692	2.1188	0.0341075	0.0893337	0.0363384	0
15608371	-	Rv1231c	131.042	112.785	0.216454	0.391553	2.11809	0.0341677	0.0894292	0.0363664	0
15608558	uvrC	Rv1420	58.8644	43.6552	0.431243	0.606341	2.11793	0.0341812	0.0894025	0.0363664	0
15609647	-	Rv2510c	61.1683	45.7823	0.417996	0.593094	2.11667	0.0342883	0.0896203	0.036455	0
57116946	PPE36	Rv2108	168.308	149.908	0.167023	0.342121	2.11548	0.0343889	0.0898211	0.0365367	0
15607163	-	Rv0021c	49.0946	34.827	0.495358	0.670456	2.11508	0.0344228	0.0898473	0.0365473	0
15610660	-	Rv3524	94.3622	77.0984	0.291508	0.466606	2.11418	0.0345002	0.089987	0.0366041	0
15610794	-	Rv3658c	28.173	16.7648	0.748875	0.923973	2.11316	0.0345871	0.0901514	0.0366534	0
15608892	-	Rv1754c	21.5077	41.8779	-0.961334	-0.786235	-2.11307	0.0345945	0.0901082	0.0366534	0
15609462	-	Rv2325c	150.381	132.042	0.18763	0.362728	2.11252	0.0346421	0.0901698	0.0366785	0
15607707	-	Rv0567	99.6579	82.2331	0.277266	0.452364	2.11159	0.0347219	0.0903153	0.0367377	0
15607292	-	Rv0150c	81.1797	64.5534	0.330626	0.505724	2.11097	0.0347749	0.0903906	0.0367683	0
15610942	-	Rv3806c	96.1716	78.8963	0.285653	0.460751	2.10971	0.0348835	0.0906106	0.0368578	0
15610277	fadB4	Rv3141	217.525	199.815	0.122518	0.297617	2.10839	0.0349976	0.0908444	0.0369529	0
15607808	rpoC	Rv0668	599.77	759.392	-0.340437	-0.165338	-2.10792	0.035038	0.0908867	0.0369701	0
15609866	-	Rv2729c	72.7041	56.5996	0.361245	0.536343	2.10747	0.0350771	0.0909254	0.0369859	0
15608002	-	Rv0862c	33.0332	20.8625	0.663005	0.838104	2.10665	0.0351475	0.0910453	0.0370347	0
15609451	-	Rv2314c	104.314	86.8138	0.264942	0.44004	2.106	0.0352046	0.0911305	0.0370693	0
15607501	-	Rv0360c	60.805	45.5626	0.416339	0.591437	2.10508	0.0352847	0.0912753	0.0371121	0
15609654	-	Rv2517c	205.722	281.355	-0.451695	-0.276596	-2.10497	0.0352936	0.0912357	0.0371121	0
15608529	rpoZ	Rv1390	1232.63	1508.32	-0.291195	-0.116097	-2.10465	0.0353215	0.0912453	0.037116	0
57117053	-	Rv3077	39.4936	26.4602	0.577795	0.752894	2.10006	0.0357238	0.0922213	0.037513	0
15607363	echA1	Rv0222	90.4424	73.5201	0.29886	0.473958	2.09973	0.0357524	0.0922319	0.0375173	0
57117168	pcnA	Rv3907c	33.8133	21.5837	0.647649	0.822747	2.0979	0.0359136	0.0925844	0.0376607	0
15608266	-	Rv1126c	71.4577	55.5674	0.362851	0.53795	2.095	0.0361712	0.0931846	0.037896	0
15609396	adhE2	Rv2259	123.367	105.583	0.224581	0.399679	2.09481	0.0361874	0.0931629	0.037896	0
15609441	-	Rv2304c	95.8425	78.7915	0.282625	0.457724	2.09335	0.0363175	0.0934339	0.0380062	0
15609044	-	Rv1907c	74.3559	58.3306	0.350194	0.525292	2.09136	0.0364956	0.093828	0.0381666	0
15608565	fadD12	Rv1427c	92.8009	75.9012	0.290016	0.465114	2.09045	0.0365776	0.0939747	0.0382262	0
15607920	hemH	Rv0780	49.5748	35.5091	0.48142	0.656518	2.08625	0.0369558	0.0948818	0.0385722	0
15608381	-	Rv1241	67.7674	52.2098	0.376271	0.551369	2.08622	0.036959	0.0948253	0.0385722	0
15609162	-	Rv2025c	41.5152	28.3443	0.550577	0.725675	2.08511	0.0370594	0.0950183	0.0386507	0
15608559	-	Rv1421	66.421	50.9735	0.381893	0.556991	2.08442	0.0371224	0.0951151	0.0386901	0
15609138	-	Rv2001	36.1786	23.7084	0.609736	0.784835	2.08369	0.0371881	0.0952188	0.0387323	0
15608346	fadD6	Rv1206	79.0997	62.9176	0.33021	0.505309	2.08219	0.0373253	0.0955053	0.0388488	0
57116771	mapA	Rv0734	119.545	102.034	0.228505	0.403603	2.08094	0.0374396	0.0957327	0.0389413	0
15608420	oppA	Rv1280c	117.448	100.006	0.231938	0.407036	2.07891	0.0376254	0.0961424	0.039084	0
15607854	rplN	Rv0714	655.636	660.171	-0.00994481	0.165153	2.07889	0.0376278	0.0960835	0.039084	0
15610703	-	Rv3567c	76.779	60.8244	0.336061	0.511159	2.07306	0.0381665	0.0973931	0.0396167	0
15608880	-	Rv1742	45.4537	31.9344	0.50929	0.684388	2.07242	0.0382261	0.0974792	0.0396328	0
15607486	-	Rv0345	95.9626	79.1803	0.277331	0.45243	2.07234	0.0382337	0.0974327	0.0396328	0
15609987	-	Rv2850c	70.4566	54.879	0.36048	0.535579	2.07195	0.0382699	0.0974589	0.0396435	0
15607704	gpsA	Rv0564c	52.1135	84.2562	-0.693126	-0.518027	-2.06879	0.0385658	0.0981462	0.0399231	0
15608451	atpC	Rv1311	249.406	233.308	0.0962642	0.271363	2.06788	0.0386514	0.0982976	0.0399847	0
15608393	deaD	Rv1253	88.7945	72.3525	0.295428	0.470527	2.06668	0.0387646	0.0985189	0.0400747	0
15610235	-	Rv3098c	79.8847	121.018	-0.599226	-0.424127	-2.06328	0.0390864	0.09927	0.0403802	0
15609145	-	Rv2008c	16.5585	33.9299	-1.03498	-0.859882	-2.05379	0.0399963	0.101512	0.0412924	0
15608442	rfe	Rv1302	54.5486	40.3355	0.435492	0.61059	2.05158	0.0402105	0.101988	0.0414856	0
15610609	bpoA	Rv3473c	42.4193	29.4241	0.527721	0.702819	2.04941	0.0404221	0.102455	0.0416651	0
15608570	-	Rv1432	27.3071	16.4368	0.732351	0.907449	2.04909	0.0404536	0.102466	0.0416651	0
15608914	-	Rv1776c	48.923	35.2468	0.473022	0.64812	2.04896	0.0404661	0.102429	0.0416651	0
15607164	whiB5	Rv0022c	12.5854	5.11847	1.29796	1.47306	2.04731	0.0406272	0.102768	0.041803	0
57117012	hemY	Rv2677c	51.3117	37.4379	0.45479	0.629888	2.04581	0.0407748	0.103072	0.0419267	0
57116768	fusA1	Rv0684	481.902	476.841	0.0152308	0.190329	2.04484	0.0408705	0.103245	0.0419969	0
15609123	-	Rv1986	39.9828	27.3143	0.549722	0.72482	2.04415	0.0409384	0.103347	0.0420385	0
15608242	-	Rv1102c	370.114	359.26	0.0429408	0.218039	2.04299	0.0410537	0.103569	0.042079	0
57116811	-	Rv1000c	37.8313	25.4395	0.57251	0.747609	2.04283	0.0410695	0.103539	0.042079	0
15611013	-	Rv3877	310.115	296.678	0.0639087	0.239007	2.04241	0.0411107	0.103574	0.042079	0
15608697	ilvA	Rv1559	154.762	137.607	0.169501	0.344599	2.04237	0.041115	0.103515	0.042079	0
15608154	pth	Rv1014c	72.3558	56.9897	0.344409	0.519507	2.04237	0.0411151	0.103446	0.042079	0
15607413	-	Rv0272c	91.4322	75.2062	0.281851	0.45695	2.04144	0.0412075	0.10361	0.0421455	0
15610766	-	Rv3630	53.9629	39.9078	0.435297	0.610395	2.03995	0.041355	0.103911	0.0422682	0
15607433	-	Rv0292	175.338	158.43	0.146295	0.321394	2.0357	0.0417803	0.10491	0.0426744	0
15607507	-	Rv0366c	38.3331	25.9378	0.563532	0.73863	2.0348	0.0418713	0.105069	0.0427389	0
15607441	-	Rv0300	206.965	190.605	0.118807	0.293905	2.03222	0.0421313	0.105651	0.0429757	0
15608468	glgP	Rv1328	60.7867	46.2723	0.393606	0.568704	2.03185	0.0421689	0.105675	0.0429837	0
15609395	-	Rv2258c	97.2481	80.9569	0.264516	0.439614	2.03159	0.0421952	0.10567	0.0429837	0
15610819	-	Rv3683	293.306	279.535	0.0693742	0.244473	2.02977	0.0423802	0.106063	0.0431435	0
15609846	-	Rv2709	166.917	150.046	0.153722	0.32882	2.02949	0.0424085	0.106063	0.0431436	0
15610926	-	Rv3790	59.6999	45.2935	0.398422	0.573521	2.02896	0.0424623	0.106128	0.0431697	0
15608778	lysS	Rv1640c	53.0931	39.2429	0.436095	0.611193	2.02581	0.0427842	0.106861	0.0434682	0
15607315	mce1F	Rv0174	939.156	966.516	-0.0414276	0.133671	2.02514	0.0428531	0.106962	0.0435093	0
15609437	-	Rv2300c	51.8606	38.1275	0.443806	0.618905	2.02471	0.042897	0.107001	0.043525	0
57117081	manB	Rv3264c	81.3209	65.7091	0.307533	0.482632	2.02442	0.0429274	0.107006	0.0435271	0
15609481	dgt	Rv2344c	53.1786	39.3464	0.434615	0.609713	2.02305	0.043068	0.107286	0.0436408	0
15609646	-	Rv2509	127.221	110.49	0.203429	0.378528	2.02211	0.0431645	0.107455	0.0437097	0
15610955	-	Rv3819	79.2637	63.7969	0.313172	0.488271	2.02002	0.0433813	0.107923	0.0439002	0
57116772	PE_PGRS8	Rv0742	41.9696	29.265	0.520166	0.695264	2.01925	0.0434617	0.108052	0.0439526	0
15608987	ureC	Rv1850	75.0366	59.7938	0.327598	0.502696	2.01843	0.0435465	0.108192	0.0440093	0
15609163	-	Rv2026c	25.7286	15.3251	0.74748	0.922579	2.01685	0.0437114	0.10853	0.0441469	0
15609897	-	Rv2760c	33.1307	21.5585	0.619913	0.795012	2.01629	0.0437701	0.108604	0.044177	0
15608294	-	Rv1154c	62.0673	47.6242	0.382138	0.557236	2.01574	0.043827	0.108674	0.0442053	0
15610680	fadE28	Rv3544c	82.1181	66.5871	0.302459	0.477557	2.0147	0.0439365	0.108873	0.0442866	0
15609524	-	Rv2387	174.12	157.624	0.143594	0.318692	2.01251	0.0441665	0.109372	0.0444892	0
15607744	lpqO	Rv0604	54.9408	41.0661	0.419928	0.595027	2.01188	0.0442326	0.109463	0.0445266	0
15608551	-	Rv1413	63.4334	48.9512	0.373899	0.548998	2.01055	0.0443735	0.10974	0.0446391	0
15607504	fba	Rv0363c	160.677	144.178	0.15632	0.331418	2.00602	0.0448543	0.110856	0.0450932	0
15610915	-	Rv3779	56.7946	42.8426	0.406707	0.581806	2.00468	0.0449972	0.111137	0.0451818	0
15610127	-	Rv2990c	187.718	256.59	-0.450895	-0.275797	-2.00464	0.0450013	0.111074	0.0451818	0
15609547	-	Rv2410c	93.544	77.7274	0.267222	0.44232	2.00385	0.0450866	0.111212	0.0452179	0
15610941	-	Rv3805c	120.32	103.942	0.211085	0.386183	2.0036	0.0451125	0.111203	0.0452179	0
15607998	-	Rv0858c	37.6296	25.5551	0.558259	0.733358	2.00348	0.0451258	0.111163	0.0452179	0
15608919	malQ	Rv1781c	44.5863	31.7348	0.490533	0.665631	2.0028	0.0451993	0.111271	0.0452601	0
15607157	pknA	Rv0015c	176.007	159.721	0.140081	0.31518	2.0023	0.045252	0.111328	0.0452601	0
15608039	ompA	Rv0899	46.2145	33.2082	0.476805	0.651903	2.00174	0.0453125	0.111404	0.0452601	0
15610357	TB7.3	Rv3221c	144.006	127.523	0.175367	0.350466	2.00161	0.0453269	0.111367	0.0452601	0
15608640	-	Rv1502	133.05	116.595	0.190468	0.365567	2.00161	0.045327	0.111295	0.0452601	0
15609211	-	Rv2074	239.15	224.226	0.0929663	0.268065	2.00144	0.0453451	0.111267	0.0452601	0
15610928	-	Rv3792	41.7759	29.2446	0.514498	0.689596	2.00012	0.0454873	0.111543	0.0453456	0
15609338	asnB	Rv2201	67.0409	52.4409	0.354351	0.529449	2.0001	0.0454899	0.111477	0.0453456	0
15608885	-	Rv1747	109.163	93.0409	0.230552	0.40565	1.9979	0.0457278	0.111987	0.0454927	0
15609667	-	Rv2530c	60.5066	46.3509	0.384495	0.559593	1.99784	0.0457344	0.111931	0.0454927	0
15610837	-	Rv3701c	82.7099	67.3576	0.296219	0.471317	1.99768	0.0457509	0.111898	0.0454927	0
15609888	-	Rv2751	65.4857	51.0059	0.360515	0.535613	1.99764	0.0457562	0.111839	0.0454927	0
15610520	-	Rv3384c	65.1809	50.7241	0.361777	0.536875	1.99724	0.0457991	0.111871	0.0455059	0
15609284	-	Rv2147c	235.226	315.02	-0.421398	-0.2463	-1.99386	0.0461679	0.112699	0.0458426	0
15608067	-	Rv0927c	41.5845	29.127	0.513688	0.688787	1.99347	0.0462099	0.112728	0.0458546	0
57116956	-	Rv2206	132.389	116.076	0.189715	0.364813	1.99278	0.0462859	0.112841	0.0458806	0
15609869	-	Rv2732c	93.5521	77.879	0.264535	0.439633	1.99269	0.0462959	0.112792	0.0458806	0
15610917	rfbE	Rv3781	49.2179	36.0196	0.450401	0.625499	1.99119	0.0464603	0.113119	0.0459904	0
15610110	recG	Rv2973c	5.78502	16.1448	-1.48068	-1.30558	-1.99113	0.0464668	0.113062	0.0459904	0
15607947	-	Rv0807	43.7882	31.1185	0.492769	0.667867	1.99069	0.0465155	0.113108	0.0460089	0
15609390	-	Rv2253	27.833	49.8195	-0.839913	-0.664814	-1.99026	0.0465626	0.113149	0.0460259	0
15607674	menA	Rv0534c	50.6521	37.3878	0.438054	0.613153	1.98436	0.0472157	0.114662	0.0466275	0
15608162	lpqU	Rv1022	48.8814	35.7748	0.450341	0.62544	1.9842	0.0472335	0.114632	0.0466275	0
15608267	ppdK	Rv1127c	57.2779	43.4912	0.397258	0.572356	1.98374	0.0472847	0.114682	0.0466275	0
15608566	-	Rv1428c	69.9772	55.3863	0.337355	0.512454	1.98367	0.0472929	0.114628	0.0466275	0
15608746	bcpB	Rv1608c	73.8883	111.889	-0.598645	-0.423547	-1.9814	0.0475461	0.115168	0.046847	0
15610433	nei	Rv3297	56.1199	42.4449	0.402919	0.578018	1.98106	0.0475843	0.115186	0.0468545	0
15609364	-	Rv2227	35.3317	23.7172	0.575028	0.750126	1.97997	0.0477071	0.115409	0.0469453	0
15609234	-	Rv2097c	260.448	246.689	0.0783045	0.253403	1.97947	0.0477635	0.115472	0.0469706	0
57116851	-	Rv1342c	68.8875	54.4206	0.340091	0.515189	1.97773	0.0479591	0.115871	0.0471328	0
15607855	rplX	Rv0715	584.973	588.567	-0.00883571	0.166263	1.9764	0.0481098	0.11616	0.0472506	0
15610721	radA	Rv3585	56.4963	42.844	0.399063	0.574162	1.97576	0.0481825	0.116261	0.0472917	0
15608721	-	Rv1583c	19.3621	10.4337	0.891979	1.06708	1.97359	0.0484281	0.116779	0.0475024	0
15610090	-	Rv2953	91.2191	75.8831	0.265558	0.440656	1.97191	0.04862	0.117167	0.0476273	0
15608139	-	Rv0999	52.2318	38.9506	0.423283	0.598381	1.97156	0.0486594	0.117187	0.0476273	0
57116889	-	Rv1575	17.0433	8.65158	0.978169	1.15327	1.97154	0.0486624	0.117119	0.0476273	0
15610927	-	Rv3791	73.8798	59.225	0.318972	0.49407	1.97139	0.0486797	0.117086	0.0476273	0
15610150	-	Rv3013	33.4195	22.1226	0.595174	0.770272	1.97047	0.0487847	0.117264	0.047684	0
15607235	-	Rv0093c	38.0743	26.1957	0.539489	0.714587	1.9701	0.0488272	0.117291	0.047684	0
15610440	-	Rv3304	46.5901	33.8166	0.462292	0.63739	1.97006	0.048831	0.117225	0.047684	0
15610453	sdhD	Rv3317	65.4306	51.274	0.351738	0.526836	1.96706	0.0491759	0.117978	0.0479902	0
15607944	-	Rv0804	59.0544	45.3097	0.382226	0.557325	1.96649	0.0492423	0.118062	0.0480245	0
15608511	-	Rv1371	70.6717	56.251	0.329255	0.504353	1.96473	0.0494454	0.118474	0.0481854	0
15607156	pknB	Rv0014c	154.99	139.171	0.155308	0.330406	1.96452	0.0494701	0.118458	0.0481854	0
15610120	-	Rv2983	49.1708	36.2183	0.441081	0.61618	1.96375	0.0495592	0.118596	0.0482414	0
15609400	-	Rv2263	26.425	16.231	0.703149	0.878247	1.96075	0.0499083	0.119356	0.0485505	0
15610052	-	Rv2915c	64.2968	50.2814	0.354722	0.529821	1.95998	0.0499983	0.119495	0.0486071	0
15610596	rpsM	Rv3460c	1180.24	1438.63	-0.285617	-0.110519	-1.95852	0.0501686	0.119826	0.0487418	0
15609313	pknL	Rv2176	55.7387	42.3443	0.396513	0.571611	1.95461	0.0506294	0.12085	0.0491583	0
57116979	PE_PGRS40	Rv2371	88.5348	73.528	0.267951	0.443049	1.95242	0.0508886	0.121392	0.0493787	0
15609199	cobN	Rv2062c	40.2068	28.2326	0.510075	0.685173	1.95111	0.0510445	0.121687	0.0494737	0
15607550	ackA	Rv0409	47.5776	34.8769	0.44801	0.623109	1.95105	0.051051	0.121625	0.0494737	0
57116687	celA1	Rv0062	29.7038	19.0637	0.639819	0.814917	1.95022	0.0511496	0.121783	0.049538	0
15608226	-	Rv1086	87.608	72.6805	0.269495	0.444593	1.94842	0.051365	0.122219	0.0497152	0
15607631	senX3	Rv0490	235.455	221.626	0.0873194	0.262418	1.94598	0.0516571	0.122836	0.0499663	0
15610593	rpoA	Rv3457c	503.387	502.812	0.001648	0.176746	1.94538	0.0517292	0.12293	0.0500045	0
15607273	fadE1	Rv0131c	53.3971	40.2816	0.406638	0.581736	1.94358	0.0519456	0.123367	0.0501821	0
15608755	pykA	Rv1617	104.158	88.9219	0.228168	0.403266	1.94089	0.0522721	0.124064	0.0504656	0
15609287	ftsZ	Rv2150c	322.073	311.733	0.0470781	0.222176	1.94051	0.0523176	0.124094	0.0504778	0
15607755	-	Rv0615	141.391	125.981	0.166488	0.341586	1.93608	0.0528581	0.125297	0.0509672	0
15607298	pntAb	Rv0156	101.956	86.8525	0.231313	0.406411	1.93418	0.0530913	0.125771	0.0511599	0
15608045	echA6	Rv0905	99.1515	84.1317	0.236985	0.412084	1.93211	0.0533462	0.126295	0.0513732	0
15609290	murG	Rv2153c	92.1703	77.3377	0.25313	0.428228	1.93041	0.0535554	0.126711	0.0515424	0
15610871	-	Rv3735	83.5659	69.002	0.276277	0.451375	1.92969	0.0536449	0.126843	0.0515961	0
57116848	PE_PGRS24	Rv1325c	58.1184	44.8066	0.375284	0.550382	1.92886	0.0537485	0.127008	0.0516633	0
15607231	-	Rv0089	32.5147	21.644	0.587126	0.762225	1.92599	0.0541061	0.127773	0.0519745	0
15609368	cobC	Rv2231c	24.6933	15.0088	0.718313	0.893411	1.92308	0.05447	0.128552	0.0522756	0
15609365	-	Rv2228c	44.1881	32.0384	0.463854	0.638952	1.92279	0.0545068	0.128558	0.0522756	0
15607915	-	Rv0775	94.1576	79.3761	0.246373	0.421472	1.92258	0.0545326	0.128539	0.0522756	0
15609670	nusB	Rv2533c	195.533	181.112	0.110527	0.285626	1.9224	0.054556	0.128513	0.0522756	0
15610557	-	Rv3421c	36.441	25.1147	0.537026	0.712124	1.92155	0.0546619	0.128682	0.0523444	0
15610634	mce4B	Rv3498c	78.1932	63.9304	0.290541	0.46564	1.92086	0.0547496	0.128808	0.0523956	0
15608213	-	Rv1073	410.661	405.417	0.0185415	0.19364	1.91931	0.0549446	0.129187	0.0525364	0
15608306	lpqW	Rv1166	90.9958	76.3385	0.253389	0.428488	1.91915	0.0549652	0.129155	0.0525364	0
15610144	-	Rv3007c	134.543	119.404	0.172221	0.34732	1.9184	0.0550606	0.129298	0.0525948	0
15610305	-	Rv3169	79.6945	65.4195	0.284758	0.459857	1.91705	0.0552317	0.129619	0.0527087	0
15608247	xseB	Rv1107c	234.034	220.791	0.0840361	0.259134	1.91692	0.0552486	0.129578	0.0527087	0
15607917	purB	Rv0777	86.8225	72.3148	0.263777	0.438876	1.91662	0.0552868	0.129587	0.0527123	0
15609126	-	Rv1989c	274.331	262.587	0.0631238	0.238222	1.91488	0.0555078	0.130024	0.0528371	0
15607946	cpsY	Rv0806c	99.0447	84.2592	0.233245	0.408343	1.91478	0.0555206	0.129973	0.0528371	0
15608695	mmpL6	Rv1557	31.1594	20.5456	0.600836	0.775935	1.91478	0.0555211	0.129894	0.0528371	0
15610297	-	Rv3161c	24.2406	43.9362	-0.857987	-0.682889	-1.91385	0.0556389	0.130089	0.0529164	0
15608449	atpG	Rv1309	318.462	308.678	0.0450195	0.220118	1.9124	0.0558247	0.130442	0.0530601	0
15609718	-	Rv2581c	74.0924	60.1293	0.301257	0.476355	1.90929	0.0562249	0.131296	0.0533893	0
15610051	pknI	Rv2914c	55.6248	42.6721	0.382433	0.557531	1.90917	0.0562406	0.131251	0.0533893	0
15609811	-	Rv2674	189.947	175.684	0.112609	0.287707	1.90785	0.0564107	0.131567	0.0535176	0
15607228	hycQ	Rv0086	13.5812	28.1969	-1.05393	-0.878827	-1.90723	0.056491	0.131673	0.0535606	0
15608141	arcA	Rv1001	45.5706	33.4374	0.44664	0.621738	1.90571	0.0566881	0.13205	0.0537143	0
15611030	-	Rv3894c	65.1479	51.6702	0.334386	0.509484	1.90388	0.0569261	0.132523	0.0538939	0
15608088	-	Rv0948c	180.926	166.557	0.119382	0.294481	1.90359	0.0569636	0.132528	0.0538939	0
15608796	argG	Rv1658	107.511	92.7454	0.213133	0.388231	1.90331	0.0569999	0.132531	0.0538939	0
15609379	-	Rv2242	64.6648	51.2204	0.336261	0.51136	1.90317	0.0570183	0.132492	0.0538939	0
15609448	-	Rv2311	31.3666	20.8699	0.58781	0.762908	1.89315	0.058338	0.135475	0.0551074	0
15607191	-	Rv0049	208.213	194.706	0.0967649	0.271863	1.89269	0.0583995	0.135534	0.0551315	0
15610493	-	Rv3357	20.6249	11.853	0.799137	0.974235	1.88987	0.0587754	0.136323	0.0554114	0
15610398	fbiB	Rv3262	29.5822	19.3498	0.612413	0.787512	1.88973	0.0587944	0.136283	0.0554114	0
15607753	-	Rv0613c	68.9549	55.4405	0.314712	0.48981	1.88952	0.0588227	0.136265	0.0554114	0
15611025	-	Rv3889c	134.312	119.634	0.16695	0.342049	1.88938	0.0588406	0.136223	0.0554114	0
15610203	-	Rv3066	55.0819	42.3684	0.37859	0.553688	1.88799	0.0590276	0.136571	0.0555534	0
15610892	proZ	Rv3756c	39.531	28.1419	0.490262	0.665361	1.88516	0.0594085	0.137369	0.0558776	0
15609525	hemN	Rv2388c	103.634	89.1884	0.216564	0.391663	1.88407	0.0595557	0.137624	0.0559817	0
15607152	-	Rv0010c	179.44	165.429	0.117289	0.292387	1.88296	0.0597056	0.137886	0.0560882	0
15608378	sugC	Rv1238	86.5152	72.4821	0.25533	0.430428	1.87914	0.0602247	0.139	0.0565412	0
15608583	devB	Rv1445c	98.6453	84.3693	0.225532	0.40063	1.87733	0.0604732	0.139488	0.0567398	0
57116759	-	Rv0609A	202.411	189.065	0.0984045	0.273503	1.87684	0.0605395	0.139556	0.0567672	0
15610763	-	Rv3627c	90.5032	76.4058	0.244286	0.419385	1.87625	0.0606216	0.139659	0.0568095	0
15610665	-	Rv3529c	29.0432	18.976	0.614023	0.789121	1.87574	0.0606917	0.139735	0.0568404	0
15608552	-	Rv1414	31.8608	21.4206	0.57278	0.747878	1.87529	0.0607523	0.13979	0.0568624	0
15609394	-	Rv2257c	55.3558	42.759	0.372505	0.547603	1.87385	0.0609511	0.140162	0.0570137	0
57116712	PE_PGRS3	Rv0278c	36.4303	25.4661	0.516562	0.69166	1.87269	0.0611112	0.140444	0.0570522	0
57116736	pcaA	Rv0470c	403.31	399.015	0.0154478	0.190546	1.87267	0.0611144	0.140366	0.0570522	0
15607671	-	Rv0531	113.798	99.4115	0.194991	0.37009	1.87256	0.0611298	0.140316	0.0570522	0
15609527	-	Rv2390c	58.2945	45.529	0.356576	0.531674	1.87218	0.0611822	0.14035	0.0570522	0
15610426	lat	Rv3290c	385.822	494.372	-0.35766	-0.182562	-1.87211	0.0611911	0.140285	0.0570522	0
15608254	-	Rv1114	37.4076	26.3426	0.505936	0.681035	1.87194	0.0612155	0.140256	0.0570522	0
15608016	-	Rv0876c	94.0597	79.9599	0.2343	0.409399	1.87045	0.0614217	0.140643	0.0572095	0
15607200	dnaB	Rv0058	126.628	112.282	0.173478	0.348576	1.86743	0.061841	0.141517	0.0575652	0
15607673	fabH	Rv0533c	93.7852	79.737	0.234111	0.409209	1.86691	0.0619136	0.141597	0.0575977	0
15608404	-	Rv1264	191.043	177.607	0.105209	0.280307	1.86653	0.0619673	0.141634	0.0576128	0
15609187	-	Rv2050	329.156	321.113	0.0356917	0.21079	1.86488	0.0621985	0.142076	0.0577926	0
15610260	-	Rv3123	34.9105	58.3245	-0.740442	-0.565344	-1.86309	0.0624489	0.142562	0.0579902	0
15610804	-	Rv3668c	73.0026	59.6401	0.291667	0.466765	1.86013	0.0628673	0.14343	0.0583183	0
15608375	lpqY	Rv1235	47.9718	36.0318	0.412915	0.588013	1.86005	0.0628783	0.143369	0.0583183	0
15608521	pyrC	Rv1381	29.5598	19.5396	0.597236	0.772334	1.85748	0.0632424	0.144112	0.058587	0
15608459	-	Rv1319c	75.3533	61.9322	0.282981	0.45808	1.85747	0.0632444	0.144029	0.058587	0
15607848	rplP	Rv0708	620.632	631.107	-0.0241468	0.150951	1.85322	0.0638505	0.145321	0.0591126	0
15608166	-	Rv1026	28.3776	18.566	0.612088	0.787186	1.85019	0.0642861	0.146225	0.05948	0
15609475	moeW	Rv2338c	74.5654	61.2773	0.283154	0.458252	1.84837	0.0645487	0.146733	0.0596869	0
57117005	PPE42	Rv2608	82.3473	68.8115	0.259072	0.434171	1.84806	0.064594	0.146748	0.0596929	0
15608315	fadH	Rv1175c	95.2759	81.4793	0.225678	0.400776	1.84561	0.0649486	0.147465	0.0599749	0
15608458	-	Rv1318c	54.2639	84.1348	-0.632709	-0.457611	-1.84541	0.0649774	0.147441	0.0599749	0
15608322	papA3	Rv1182	408.18	404.993	0.0113115	0.18641	1.84437	0.0651291	0.147697	0.0600522	0
15607562	-	Rv0421c	46.7918	35.0824	0.415507	0.590605	1.8443	0.0651395	0.147631	0.0600522	0
15607943	purL	Rv0803	57.535	45.1237	0.350553	0.525652	1.84079	0.0656524	0.148704	0.060454	0
15608128	-	Rv0988	35.3721	58.7074	-0.730928	-0.55583	-1.84078	0.0656542	0.148619	0.060454	0
15611033	-	Rv3897c	122.367	108.439	0.17433	0.349428	1.83996	0.0657748	0.148803	0.0605287	0
15610983	-	Rv3847	161.043	147.478	0.126948	0.302046	1.83966	0.0658189	0.148813	0.0605329	0
15609965	-	Rv2828c	46.5435	34.906	0.415104	0.590202	1.83827	0.066022	0.149183	0.0606833	0
15608564	lipO	Rv1426c	85.1519	71.6734	0.2486	0.423699	1.83727	0.0661697	0.149427	0.0607826	0
57116805	PE_PGRS16	Rv0977	53.3192	41.2395	0.370627	0.545725	1.83335	0.0667512	0.15065	0.061264	0
15608678	-	Rv1540	90.5758	77.0275	0.233752	0.40885	1.83319	0.0667737	0.15061	0.061264	0
15610828	moxR2	Rv3692	94.9499	81.3368	0.223257	0.398356	1.83209	0.066938	0.150891	0.0613781	0
57116955	-	Rv2205c	48.1356	36.4378	0.40167	0.576768	1.83116	0.0670771	0.151114	0.0614688	0
15608995	modB	Rv1858	42.4505	31.2238	0.443137	0.618235	1.83006	0.0672415	0.151394	0.0615826	0
15610972	-	Rv3836	63.3478	50.7461	0.319999	0.495097	1.82893	0.0674103	0.151683	0.061692	0
15610825	-	Rv3689	166.12	152.842	0.120182	0.29528	1.82872	0.0674413	0.151663	0.061692	0
15609079	-	Rv1942c	86.8655	73.4707	0.241614	0.416712	1.82728	0.0676578	0.152059	0.0618531	0
15607218	-	Rv0076c	82.8847	69.6444	0.2511	0.426198	1.82255	0.0683716	0.153571	0.0624684	0
15607458	glpQ2	Rv0317c	66.9763	54.2915	0.302926	0.478024	1.82111	0.0685896	0.153969	0.0626303	0
15608797	argH	Rv1659	48.0559	36.4758	0.397772	0.57287	1.8185	0.0689874	0.15477	0.062956	0
15609183	lppI	Rv2046	73.3373	60.4568	0.278644	0.453742	1.81647	0.069299	0.155377	0.0632028	0
15607444	-	Rv0303	60.3868	48.0855	0.32863	0.503729	1.81409	0.0696643	0.156103	0.0634826	0
15607342	-	Rv0201c	190.394	177.964	0.0974045	0.272503	1.81393	0.0696887	0.156065	0.0634826	0
15610317	-	Rv3181c	28.7226	19.0996	0.588643	0.763741	1.81332	0.0697828	0.156183	0.0635306	0
15607234	ctpA	Rv0092	46.3344	34.9341	0.407448	0.582547	1.81275	0.0698701	0.156285	0.0635602	0
57117024	PPE44	Rv2770c	59.6282	47.3817	0.331667	0.506765	1.81257	0.0698982	0.156255	0.0635602	0
15610945	glf	Rv3809c	81.4903	68.4177	0.252259	0.427357	1.8117	0.0700319	0.156461	0.063644	0
15610723	-	Rv3587c	342.673	336.752	0.0251461	0.200244	1.81091	0.0701548	0.156643	0.0637179	0
15609614	-	Rv2477c	144.385	131.1	0.139248	0.314347	1.80897	0.0704554	0.157221	0.0639531	0
15607722	-	Rv0582	69.7606	57.1074	0.288733	0.463832	1.80784	0.0706309	0.15752	0.0640745	0
15609341	-	Rv2204c	3107.62	3354.77	-0.110405	0.064693	1.80652	0.0708367	0.157885	0.0642231	0
57116891	hisC1	Rv1600	109.033	95.6327	0.189183	0.364282	1.80598	0.0709222	0.157982	0.0642627	0
57116832	zwf1	Rv1121	61.2373	48.9872	0.322007	0.497105	1.80487	0.071095	0.158274	0.0643812	0
57117098	PE_PGRS51	Rv3367	85.6009	72.5197	0.239254	0.414353	1.8044	0.0711691	0.158345	0.0644102	0
15609925	sirR	Rv2788	53.8588	42.0332	0.357652	0.53275	1.80284	0.0714136	0.158795	0.0645933	0
15608130	-	Rv0990c	26.9213	46.6102	-0.791899	-0.6168	-1.80097	0.0717072	0.159354	0.0647892	0
57117021	fabG	Rv2766c	42.5818	31.583	0.43109	0.606189	1.80093	0.0717146	0.159277	0.0647892	0
15609090	-	Rv1953	61.9029	49.6644	0.317795	0.492893	1.80059	0.0717674	0.1593	0.0647987	0
15609061	-	Rv1924c	120.06	106.762	0.169366	0.344464	1.79818	0.0721477	0.16005	0.0651038	0
15609016	-	Rv1879	68.4826	55.989	0.290595	0.465693	1.79782	0.0722061	0.160085	0.0651181	0
15610095	-	Rv2958c	54.6562	42.8484	0.351145	0.526243	1.79598	0.0724978	0.160637	0.0653274	0
15608113	accA2	Rv0973c	9.33323	20.7956	-1.15583	-0.980728	-1.79582	0.0725234	0.1606	0.0653274	0
15608005	mog	Rv0865	66.9256	54.531	0.295481	0.470579	1.79438	0.0727518	0.161011	0.0654946	0
57117078	-	Rv3229c	1581.13	1897.13	-0.262857	-0.0877585	-1.79337	0.0729142	0.161276	0.0655971	0
15609410	-	Rv2273	17.866	10.1058	0.822029	0.997128	1.79314	0.0729512	0.161263	0.0655971	0
15609758	-	Rv2621c	27.4081	47.1864	-0.783768	-0.608669	-1.79071	0.0733405	0.162028	0.065872	0
15610222	-	Rv3085	12.477	25.6254	-1.0383	-0.8632	-1.79069	0.0733428	0.161939	0.065872	0
15608850	cmk	Rv1712	61.9001	49.7726	0.314589	0.489687	1.78983	0.0734808	0.162148	0.0659573	0
15611031	-	Rv3895c	49.8692	38.448	0.375239	0.550337	1.78659	0.0740034	0.163206	0.0663875	0
15608773	-	Rv1635c	61.4408	49.3735	0.31546	0.490559	1.78608	0.0740858	0.163292	0.0664226	0
57116813	PPE15	Rv1039c	25.067	16.1227	0.636695	0.811794	1.78565	0.0741564	0.163352	0.066447	0
15607534	-	Rv0393	27.9042	18.573	0.587277	0.762375	1.78452	0.0743387	0.163658	0.0665714	0
15610526	lpqD	Rv3390	252.198	242.593	0.0560154	0.231114	1.7834	0.0745216	0.163965	0.0666962	0
57116717	-	Rv0296c	74.8932	62.3552	0.264324	0.439423	1.78212	0.0747296	0.164327	0.0668434	0
15610452	sdhC	Rv3316	67.1677	54.9262	0.290273	0.465372	1.77934	0.075184	0.165229	0.0671741	0
15607227	hycP	Rv0085	13.4922	27.0729	-1.00473	-0.829633	-1.77932	0.075187	0.16514	0.0671741	0
15610114	thiL	Rv2977c	108.144	95.1771	0.184264	0.359363	1.77582	0.0757619	0.166306	0.0676483	0
15607656	-	Rv0515	191.739	180.126	0.0901387	0.265237	1.77402	0.0760597	0.166862	0.0678598	0
15607574	-	Rv0433	123.851	110.94	0.158818	0.333917	1.77367	0.0761181	0.166893	0.0678598	0
15610149	gatC	Rv3012c	25.7516	16.7811	0.617825	0.792924	1.77359	0.0761315	0.166825	0.0678598	0
15607681	-	Rv0541c	37.498	27.178	0.464375	0.639474	1.77254	0.0763048	0.167108	0.0679748	0
15608881	pknE	Rv1743	74.6995	62.2895	0.262111	0.437209	1.77153	0.0764729	0.167379	0.0680849	0
57116812	kdpF	Rv1028A	10.9302	4.89299	1.15953	1.33463	1.77062	0.0766246	0.167614	0.0681804	0
15609316	-	Rv2179c	32.0792	22.3396	0.522039	0.697138	1.76954	0.0768044	0.167909	0.0683008	0
15607354	-	Rv0213c	48.7368	37.5512	0.376153	0.551251	1.76884	0.0769199	0.168064	0.0683638	0
15609885	ftsK	Rv2748c	128.789	115.995	0.150948	0.326046	1.76847	0.076983	0.168105	0.0683802	0
57117143	-	Rv3678A	407.859	406.911	0.00335761	0.178456	1.76741	0.0771589	0.168391	0.0684968	0
15607589	-	Rv0448c	27.168	18.0493	0.589963	0.765061	1.76621	0.0773614	0.168736	0.0686368	0
57117125	nat	Rv3566c	63.4723	51.5414	0.300394	0.475492	1.76422	0.0776954	0.169366	0.0688933	0
57117156	-	Rv3784	57.1982	45.575	0.327728	0.502826	1.76265	0.077959	0.169843	0.0690871	0
15609497	-	Rv2360c	56.8677	45.2676	0.329133	0.504231	1.76204	0.0780632	0.169971	0.0691312	0
15607270	-	Rv0128	83.1454	70.6418	0.235115	0.410213	1.76182	0.078099	0.169951	0.0691312	0
15609288	ftsQ	Rv2151c	127.79	115.096	0.150938	0.326036	1.76154	0.0781465	0.169956	0.0691334	0
15610096	-	Rv2959c	80.4394	68.0139	0.242072	0.41717	1.76018	0.0783773	0.17036	0.0692975	0
15610173	TB22.2	Rv3036c	104.029	91.3076	0.188177	0.363275	1.75948	0.0784963	0.17052	0.0693627	0
15608218	pra	Rv1078	330.401	325.206	0.0228663	0.197965	1.75863	0.0786408	0.170736	0.0694196	0
15609125	-	Rv1988	208.197	197.427	0.0766299	0.251728	1.75857	0.0786512	0.17066	0.0694196	0
15609726	gabT	Rv2589	74.3935	62.1467	0.259499	0.434598	1.75813	0.078725	0.170722	0.0694447	0
15610111	-	Rv2974c	8.92055	19.8904	-1.15687	-0.981773	-1.75786	0.078772	0.170726	0.0694463	0
15607721	-	Rv0581	94.1214	81.5101	0.207544	0.382643	1.75691	0.0789336	0.170977	0.0695068	0
15609444	-	Rv2307c	30.5194	21.0459	0.536189	0.711287	1.75669	0.0789699	0.170958	0.0695068	0
15608436	thrB	Rv1296	55.7959	44.3042	0.332714	0.507812	1.75665	0.0789766	0.170874	0.0695068	0
15609608	aglA	Rv2471	53.1485	41.812	0.346111	0.52121	1.75562	0.0791527	0.171157	0.0696218	0
15608978	-	Rv1841c	96.9505	84.3475	0.200903	0.376001	1.75419	0.0793987	0.17159	0.0697981	0
15607658	-	Rv0517	51.7948	40.5609	0.352717	0.527815	1.75308	0.0795889	0.171903	0.0699252	0
15608115	fadE13	Rv0975c	10.2624	21.955	-1.09718	-0.922077	-1.75257	0.0796751	0.171991	0.0699609	0
57116884	treZ	Rv1562c	33.5921	23.8101	0.496551	0.67165	1.7523	0.079722	0.171993	0.069962	0
15610873	-	Rv3737	46.7979	35.9152	0.381847	0.556945	1.74948	0.0802087	0.172944	0.0703488	0
15608814	-	Rv1676	133.805	184.011	-0.459661	-0.284563	-1.74885	0.0803165	0.173078	0.0704031	0
15610539	-	Rv3403c	42.6402	32.0892	0.410127	0.585225	1.74617	0.0807817	0.173981	0.0707704	0
15608387	-	Rv1247c	196.525	185.677	0.0819225	0.257021	1.74288	0.081355	0.175115	0.0712319	0
15608151	ispE	Rv1011	58.2755	46.8038	0.316266	0.491364	1.74208	0.081495	0.175317	0.0713138	0
15607850	rpsQ	Rv0710	970.508	1181.28	-0.28354	-0.108442	-1.74178	0.0815462	0.175327	0.0713179	0
15607555	thiE	Rv0414c	39.2018	28.9697	0.436372	0.611471	1.74143	0.0816083	0.17536	0.0713315	0
15609472	cysE	Rv2335	129.053	116.693	0.145244	0.320342	1.74103	0.081679	0.175412	0.0713526	0
15609281	-	Rv2144c	841.113	873.175	-0.0539719	0.121126	1.74035	0.0817969	0.175565	0.0713833	0
57116886	treX	Rv1564c	56.5041	45.1361	0.324073	0.499172	1.74029	0.0818072	0.175487	0.0713833	0
15608006	moaE2	Rv0866	79.6983	67.5476	0.238644	0.413742	1.73869	0.0820895	0.175993	0.0715888	0
15610055	glnD	Rv2918c	38.1139	28.0056	0.444604	0.619702	1.73773	0.0822581	0.176254	0.0716951	0
15608454	-	Rv1314c	85.5825	73.3452	0.222614	0.397712	1.73675	0.0824321	0.176526	0.0718059	0
15608580	bisC	Rv1442	103.109	90.7276	0.184555	0.359654	1.73531	0.0826866	0.176971	0.0719867	0
57116885	treY	Rv1563c	24.7714	16.1764	0.614788	0.789886	1.73375	0.0829623	0.17746	0.0721547	0
15610739	-	Rv3603c	106.109	93.7446	0.178746	0.353844	1.73369	0.0829737	0.177384	0.0721547	0
57116958	-	Rv2232	44.7915	34.1959	0.389401	0.564499	1.73251	0.0831836	0.177732	0.0722962	0
15607226	hycD	Rv0084	17.316	32.3067	-0.899733	-0.724634	-1.7289	0.0838273	0.179006	0.0728145	0
15608562	-	Rv1424c	38.6861	28.6103	0.435281	0.610379	1.72718	0.0841358	0.179563	0.0729809	0
15608408	-	Rv1268c	30.539	21.2628	0.52232	0.697418	1.72714	0.0841424	0.179475	0.0729809	0
15607714	-	Rv0574c	127.709	175.985	-0.462594	-0.287496	-1.72703	0.0841618	0.179415	0.0729809	0
15610099	-	Rv2962c	23.9445	15.515	0.626033	0.801131	1.72547	0.084443	0.179913	0.0731778	0
57117068	mesT	Rv3176c	37.3889	27.4412	0.446265	0.621363	1.72524	0.0844843	0.179899	0.0731778	0
15607400	-	Rv0259c	12.0232	5.85272	1.03865	1.21375	1.72459	0.0846023	0.180049	0.073212	0
15610672	-	Rv3536c	99.8405	87.6256	0.188273	0.363371	1.72412	0.0846866	0.180126	0.073212	0
15610043	trmD	Rv2906c	45.765	35.1746	0.37971	0.554809	1.72406	0.0846964	0.180046	0.073212	0
15610168	-	Rv3031	49.6361	38.7992	0.355361	0.530459	1.72396	0.0847148	0.179983	0.073212	0
15609171	-	Rv2034	136.162	186.438	-0.453373	-0.278274	-1.72333	0.084829	0.180124	0.0732694	0
15609988	-	Rv2851c	121.722	109.586	0.151536	0.326635	1.72219	0.0850357	0.180462	0.0733977	0
15610333	-	Rv3197	316.903	311.933	0.0228069	0.197905	1.72182	0.0851024	0.180501	0.0733977	0
57117105	PPE57	Rv3425	17.9947	33.2269	-0.884777	-0.709678	-1.72162	0.0851392	0.180478	0.0733977	0
15608142	-	Rv1002c	37.1107	27.2173	0.447313	0.622411	1.7214	0.0851791	0.180461	0.0733977	0
15609397	-	Rv2260	104.528	92.3408	0.178849	0.353947	1.72119	0.0852169	0.18044	0.0733977	0
57116803	uvrD1	Rv0949	47.1387	36.5065	0.368761	0.543859	1.71847	0.08571	0.181382	0.073781	0
15610574	-	Rv3438	71.8672	60.1499	0.256771	0.431869	1.71798	0.0857995	0.181469	0.0738165	0
57117130	PE_PGRS59	Rv3595c	112.432	100.311	0.164579	0.339677	1.71736	0.0859138	0.181609	0.0738537	0
15610791	-	Rv3655c	25.2783	16.7123	0.596986	0.772084	1.71722	0.085939	0.181561	0.0738537	0
15610296	-	Rv3160c	27.5503	46.6328	-0.759277	-0.584179	-1.71581	0.0861971	0.182004	0.0740129	0
15608299	pimE	Rv1159	107.612	95.5029	0.172224	0.347322	1.71568	0.0862209	0.181952	0.0740129	0
15609870	-	Rv2733c	69.7489	58.1442	0.262534	0.437632	1.71335	0.0866487	0.182753	0.0743385	0
15608830	-	Rv1692	41.3496	31.1934	0.406634	0.581732	1.71031	0.0872086	0.183831	0.0747771	0
15608527	mihF	Rv1388	363.318	361.35	0.0078358	0.182934	1.70861	0.0875231	0.184391	0.0750048	0
15607912	purD	Rv0772	22.5891	14.4573	0.643827	0.818925	1.70787	0.0876599	0.184576	0.0750801	0
15607863	rplO	Rv0723	632.035	648.818	-0.0378111	0.137287	1.70492	0.0882085	0.185627	0.0755078	0
15609083	lppG	Rv1946c	70.4601	58.9351	0.257681	0.432779	1.7044	0.088307	0.18573	0.0755499	0
15609874	recA	Rv2737c	67.8531	99.8827	-0.557821	-0.382723	-1.70364	0.0884479	0.185923	0.0756283	0
15608281	echA11	Rv1141c	44.3385	34.0253	0.381954	0.557053	1.70318	0.0885341	0.186	0.0756597	0
15610386	rubB	Rv3250c	136.646	186.572	-0.449289	-0.27419	-1.69985	0.0891599	0.187211	0.0761388	0
15610425	-	Rv3289c	114.559	159.039	-0.473285	-0.298187	-1.69966	0.089194	0.187178	0.0761388	0
15607462	dcd	Rv0321	72.7346	61.2107	0.248858	0.423956	1.69898	0.0893227	0.187344	0.0761893	0
15608402	-	Rv1262c	112.634	100.785	0.160367	0.335465	1.69882	0.0893526	0.187302	0.0761893	0
15608421	oppD	Rv1281c	39.6876	29.7585	0.415388	0.590486	1.69822	0.0894663	0.187437	0.0762438	0
57116985	-	Rv2401A	59.7948	48.703	0.296007	0.471105	1.69784	0.0895388	0.187484	0.0762633	0
15607168	-	Rv0026	47.09	36.6551	0.361408	0.536506	1.69652	0.0897866	0.187899	0.0764319	0
15610974	pheA	Rv3838c	62.2955	51.1283	0.285005	0.460103	1.69573	0.0899362	0.188107	0.0765167	0
57117015	ceoB	Rv2691	72.2258	60.767	0.249225	0.424323	1.69439	0.090192	0.188538	0.0766918	0
15610656	-	Rv3520c	192.397	182.381	0.077133	0.252231	1.69374	0.0903144	0.188689	0.076731	0
15610045	-	Rv2908c	137.208	125.723	0.126116	0.301214	1.69362	0.0903382	0.188634	0.076731	0
57116874	-	Rv1486c	101.065	89.2842	0.178805	0.353903	1.69223	0.0906015	0.189079	0.0768865	0
57116838	-	Rv1171	284.439	278.494	0.0304701	0.205568	1.69213	0.0906216	0.189017	0.0768865	0
15609317	-	Rv2180c	35.2574	25.7651	0.452505	0.627603	1.69034	0.0909638	0.189625	0.0771342	0
15607490	-	Rv0349	56.3702	45.5115	0.308699	0.483798	1.68919	0.0911832	0.189978	0.0772775	0
15610288	nuoH	Rv3152	151.364	140.327	0.109224	0.284322	1.68402	0.0921787	0.191945	0.0780758	0
15607322	-	Rv0181c	61.129	50.1297	0.286191	0.461289	1.68377	0.092227	0.19194	0.0780758	0
15610630	mce4F	Rv3494c	152.087	141.129	0.107885	0.282983	1.68047	0.0928652	0.193162	0.0785727	0
57117138	PE33	Rv3650	34.2404	24.9269	0.457993	0.633091	1.67875	0.0932016	0.193755	0.0788138	0
15610568	gadB	Rv3432c	37.6322	28.0358	0.424697	0.599795	1.67702	0.0935381	0.194347	0.0790347	0
15610104	pca	Rv2967c	89.2151	77.6931	0.199501	0.3746	1.67688	0.093566	0.194298	0.0790347	0
15610760	hpt	Rv3624c	111.488	99.9648	0.157401	0.332499	1.67608	0.0937232	0.194517	0.0791239	0
15610824	-	Rv3688c	301.674	297.067	0.022203	0.197301	1.67497	0.0939396	0.194859	0.079263	0
57117032	dxr	Rv2870c	74.4787	63.2013	0.236874	0.411972	1.67411	0.0941097	0.195104	0.0793628	0
15607984	narL	Rv0844c	80.5714	69.2077	0.219335	0.394433	1.67219	0.0944873	0.195779	0.0796375	0
15607897	phoP	Rv0757	145.372	196.808	-0.437039	-0.26194	-1.67141	0.0946408	0.19599	0.079691	0
57116905	wag22	Rv1759c	13.7016	7.33864	0.900761	1.07586	1.67134	0.0946548	0.195911	0.079691	0
15607237	-	Rv0095c	17.3128	10.241	0.757488	0.932586	1.66947	0.0950234	0.196566	0.0799575	0
15608723	-	Rv1585c	40.5816	30.8333	0.39634	0.571438	1.66734	0.0954464	0.197333	0.0802693	0
15610678	-	Rv3542c	64.7266	53.7863	0.267118	0.442216	1.66647	0.0956201	0.197583	0.0803445	0
15610100	-	Rv2963	27.1403	45.5762	-0.747847	-0.572748	-1.66637	0.0956406	0.197518	0.0803445	0
15608647	-	Rv1509	34.1142	55.0691	-0.69087	-0.515772	-1.66586	0.0957412	0.197617	0.0803485	0
15611036	-	Rv3900c	65.8126	54.8475	0.262937	0.438035	1.66571	0.0957713	0.197571	0.0803485	0
15610117	-	Rv2980	38.3519	28.7871	0.413873	0.588971	1.66555	0.0958026	0.197527	0.0803485	0
15609500	amiA2	Rv2363	25.57	17.2845	0.564972	0.74007	1.66469	0.0959738	0.197772	0.0804373	0
15609240	-	Rv2103c	60.757	49.9706	0.281971	0.457069	1.6645	0.0960135	0.197746	0.0804373	0
15609712	-	Rv2575	91.509	80.2159	0.190026	0.365124	1.65807	0.097304	0.200294	0.0814458	0
15607909	-	Rv0769	45.7226	35.711	0.356538	0.531637	1.65793	0.0973306	0.20024	0.0814458	0
15609466	narK1	Rv2329c	20.6192	36.4164	-0.820603	-0.645505	-1.65771	0.0973766	0.200225	0.0814458	0
15609049	fadB5	Rv1912c	29.939	21.201	0.497893	0.672992	1.6572	0.0974795	0.200327	0.0814875	0
15608867	-	Rv1729c	48.0651	37.9321	0.341568	0.516666	1.6563	0.097661	0.200591	0.0815947	0
15608114	accD2	Rv0974c	9.97332	20.8476	-1.06374	-0.888638	-1.65543	0.0978364	0.200842	0.0816967	0
15608196	-	Rv1056	48.1016	37.9882	0.340531	0.515629	1.6539	0.0981477	0.201371	0.0818827	0
15607374	nrdB	Rv0233	66.9069	56.0401	0.255695	0.430793	1.65381	0.098166	0.201299	0.0818827	0
15609503	-	Rv2366c	69.1663	58.2527	0.247743	0.422842	1.65274	0.0983833	0.201635	0.0820192	0
15607688	menB	Rv0548c	63.2496	52.5046	0.268612	0.44371	1.65248	0.0984366	0.201635	0.0820192	0
15608848	-	Rv1710	83.5408	72.3846	0.206799	0.381897	1.65219	0.0984949	0.201644	0.0820232	0
15608548	-	Rv1410c	278.773	273.528	0.0274053	0.202504	1.65109	0.0987206	0.201997	0.0821665	0
15609371	ptpA	Rv2234	46.2802	36.3093	0.350057	0.525155	1.64953	0.0990391	0.202538	0.0823869	0
15610132	leuB	Rv2995c	100.947	89.7797	0.169141	0.344239	1.64782	0.0993889	0.203144	0.0826328	0
15607401	-	Rv0260c	10.1119	4.70631	1.10338	1.27848	1.64734	0.0994874	0.203235	0.0826328	0
15610220	-	Rv3083	33.4738	54.0047	-0.690052	-0.514954	-1.6473	0.0994964	0.203143	0.0826328	0
57116692	PE_PGRS2	Rv0124	27.6347	19.2284	0.523236	0.698335	1.64486	0.0999989	0.204058	0.0830052	0
15608569	-	Rv1431	38.8227	29.391	0.401526	0.576624	1.64413	0.10015	0.204256	0.0830853	0
15608076	pstA2	Rv0936	69.1138	58.311	0.245205	0.420303	1.64292	0.100399	0.204654	0.0832475	0
15608643	-	Rv1505c	29.3048	20.7333	0.499185	0.674283	1.64233	0.100522	0.204793	0.0833039	0
15608616	-	Rv1478	113.412	156.531	-0.464867	-0.289769	-1.641	0.100798	0.205245	0.0834879	0
15610898	-	Rv3762c	41.8277	32.215	0.376727	0.551825	1.64022	0.10096	0.205464	0.083577	0
15608803	pks11	Rv1665	121.752	110.916	0.134469	0.309567	1.63723	0.101582	0.206618	0.0840377	0
15610496	-	Rv3360	40.2197	30.7437	0.387609	0.562707	1.637	0.10163	0.206603	0.0840377	0
15608502	-	Rv1362c	93.5251	82.5057	0.180861	0.355959	1.63676	0.101681	0.206597	0.0840377	0
15609081	-	Rv1944c	31.9917	23.1967	0.463776	0.638874	1.63587	0.101868	0.206864	0.0841281	0
15609031	-	Rv1894c	153.151	142.997	0.0989643	0.274063	1.63571	0.101901	0.206819	0.0841281	0
15608259	-	Rv1119c	48.7925	38.8115	0.330178	0.505276	1.63522	0.102002	0.206914	0.0841668	0
15608422	oppC	Rv1282c	55.2351	44.9829	0.296209	0.471307	1.63245	0.102584	0.207982	0.0846011	0
15609733	-	Rv2596	75.7991	65.0027	0.221681	0.39678	1.63089	0.102914	0.208539	0.0846931	0
15609993	nicT	Rv2856	42.3319	32.7658	0.369554	0.544653	1.63065	0.102964	0.208529	0.0846931	0
15609795	-	Rv2658c	31.9235	23.1722	0.462221	0.637319	1.63058	0.102978	0.208445	0.0846931	0
15608360	-	Rv1220c	78.4345	67.6053	0.214352	0.38945	1.63043	0.103012	0.208401	0.0846931	0
15608211	echA9	Rv1071c	42.6974	33.1099	0.366886	0.541984	1.6304	0.103016	0.208298	0.0846931	0
15609773	-	Rv2636	34.4834	25.5045	0.435152	0.61025	1.63035	0.103027	0.208208	0.0846931	0
15607229	hycE	Rv0087	6.87296	15.8278	-1.20345	-1.02836	-1.62928	0.103253	0.208553	0.0847967	0
57117041	gltX	Rv2992c	56.7259	46.4467	0.288431	0.46353	1.62923	0.103263	0.208463	0.0847967	0
15610782	topA	Rv3646c	161.12	151.316	0.0905684	0.265667	1.6287	0.103376	0.208578	0.0848436	0
15608924	-	Rv1786	68.764	58.1402	0.242117	0.417216	1.62759	0.103612	0.208943	0.0849094	0
15608596	-	Rv1458c	79.2058	68.4033	0.211542	0.38664	1.62739	0.103653	0.208914	0.0849094	0
15608132	-	Rv0992c	54.4193	44.2502	0.298435	0.473533	1.62738	0.103656	0.208809	0.0849094	0
57117035	dacB2	Rv2911	80.996	70.1741	0.206912	0.38201	1.62728	0.103678	0.20874	0.0849094	0
15610570	-	Rv3434c	44.1342	34.4901	0.355718	0.530816	1.6266	0.103822	0.20892	0.0849826	0
15607689	-	Rv0549c	45.6693	35.9382	0.345709	0.520807	1.62627	0.103893	0.208951	0.0849952	0
15610448	-	Rv3312c	36.8444	27.7062	0.411238	0.586336	1.62593	0.103965	0.208984	0.0849986	0
15610049	-	Rv2912c	27.3144	45.4142	-0.733482	-0.558384	-1.62572	0.104008	0.208959	0.0849986	0
15608633	-	Rv1495	48.5879	38.7186	0.327571	0.502669	1.62411	0.104353	0.209541	0.0852351	0
15609555	-	Rv2418c	49.7325	39.8257	0.320491	0.495589	1.62197	0.10481	0.210345	0.0855622	0
15609038	cinA	Rv1901	102.673	91.8763	0.160294	0.335392	1.62163	0.104883	0.210381	0.0855639	0
15607358	lipW	Rv0217c	30.1934	21.6723	0.478379	0.653477	1.62144	0.104923	0.210349	0.0855639	0
15609282	wag31	Rv2145c	682.088	836.986	-0.295246	-0.120147	-1.62084	0.105052	0.210495	0.0856233	0
15610278	-	Rv3142c	442.147	447.885	-0.0186022	0.156496	1.61994	0.105244	0.210768	0.0857344	0
15610571	-	Rv3435c	71.0963	60.5155	0.23247	0.407569	1.6194	0.105361	0.21089	0.0857839	0
15608972	-	Rv1835c	61.5186	51.1904	0.26515	0.440248	1.61797	0.10567	0.211396	0.0859643	0
57117116	PE_PGRS55	Rv3511	85.3964	74.6541	0.193953	0.369051	1.61785	0.105695	0.211333	0.0859643	0
15609777	-	Rv2640c	107.863	149.177	-0.467824	-0.292726	-1.6175	0.105771	0.211373	0.0859805	0
57116740	-	Rv0492c	36.2502	27.2282	0.412885	0.587984	1.61683	0.105914	0.211548	0.0860518	0
15610807	-	Rv3671c	70.662	60.1252	0.232965	0.408064	1.61627	0.106036	0.211679	0.086105	0
15607489	-	Rv0348	74.2955	63.6981	0.222023	0.397121	1.61593	0.10611	0.211715	0.0861195	0
15608817	fadE16	Rv1679	47.6546	72.4613	-0.604595	-0.429497	-1.61524	0.106259	0.211899	0.0861946	0
15608604	-	Rv1466	160.655	214.449	-0.416662	-0.241563	-1.61469	0.106378	0.212025	0.0862272	0
15607246	-	Rv0104	42.0024	32.5922	0.365945	0.541043	1.61453	0.106412	0.21198	0.0862272	0
15609963	-	Rv2826c	35.1472	26.235	0.421913	0.597011	1.61396	0.106536	0.212116	0.0862828	0
15610119	gpsA	Rv2982c	66.9582	56.5346	0.244127	0.419226	1.61325	0.10669	0.21231	0.0863616	0
57116722	PE6	Rv0335c	44.1276	34.6073	0.350605	0.525703	1.61224	0.10691	0.212636	0.0864941	0
15609268	cysQ	Rv2131c	151.212	141.424	0.0965523	0.271651	1.61169	0.107029	0.212759	0.0865295	0
15610676	ltp2	Rv3540c	41.3259	31.9841	0.36969	0.544788	1.61152	0.107067	0.212723	0.0865295	0
15609850	sthA	Rv2713	97.6775	87.0052	0.166926	0.342024	1.6111	0.107158	0.212791	0.0865572	0
57116878	-	Rv1499	29.5527	21.1727	0.481083	0.656181	1.61003	0.107392	0.213144	0.086701	0
15609684	-	Rv2547	33.0957	24.3919	0.440244	0.615342	1.60912	0.107591	0.213426	0.0867981	0
15610632	mce4D	Rv3496c	178.864	170.012	0.0732231	0.248321	1.60885	0.107649	0.21343	0.0867981	0
15607962	-	Rv0822c	149.088	200.104	-0.424586	-0.249488	-1.6087	0.107682	0.213383	0.0867981	0
15608646	-	Rv1508c	91.7119	81.0741	0.177867	0.352965	1.60801	0.107833	0.213569	0.0868738	0
15610408	-	Rv3272	101.222	90.6112	0.159765	0.334863	1.60773	0.107893	0.213577	0.0868769	0
15608069	pstC2	Rv0929	35.4476	26.5616	0.416342	0.59144	1.60727	0.107995	0.213667	0.0869135	0
15609164	-	Rv2027c	56.6696	84.085	-0.569274	-0.394176	-1.60669	0.108122	0.213804	0.0869693	0
15608659	fadD25	Rv1521	201.33	193.409	0.0579042	0.233003	1.60588	0.108301	0.214046	0.0870426	0
15607201	-	Rv0059	88.8897	78.2861	0.18326	0.358358	1.60576	0.108326	0.213984	0.0870426	0
15610446	-	Rv3310	49.2443	74.4107	-0.595553	-0.420455	-1.60487	0.108521	0.214257	0.0871537	0
15610241	-	Rv3104c	83.9965	73.4482	0.193601	0.3687	1.6031	0.108912	0.214915	0.0874165	0
15609308	lppM	Rv2171	77.8731	67.3812	0.208778	0.383876	1.60287	0.108963	0.214903	0.0874165	0
15610511	amiD	Rv3375	19.5045	12.4107	0.652219	0.827317	1.60092	0.109395	0.215644	0.0877178	0
57116862	PE16	Rv1430	42.787	33.4517	0.355093	0.530191	1.59987	0.109628	0.21599	0.0878584	0
15610208	-	Rv3071	31.5027	23.0124	0.453063	0.628161	1.59906	0.109807	0.21623	0.0879173	0
15608923	cyp143	Rv1785c	58.1355	48.1097	0.273093	0.448191	1.59902	0.109816	0.216134	0.0879173	0
15607259	oxyS	Rv0117	29.4734	21.1955	0.475657	0.650755	1.59607	0.110473	0.217313	0.0883969	0
15610428	-	Rv3292	36.8159	27.9229	0.398881	0.57398	1.59446	0.110833	0.217909	0.0886391	0
15607838	-	Rv0698	37.5378	28.5991	0.392373	0.567472	1.59356	0.111035	0.218192	0.0887544	0
15608199	-	Rv1059	35.6972	26.8998	0.408214	0.583312	1.59299	0.111162	0.218326	0.0888089	0
15608319	-	Rv1179c	66.9023	56.7393	0.237706	0.412805	1.58965	0.111915	0.219691	0.089364	0
57116683	fadD34	Rv0035	28.768	20.6056	0.481427	0.656526	1.58925	0.112004	0.219753	0.0893891	0
15610077	mas	Rv2940c	404.583	507.5	-0.326971	-0.151873	-1.58638	0.112653	0.220911	0.0898601	0
15609021	rpfC	Rv1884c	960.23	1161.34	-0.274339	-0.0992404	-1.58299	0.113424	0.222305	0.0904269	0
15608555	-	Rv1417	57.2744	47.4428	0.2717	0.446798	1.58258	0.113517	0.222372	0.0904269	0
15607843	rplW	Rv0703	1292.28	1548.33	-0.260801	-0.0857023	-1.58248	0.113541	0.222304	0.0904269	0
15609732	-	Rv2595	120.659	110.673	0.124631	0.29973	1.58076	0.113932	0.222954	0.0906322	0
15610922	-	Rv3786c	32.721	24.2551	0.43193	0.607028	1.58064	0.113961	0.222894	0.0906322	0
15607343	mmpL11	Rv0202c	127.125	117.266	0.116459	0.291558	1.58057	0.113976	0.222809	0.0906322	0
15610505	-	Rv3369	28.509	46.5745	-0.708121	-0.533023	-1.57851	0.114449	0.223617	0.0909609	0
57116947	hisE	Rv2122c	3.60465	10.0894	-1.48491	-1.30981	-1.57798	0.11457	0.223738	0.0909677	0
15608493	-	Rv1353c	28.9693	20.8624	0.473616	0.648714	1.57796	0.114576	0.223633	0.0909677	0
15610311	-	Rv3175	28.0087	20.0012	0.485791	0.66089	1.57736	0.114712	0.223784	0.0910288	0
15607477	-	Rv0336	236.783	231.119	0.0349262	0.210025	1.57609	0.115005	0.224239	0.0911829	0
15608286	mmpL13b	Rv1146	25.3228	17.6137	0.52374	0.698838	1.57555	0.115129	0.224366	0.0911829	0
15609487	plcB	Rv2350c	39.2338	30.3237	0.371649	0.546747	1.57531	0.115186	0.224359	0.0911829	0
15608202	-	Rv1062	23.221	15.7617	0.559009	0.734108	1.57523	0.115202	0.224276	0.0911829	0
15608767	polA	Rv1629	54.6632	44.9939	0.280841	0.45594	1.57522	0.115206	0.224166	0.0911829	0
15609789	-	Rv2652c	27.5609	19.6156	0.490625	0.665723	1.57483	0.115296	0.224227	0.0911829	0
15608060	-	Rv0920c	47.5912	38.2189	0.31641	0.491508	1.57471	0.115323	0.224162	0.0911829	0
57117151	PPE67	Rv3739c	78.1932	68.0398	0.200664	0.375762	1.57443	0.115388	0.224175	0.0911879	0
15607428	esxG	Rv0287	1477.74	1763.27	-0.25486	-0.0797618	-1.57348	0.115608	0.224486	0.0912834	0
15610379	-	Rv3243c	49.68	40.2249	0.304577	0.479675	1.57339	0.115628	0.22441	0.0912834	0
15610544	-	Rv3408	134.545	125.024	0.105892	0.28099	1.56999	0.116417	0.225824	0.0918588	0
15607376	-	Rv0235c	36.9003	28.1939	0.38825	0.563348	1.5696	0.116507	0.225882	0.0918825	0
15608024	serC	Rv0884c	117.02	107.152	0.127091	0.302189	1.56885	0.116683	0.226107	0.0919446	0
15609205	blaC	Rv2068c	98.5708	88.4816	0.155783	0.330881	1.56875	0.116706	0.226035	0.0919446	0
15610950	-	Rv3814c	104.755	94.738	0.145003	0.320101	1.56745	0.117008	0.226505	0.0921357	0
15609937	-	Rv2800	60.621	88.6373	-0.548097	-0.372998	-1.56673	0.117178	0.226716	0.0922218	0
57116997	-	Rv2516c	127.696	172.868	-0.43696	-0.261862	-1.566	0.11735	0.226932	0.0923096	0
15607732	mce2D	Rv0592	8.65399	18.2352	-1.07529	-0.900187	-1.56523	0.11753	0.227164	0.0924039	0
15609737	-	Rv2600	40.9639	32.0318	0.354845	0.529943	1.56475	0.117643	0.227265	0.0924451	0
15607253	-	Rv0111	84.3635	74.3049	0.183162	0.35826	1.56394	0.117832	0.227514	0.0925463	0
15608048	ctpE	Rv0908	41.7814	32.8105	0.348703	0.523802	1.56363	0.117904	0.227537	0.0925557	0
15608718	-	Rv1580c	40.2136	31.3503	0.359205	0.534303	1.56192	0.118306	0.228196	0.0928236	0
15607466	-	Rv0325	15.3606	9.13551	0.749678	0.924777	1.56147	0.118412	0.228283	0.0928425	0
15608507	-	Rv1367c	62.2098	52.4585	0.245964	0.421063	1.56131	0.118451	0.228242	0.0928425	0
15608136	-	Rv0996	216.516	210.198	0.0427213	0.21782	1.56094	0.118538	0.228293	0.0928629	0
15608847	-	Rv1709	51.0077	41.6189	0.293477	0.468575	1.56038	0.118669	0.228429	0.0929183	0
15610838	-	Rv3702c	55.8936	46.3383	0.270479	0.445577	1.55945	0.118891	0.228739	0.0930443	0
15608610	echA12	Rv1472	156.149	147.434	0.0828598	0.257958	1.55894	0.119011	0.228854	0.0930911	0
15608615	-	Rv1477	160.464	212.997	-0.408582	-0.233483	-1.55757	0.119336	0.229361	0.0932975	0
15607889	-	Rv0749	80.5626	70.6016	0.190409	0.365508	1.55726	0.119409	0.229384	0.0933068	0
15608505	rsfA	Rv1365c	113.996	104.27	0.128659	0.303757	1.55605	0.119695	0.229818	0.0934833	0
15609430	-	Rv2293c	62.0058	52.3217	0.244995	0.420093	1.55542	0.119847	0.229991	0.0935537	0
15608645	-	Rv1507c	129.985	120.64	0.107631	0.282729	1.55223	0.120608	0.231333	0.0940692	0
15608829	-	Rv1691	43.7383	34.7573	0.331581	0.50668	1.55214	0.12063	0.231258	0.0940692	0
15608577	-	Rv1439c	56.791	47.2934	0.264024	0.439122	1.55088	0.120931	0.231718	0.0942562	0
15609089	-	Rv1952	81.8856	72.003	0.185552	0.36065	1.55044	0.121037	0.231803	0.0942706	0
15609241	-	Rv2104c	106.833	97.0862	0.138023	0.313121	1.55029	0.121073	0.231753	0.0942706	0
15609711	-	Rv2574	63.3302	53.6775	0.238577	0.413676	1.54965	0.121225	0.231927	0.0943114	0
15610348	-	Rv3212	214.265	208.081	0.0422482	0.217346	1.54956	0.121248	0.231854	0.0943114	0
15610569	-	Rv3433c	30.8813	22.8172	0.436613	0.611712	1.54615	0.122067	0.233302	0.0949007	0
15610779	-	Rv3643	22.2362	15.0704	0.561194	0.736292	1.54547	0.122233	0.2335	0.094981	0
15610497	-	Rv3361c	44.9327	35.977	0.320692	0.495791	1.54228	0.123004	0.234855	0.0954918	0
15608097	purH	Rv0957	68.0261	58.3675	0.220921	0.396019	1.54224	0.123015	0.234755	0.0954918	0
15609249	-	Rv2112c	184.742	177.428	0.0582801	0.233378	1.54067	0.123397	0.235365	0.0957399	0
15609730	ruvA	Rv2593c	39.5596	30.9179	0.355586	0.530684	1.53964	0.123647	0.235724	0.0958859	0
15608376	sugA	Rv1236	40.0444	31.3764	0.351918	0.527016	1.53932	0.123726	0.235756	0.0958987	0
15609900	dfrA	Rv2763c	74.9677	65.2795	0.199639	0.374737	1.53768	0.124127	0.2364	0.0961196	0
15609182	lipT	Rv2045c	83.518	73.7912	0.178638	0.353737	1.53764	0.124137	0.236299	0.0961196	0
15610416	accD5	Rv3280	168.246	160.408	0.0688248	0.243923	1.53389	0.125057	0.23793	0.0967643	0
15607649	-	Rv0508	61.5439	52.0992	0.240355	0.415453	1.53373	0.125096	0.237884	0.0967643	0
15610003	-	Rv2866	38.5042	29.9805	0.360989	0.536087	1.53299	0.125277	0.238109	0.0968559	0
15608418	-	Rv1278	45.1783	36.2973	0.315768	0.490866	1.53244	0.125414	0.238248	0.0969127	0
15608447	atpH	Rv1307	344.446	346.166	-0.00718411	0.167914	1.53101	0.125766	0.238797	0.0971357	0
15608307	-	Rv1167c	169.083	161.337	0.06765	0.242748	1.53061	0.125867	0.238868	0.0971647	0
15608147	metG	Rv1007c	44.7004	35.8673	0.31762	0.492718	1.52957	0.126122	0.239232	0.0973128	0
15608952	-	Rv1815	292.743	372.24	-0.3466	-0.171502	-1.52892	0.126285	0.239421	0.0973897	0
15610730	-	Rv3594	48.8613	39.878	0.293097	0.468195	1.52606	0.126995	0.240645	0.0978874	0
15610821	cyp137	Rv3685c	55.8335	46.6286	0.259915	0.435014	1.52444	0.127398	0.241287	0.0981488	0
15607957	-	Rv0817c	24.0062	16.7762	0.516992	0.69209	1.52101	0.128258	0.242795	0.098762	0
15610714	arsB2	Rv3578	35.5206	27.2916	0.380199	0.555297	1.52009	0.128488	0.243108	0.0988893	0
15610329	-	Rv3193c	123.797	114.82	0.108592	0.28369	1.51972	0.128581	0.243161	0.0989072	0
15608810	-	Rv1672c	63.4938	54.1612	0.229355	0.404453	1.51949	0.12864	0.243152	0.0989072	0
15607576	-	Rv0435c	54.939	45.8445	0.261083	0.436182	1.51594	0.129535	0.244721	0.0995456	0
15607148	gyrA	Rv0006	343.845	345.967	-0.00887725	0.166221	1.5147	0.129849	0.245191	0.0997368	0
15610733	lsr2	Rv3597c	435.99	444.539	-0.0280139	0.147084	1.51435	0.129938	0.245235	0.0997547	0
57117003	speE	Rv2601	23.4082	16.2937	0.522701	0.6978	1.51284	0.130321	0.245836	0.0999989	0
15608283	mcr	Rv1143	39.6092	31.1921	0.344654	0.519753	1.51173	0.130602	0.246242	0.100164	0
[truncated: 1,770 more rows]

## Sheet: sz9610 vs ck
PID	Gene	Synonym	RPKM(sz9610)	RPKM(ck)	log2(Fold_change)	log2(Fold_change) normalized	z-score	p-value	q-value(Benjamini et al. 1995)	q-value(Storey et al. 2003)	Signature(p-value < 0.001)
15611010	esxB	Rv3874	54173.5	112360	-1.05246	-1.003	-143.176	0	0	0	1
15609168	hspX	Rv2031c	17667.5	40584.4	-1.19983	-1.15037	-93.5653	0	0	0	1
15608621	fabG1	Rv1483	5053.15	193.063	4.71004	4.7595	73.3566	0	0	0	1
15608876	-	Rv1738	14749.5	29196.3	-0.985118	-0.935658	-66.7823	0	0	0	1
57117165	esxA	Rv3875	16591	29916.8	-0.850559	-0.801099	-59.2925	0	0	0	1
15609296	-	Rv2159c	45.8764	2185.7	-5.5742	-5.52474	-48.1969	0	0	0	1
15610798	-	Rv3662c	4155.87	960.469	2.11334	2.1628	47.4341	0	0	0	1
15607709	-	Rv0569	3933.98	9512.49	-1.27383	-1.22437	-47.0875	0	0	0	1
15608361	sigE	Rv1221	4384.65	1158.43	1.9203	1.96976	45.889	0	0	0	1
57116945	PE22	Rv2107	2047.27	11.8553	7.43202	7.48148	45.7759	0	0	0	1
15610706	-	Rv3570c	2814.1	410.166	2.77839	2.82785	45.4583	0	0	0	1
15609843	-	Rv2706c	3472.9	827.099	2.07001	2.11947	42.8065	0	0	0	1
15609144	fdxA	Rv2007c	3493.11	7938.59	-1.18437	-1.13491	-40.4781	0	0	0	1
57116840	PE13	Rv1195	9347.76	4890.28	0.934703	0.984163	39.8045	0	0	0	1
15610405	-	Rv3269	3252.32	888.86	1.87144	1.9209	38.8583	0	0	0	1
15609483	esxO	Rv2346c	615.153	2825	-2.19924	-2.14978	-38.2851	0	0	0	1
15609763	-	Rv2626c	3966.19	8232.76	-1.05362	-1.00416	-37.3167	8.78712e-305	1.94764e-302	1.12504e-302	1
15609797	-	Rv2660c	5869.92	2655.15	1.14455	1.19401	36.8478	3.1666e-297	6.62876e-295	3.82904e-295	1
57116946	PPE36	Rv2108	1510.04	149.908	3.33244	3.3819	36.1671	2.007e-286	3.9802e-284	2.29913e-284	1
15609485	-	Rv2348c	1141.07	3600.7	-1.65789	-1.60843	-35.5322	1.56372e-276	2.94605e-274	1.70176e-274	1
15608622	inhA	Rv1484	1293.67	88.0328	3.87729	3.92675	35.3645	5.99799e-274	1.07621e-271	6.21664e-272	1
15608337	esxK	Rv1197	11877.2	7424.12	0.677898	0.727358	34.7163	4.47308e-264	7.66116e-262	4.4254e-262	1
57117144	whiB4	Rv3681c	1799.04	335.227	2.42402	2.47348	33.8002	1.96054e-250	3.21188e-248	1.85531e-248	1
15610705	bphD	Rv3569c	1251.72	131.367	3.25225	3.30171	32.5964	4.6142e-233	7.2443e-231	4.1846e-231	1
57116786	desA1	Rv0824c	5055.2	2405.67	1.07133	1.12079	32.5004	1.05118e-231	1.58434e-229	9.15178e-230	1
15610597	rpmJ	Rv3461c	4493.92	8348.91	-0.893614	-0.844154	-32.4861	1.67609e-231	2.42903e-229	1.40311e-229	1
15608780	rpmI	Rv1642	7860.94	4504.16	0.803445	0.852905	32.3479	1.48713e-229	2.07538e-227	1.19882e-227	1
15608220	greA	Rv1080c	3258.29	1278.35	1.34984	1.3993	31.0182	3.06015e-211	4.11808e-209	2.37877e-209	1
15607491	dnaK	Rv0350	2178.97	627.176	1.79671	1.84617	30.9588	1.93302e-210	2.51159e-208	1.4508e-208	1
15610750	-	Rv3614c	1140.6	3168.66	-1.47409	-1.42463	-30.4768	5.29317e-204	6.64823e-202	3.84029e-202	1
57117111	PPE60	Rv3478	159.546	1255.7	-2.97646	-2.927	-30.3604	1.83143e-202	2.22608e-200	1.28587e-200	1
15609169	acg	Rv2032	1466.28	3680.72	-1.32783	-1.27837	-30.2381	7.48512e-201	8.81373e-199	5.09117e-199	1
15607893	mmsA	Rv0753c	926.943	61.3787	3.91667	3.96613	30.0283	4.19853e-198	4.79396e-196	2.76919e-196	1
57116837	PE11	Rv1169c	1490.3	307.471	2.27708	2.32654	29.6807	1.3647e-193	1.51241e-191	8.73629e-192	1
15609167	-	Rv2030c	4250.03	7576.92	-0.834137	-0.784677	-29.0585	1.20088e-185	1.29283e-183	7.46793e-184	1
15610751	-	Rv3615c	1131.23	2957.89	-1.38667	-1.33721	-28.0598	3.03095e-173	3.17239e-171	1.8325e-171	1
15608673	-	Rv1535	270.914	1380.35	-2.34913	-2.29967	-27.8836	4.22221e-171	4.29981e-169	2.48375e-169	1
15607843	rplW	Rv0703	3378.39	1548.33	1.12562	1.17508	27.5781	2.03865e-167	2.02148e-165	1.16769e-165	1
15608781	rplT	Rv1643	4155.73	2125.63	0.967214	1.01667	27.2095	5.00823e-163	4.83872e-161	2.79504e-161	1
15610704	bphC	Rv3568c	915.832	116.04	2.98046	3.02992	26.8196	1.90896e-158	1.79824e-156	1.03874e-156	1
15607282	-	Rv0140	1136.26	213.848	2.40963	2.45909	26.7684	7.54043e-158	6.92984e-156	4.00296e-156	1
15609664	-	Rv2527	1423.11	360.384	1.98144	2.0309	26.6497	1.80205e-156	1.6167e-154	9.33871e-155	1
15607849	rpmC	Rv0709	3124.23	1437.68	1.11976	1.16922	26.4128	9.77565e-154	8.56619e-152	4.94819e-152	1
15610599	-	Rv3463	831.003	104.318	2.99387	3.04333	25.6004	1.50868e-144	1.29198e-142	7.46302e-143	1
15610752	-	Rv3616c	1435.81	3236.71	-1.17266	-1.1232	-25.5907	1.93671e-144	1.62167e-142	9.36745e-143	1
15608107	-	Rv0967	1888.18	665.75	1.50394	1.5534	25.5103	1.51668e-143	1.24236e-141	7.17635e-142	1
15610270	-	Rv3134c	2808.49	5182.75	-0.88392	-0.83446	-25.3139	2.24743e-141	1.80177e-139	1.04078e-139	1
15608779	infC	Rv1641	8386.03	5656.78	0.568006	0.617466	25.2074	3.32399e-140	2.60933e-138	1.50726e-138	1
57117110	PE31	Rv3477	184.468	1037.76	-2.49203	-2.44257	-25.0491	1.78413e-138	1.37196e-136	7.92499e-137	1
15609298	-	Rv2161c	177.158	1012.81	-2.51526	-2.4658	-24.881	1.19622e-136	9.01473e-135	5.20728e-135	1
15608108	-	Rv0968	1735.94	612.205	1.50363	1.55309	24.4556	4.39246e-132	3.24525e-130	1.87459e-130	1
15610406	ctpC	Rv3270	1368.91	399.37	1.77723	1.82669	24.3561	4.99006e-131	3.61587e-129	2.08868e-129	1
15607327	bglS	Rv0186	1323.52	385.323	1.78023	1.82969	23.9756	5.00363e-127	3.5573e-125	2.05484e-125	1
15608131	-	Rv0991c	1105.5	269.234	2.03776	2.08722	23.9031	2.84083e-126	1.98227e-124	1.14504e-124	1
15609938	-	Rv2801c	26.9237	571.451	-4.40768	-4.35822	-23.7935	3.90267e-125	2.67369e-123	1.54443e-123	1
15607892	fadE9	Rv0752c	588.505	42.9057	3.77782	3.82728	23.6501	1.17629e-123	7.91477e-122	4.57189e-122	1
15609484	esxP	Rv2347c	3857	6383.5	-0.726868	-0.677408	-23.4492	1.34592e-121	8.89726e-120	5.13942e-120	1
15609847	sigB	Rv2710	2681.8	1291.13	1.05456	1.10402	23.3661	9.46129e-121	6.14658e-119	3.55051e-119	1
15610598	infA	Rv3462c	7441.76	5071.98	0.553093	0.602553	23.2233	2.64607e-119	1.6899e-117	9.76154e-118	1
15607492	grpE	Rv0351	2795.83	1383.66	1.01478	1.06424	23.1583	1.19879e-118	7.52841e-117	4.34872e-117	1
57117163	PE35	Rv3872	1380.89	2928.69	-1.08466	-1.0352	-22.7783	7.5212e-115	4.64588e-113	2.68365e-113	1
15609295	murE	Rv2158c	37.658	558.376	-3.89021	-3.84075	-22.6718	8.49746e-114	5.16426e-112	2.98309e-112	1
15609917	ald	Rv2780	1135.5	319.08	1.83133	1.88079	22.625	2.45806e-113	1.47016e-111	8.49223e-112	1
15608623	hemH	Rv1485	531.387	37.4449	3.82692	3.87638	22.5684	8.85724e-113	5.2147e-111	3.01222e-111	1
15610978	glpQ1	Rv3842c	2427.52	1152.8	1.07435	1.12381	22.5495	1.35813e-112	7.873e-111	4.54777e-111	1
15610703	-	Rv3567c	589.658	60.8244	3.27715	3.32661	22.4417	1.54072e-111	8.79609e-110	5.08098e-110	1
15607808	rpoC	Rv0668	1832.29	759.392	1.27073	1.32019	22.2386	1.45334e-109	8.17341e-108	4.7213e-108	1
15610596	rpsM	Rv3460c	2797.41	1438.63	0.959397	1.00886	22.1715	6.46743e-109	3.58372e-107	2.0701e-107	1
15608942	-	Rv1805c	502.684	1500.82	-1.57803	-1.52857	-22.0916	3.8061e-108	2.07846e-106	1.2006e-106	1
15610769	-	Rv3633	249.73	1031.61	-2.04645	-1.99699	-22.0586	7.89792e-108	4.25134e-106	2.45575e-106	1
15610977	bfrB	Rv3841	6100.48	4063.71	0.586124	0.635584	22.0394	1.20702e-107	6.40571e-106	3.7002e-106	1
57116989	PE25	Rv2431c	1932.61	836.812	1.20757	1.25703	21.987	3.83936e-107	2.00926e-105	1.16063e-105	1
15609800	-	Rv2663	1207.63	382.99	1.6568	1.70626	21.8183	1.55672e-105	8.03525e-104	4.64149e-104	1
15607963	-	Rv0823c	1440.29	525.141	1.45558	1.50504	21.7653	4.94794e-105	2.51944e-103	1.45533e-103	1
15608178	esxJ	Rv1038c	645.962	1718.25	-1.41141	-1.36195	-21.6802	3.15658e-104	1.58587e-102	9.16061e-103	1
15608871	-	Rv1733c	1691.55	3264.19	-0.948379	-0.898919	-21.3846	1.85693e-101	9.20645e-100	5.31802e-100	1
15609131	-	Rv1994c	1177.1	378.11	1.63836	1.68782	21.376	2.2344e-101	1.09341e-99	6.31597e-100	1
15610266	-	Rv3130c	7910.79	11102	-0.48893	-0.43947	-20.9544	1.70954e-97	8.25841e-96	4.7704e-96	1
15607592	mmpS4	Rv0451c	721.678	143.081	2.33452	2.38398	20.9507	1.85005e-97	8.82405e-96	5.09713e-96	1
15610191	-	Rv3054c	664.684	117.198	2.50372	2.55318	20.9108	4.27311e-97	2.01263e-95	1.16258e-95	1
15610426	lat	Rv3290c	1342.8	494.372	1.44157	1.49103	20.8703	9.9779e-97	4.64157e-95	2.68116e-95	1
15609844	-	Rv2707	1065.08	332.954	1.67757	1.72703	20.6641	7.2873e-95	3.3486e-93	1.93429e-93	1
15609603	-	Rv2466c	773.562	182.302	2.08518	2.13464	20.2803	1.92134e-91	8.72243e-90	5.03843e-90	1
15609130	-	Rv1993c	1105.53	377.47	1.5503	1.59976	19.9368	1.95174e-88	8.75495e-87	5.05722e-87	1
15608438	rpmE	Rv1298	4514.76	2947.33	0.615239	0.664699	19.7151	1.60142e-86	7.09898e-85	4.10066e-85	1
15610264	-	Rv3127	3736.79	5794.32	-0.632839	-0.583379	-19.5528	3.9071e-85	1.71185e-83	9.88837e-84	1
15607726	-	Rv0586	637.062	135.883	2.22907	2.27853	19.1602	7.9606e-82	3.44777e-80	1.99157e-80	1
15610707	hmp	Rv3571	407.139	38.9946	3.38418	3.43364	18.8935	1.29108e-79	5.52816e-78	3.19329e-78	1
15607250	-	Rv0108c	1099.4	2214.31	-1.01014	-0.960677	-18.6152	2.4217e-77	1.02528e-75	5.92242e-76	1
15610318	-	Rv3182	495.354	79.0062	2.64842	2.69788	18.6017	3.11019e-77	1.30213e-75	7.52166e-76	1
15609021	rpfC	Rv1884c	2169.25	1161.34	0.901409	0.950869	18.5838	4.34629e-77	1.79965e-75	1.03955e-75	1
15609765	-	Rv2628	1481.22	2729.3	-0.881746	-0.832286	-18.3118	6.66185e-75	2.72846e-73	1.57607e-73	1
57116870	trxB1	Rv1471	528.13	99.9145	2.40213	2.45159	18.2152	3.91148e-74	1.58478e-72	9.15433e-73	1
15610407	-	Rv3271c	963.475	340.407	1.50099	1.55045	18.1923	5.94344e-74	2.38243e-72	1.37619e-72	1
15610749	-	Rv3613c	583.826	1402.32	-1.26421	-1.21475	-17.919	8.38222e-72	3.32465e-70	1.92046e-70	1
15607850	rpsQ	Rv0710	2144.52	1181.28	0.860304	0.909764	17.8052	6.43894e-71	2.52728e-69	1.45986e-69	1
57117038	fadD26	Rv2930	1038.42	400.449	1.3747	1.42416	17.7327	2.34348e-70	9.10335e-69	5.25847e-69	1
15609798	-	Rv2661c	713.735	205.706	1.7948	1.84426	17.6989	4.27497e-70	1.64368e-68	9.49457e-69	1
15609799	-	Rv2662	512.627	103.887	2.3029	2.35236	17.5181	1.04212e-68	3.96636e-67	2.29113e-67	1
15608439	prfA	Rv1299	777.354	247.663	1.65019	1.69965	17.455	3.15309e-68	1.18808e-66	6.86286e-67	1
15607283	-	Rv0141c	717.959	216.604	1.72884	1.7783	17.3132	3.74185e-67	1.39597e-65	8.06368e-66	1
57117126	-	Rv3566A	355.671	39.6754	3.16423	3.21369	17.1698	4.47022e-66	1.65135e-64	9.53889e-65	1
57117072	moeB1	Rv3206c	683.666	204.127	1.74382	1.79328	16.9926	9.31176e-65	3.40648e-63	1.96772e-63	1
15607845	rpsS	Rv0705	2910.8	1829.44	0.670016	0.719476	16.9612	1.59148e-64	5.76606e-63	3.33071e-63	1
57116922	PPE33	Rv1809	54.9244	398.823	-2.86023	-2.81077	-16.7624	4.59316e-63	1.64829e-61	9.52119e-62	1
15607308	yrbE1A	Rv0167	238.487	770.06	-1.69106	-1.6416	-16.661	2.51569e-62	8.94258e-61	5.1656e-61	1
15610799	dppD	Rv3663c	323.544	35.0507	3.20644	3.2559	16.4701	6.02127e-61	2.12039e-59	1.22482e-59	1
15607807	rpoB	Rv0667	3394.74	2262.27	0.58553	0.63499	16.4084	1.66627e-60	5.81343e-59	3.35808e-59	1
57116701	mce1A	Rv0169	199.699	688.724	-1.7861	-1.73664	-16.3961	2.04046e-60	7.05363e-59	4.07447e-59	1
15609133	-	Rv1996	5682.43	7800.55	-0.457069	-0.407609	-16.3584	3.78997e-60	1.29824e-58	7.49914e-59	1
15610086	-	Rv2949c	1468.04	756.027	0.957379	1.00684	16.0271	8.26123e-58	2.80435e-56	1.61991e-56	1
15607891	mmsB	Rv0751c	351.888	52.1659	2.75394	2.8034	15.9958	1.36742e-57	4.60041e-56	2.65738e-56	1
15609764	-	Rv2627c	3205.16	4754.41	-0.568871	-0.519411	-15.939	3.39549e-57	1.13223e-55	6.54023e-56	1
15609142	-	Rv2005c	399.191	1008.19	-1.33662	-1.28716	-15.8963	6.72168e-57	2.22169e-55	1.28334e-55	1
15607848	rplP	Rv0708	1284.8	631.107	1.02558	1.07504	15.8199	2.27008e-56	7.43796e-55	4.29647e-55	1
15609778	cadI	Rv2641	895.841	363.81	1.30006	1.34952	15.8098	2.66496e-56	8.65652e-55	5.00036e-55	1
57116769	rpsN	Rv0717	1976.1	1151.21	0.7795	0.82896	15.7926	3.49946e-56	1.127e-54	6.51004e-55	1
15607312	mce1C	Rv0171	306.608	844.199	-1.46119	-1.41173	-15.6122	6.01325e-55	1.92016e-53	1.10917e-53	1
15610389	-	Rv3253c	262.127	22.2611	3.55767	3.60713	15.4538	7.10975e-54	2.25122e-52	1.3004e-52	1
15607854	rplN	Rv0714	1304.49	660.171	0.982575	1.03204	15.4177	1.24548e-53	3.91081e-52	2.25905e-52	1
15609020	-	Rv1883c	1324.84	676.084	0.970547	1.02001	15.3885	1.95368e-53	6.08385e-52	3.51428e-52	1
57116836	PPE17	Rv1168c	598.865	189.745	1.65817	1.70763	15.3705	2.58349e-53	7.97916e-52	4.60909e-52	1
57116841	PPE18	Rv1196	3571.72	2484.88	0.52344	0.5729	15.3508	3.4969e-53	1.07125e-51	6.18796e-52	1
15607712	-	Rv0572c	230.457	703.152	-1.60934	-1.55988	-15.3438	3.89782e-53	1.18443e-51	6.84178e-52	1
15608947	-	Rv1810	574.552	1248.61	-1.11981	-1.07035	-15.2755	1.11323e-52	3.35572e-51	1.9384e-51	1
15609640	scoB	Rv2503c	484.831	128.058	1.92068	1.97014	15.2456	1.76115e-52	5.26668e-51	3.04225e-51	1
15608234	desA2	Rv1094	3633.2	2548.36	0.51167	0.56113	15.1958	3.77134e-52	1.11893e-50	6.4634e-51	1
15607847	rpsC	Rv0707	1316.75	678.366	0.95685	1.00631	15.1714	5.46586e-52	1.60901e-50	9.29432e-51	1
15607859	rplF	Rv0719	1509.4	827.317	0.867466	0.916926	15.033	4.46455e-51	1.30406e-49	7.5328e-50	1
15610990	ethA	Rv3854c	831.45	344.922	1.26936	1.31882	14.9636	1.26911e-50	3.67848e-49	2.12484e-49	1
15607858	rpsH	Rv0718	1263.74	651.812	0.955174	1.00463	14.8422	7.8166e-50	2.24832e-48	1.29872e-48	1
15607311	mce1B	Rv0170	283.09	770.635	-1.44479	-1.39533	-14.7848	1.83575e-49	5.24024e-48	3.02698e-48	1
57116997	-	Rv2516c	545.384	172.868	1.6576	1.70706	14.6644	1.09015e-48	3.08849e-47	1.78404e-47	1
15607221	-	Rv0079	1620.9	2640.03	-0.703754	-0.654294	-14.6022	2.71942e-48	7.64685e-47	4.41713e-47	1
15609760	TB31.7	Rv2623	6506.76	8535.64	-0.391561	-0.342101	-14.5316	7.6366e-48	2.13146e-46	1.23122e-46	1
15608936	lppT	Rv1799	33.0404	277.303	-3.06916	-3.0197	-14.482	1.57528e-47	4.36446e-46	2.52109e-46	1
15608535	-	Rv1397c	3363.64	2373.79	0.50283	0.55229	14.4113	4.39346e-47	1.20836e-45	6.98e-46	1
15608362	-	Rv1222	1487.86	837.289	0.82944	0.8789	14.4009	5.10575e-47	1.39409e-45	8.05284e-46	1
15607307	fadD5	Rv0166	112.339	445.345	-1.98706	-1.9376	-14.2057	8.44106e-46	2.28819e-44	1.32176e-44	1
15609294	murF	Rv2157c	26.0828	247.022	-3.24347	-3.19401	-14.0271	1.06376e-44	2.86303e-43	1.6538e-43	1
[truncated: 3,629 more rows]

## Sheet: sz596 vs ck
PID	Gene	Synonym	RPKM(sz596)	RPKM(ck)	log2(Fold_change)	log2(Fold_change) normalized	z-score	p-value	q-value(Benjamini et al. 1995)	q-value(Storey et al. 2003)	Signature(p-value < 0.001)
[truncated: 3,769 more rows]

[truncated: 2 more sheets: sz6213 vs ck, wx6 vs ck]
