# Supplementary material for: Transcriptional Approach for Decoding the Mechanism of rpoC Compensatory Mutations for the Fitness Cost in Rifampicin-Resistant Mycobacterium tuberculosis
Source: Front Microbiol. 2018 Nov 30;9:2895. doi: 10.3389/fmicb.2018.02895 (PMC6283890; doi:10.3389/fmicb.2018.02895)
Supplement: Supplementary file 4 [file Table_4.XLSX]

## Sheet: wx2R vs wx2
Table S9 RNA-seq data of rifampin-resistant isolates after rifampin exposure
PID	Gene	Synonym	RPKM(wx2R)	RPKM(wx2)	log2(Fold_change)	log2(Fold_change) normalized	z-score	p-value	q-value(Benjamini et al. 1995)	q-value(Storey et al. 2003)	Signature(p-value < 0.001)
15607700	-	Rv0560c	8875.66	47.2767	7.55258	7.60245	94.8803	0	0	0	1
15607699	-	Rv0559c	7829.13	1095.58	2.83716	2.88703	76.717	0	0	0	1
15607482	iniB	Rv0341	3896.57	857.52	2.18396	2.23384	46.865	0	0	0	1
57116754	ubiE	Rv0558	2303.07	207.403	3.47305	3.52292	45.4156	0	0	0	1
15608950	-	Rv1813c	6308.17	2435.43	1.37305	1.42292	43.7681	0	0	0	1
15610842	-	Rv3706c	1775.66	316.448	2.48832	2.53819	34.0782	1.55194e-254	9.67379e-252	5.62204e-252	1
15610355	whiB1	Rv3219	3200.61	6558.03	-1.03492	-0.985044	-32.7708	1.53465e-235	8.19944e-233	4.7652e-233	1
57116840	PE13	Rv1195	1175.29	3236.53	-1.46143	-1.41156	-30.5916	1.58188e-205	7.3953e-203	4.29787e-203	1
15608361	sigE	Rv1221	1780.32	531.881	1.74296	1.79283	27.4292	1.2308e-165	5.11467e-163	2.97245e-163	1
15608942	-	Rv1805c	1103.53	2855.11	-1.37143	-1.32155	-27.3205	2.42399e-164	9.06572e-162	5.26865e-162	1
15607817	mmpS5	Rv0677c	1079.11	212.734	2.34272	2.39259	25.678	2.0599e-145	7.00366e-143	4.07026e-143	1
15608338	esxL	Rv1198	648.635	1974.23	-1.60581	-1.55594	-25.6731	2.33334e-145	7.27226e-143	4.22636e-143	1
15609847	sigB	Rv2710	2477.27	1059.55	1.2253	1.27517	25.1828	6.18007e-140	1.77796e-137	1.03328e-137	1
57116786	desA1	Rv0824c	1090.16	2615.46	-1.26252	-1.21265	-24.4498	5.05903e-132	1.35148e-129	7.85431e-130	1
15608337	esxK	Rv1197	2355.8	4410.18	-0.904618	-0.854747	-23.8322	1.54999e-125	3.86463e-123	2.24598e-123	1
15607483	iniA	Rv0342	1066.93	267.11	1.99796	2.04783	23.1997	4.59006e-119	1.07293e-116	6.23544e-117	1
15611010	esxB	Rv3874	39988.2	47891.2	-0.260187	-0.210315	-22.1501	1.04151e-108	2.29132e-106	1.33163e-106	1
15609165	-	Rv2028c	75.0418	631.331	-3.07263	-3.02276	-21.8621	5.95878e-106	1.2381e-103	7.19538e-104	1
57116841	PPE18	Rv1196	491.635	1442.6	-1.55302	-1.50314	-21.3924	1.5739e-101	3.09811e-99	1.8005e-99	1
15609144	fdxA	Rv2007c	4774.16	7273.44	-0.60739	-0.557519	-21.0518	2.19994e-98	4.11388e-96	2.39083e-96	1
15608366	-	Rv1226c	430.675	22.4959	4.25886	4.30873	20.9547	1.69992e-97	3.02748e-95	1.75946e-95	1
15608365	-	Rv1225c	701.229	138.473	2.34028	2.39015	20.685	4.72857e-95	8.03857e-93	4.67171e-93	1
15609166	pfkB	Rv2029c	388.672	1215.48	-1.6449	-1.59503	-20.5056	1.91966e-93	3.12153e-91	1.81411e-91	1
15609797	-	Rv2660c	13662.8	11025.9	0.309364	0.359235	19.652	5.56263e-86	8.66843e-84	5.03776e-84	1
15609763	-	Rv2626c	1892.89	3398.94	-0.844498	-0.794627	-19.6463	6.22446e-86	9.3118e-84	5.41166e-84	1
15607816	mmpL5	Rv0676c	516.326	79.3592	2.70181	2.75169	19.1922	4.30179e-82	6.18796e-80	3.5962e-80	1
15609130	-	Rv1993c	963.897	315.402	1.61169	1.66156	19.1304	1.40855e-81	1.9511e-79	1.13391e-79	1
15607818	-	Rv0678	970.946	334.647	1.53675	1.58662	18.5742	5.20158e-77	6.94782e-75	4.03781e-75	1
15609849	-	Rv2712c	692.607	179.664	1.94674	1.99661	18.385	1.73171e-75	2.23331e-73	1.29791e-73	1
15607329	-	Rv0188	1067.98	412.411	1.37273	1.4226	17.9709	3.29185e-72	4.10384e-70	2.385e-70	1
15609848	ideR	Rv2711	1533.61	745.782	1.04011	1.08998	17.4832	1.92519e-68	2.32264e-66	1.34983e-66	1
15609762	-	Rv2625c	191.107	705.975	-1.88523	-1.83536	-17.2455	1.20937e-66	1.41346e-64	8.21447e-65	1
15608364	tatB	Rv1224	978.498	378.259	1.37119	1.42107	17.1871	3.31924e-66	3.76181e-64	2.18622e-64	1
15609129	ctpG	Rv1992c	515.498	127.382	2.0168	2.06667	16.2187	3.72221e-59	4.09443e-57	2.37953e-57	1
15608779	infC	Rv1641	4102.11	2877.75	0.511423	0.561294	16.1599	9.67294e-59	1.03362e-56	6.00702e-57	1
15608780	rpmI	Rv1642	3361.55	2321.77	0.533904	0.583776	15.1496	7.62146e-52	7.91785e-50	4.60155e-50	1
15607221	-	Rv0079	3543.77	5072.42	-0.517392	-0.46752	-14.9593	1.35398e-50	1.36862e-48	7.9539e-49	1
57116844	htrA	Rv1223	1028.95	507.809	1.01881	1.06868	14.0897	4.39382e-45	4.32445e-43	2.5132e-43	1
15609009	lldD2	Rv1872c	1908.43	2935.65	-0.621293	-0.571422	-13.6461	2.13074e-42	2.04332e-40	1.1875e-40	1
15608212	-	Rv1072	2073.77	1339.48	0.630579	0.680451	13.63	2.65684e-42	2.48415e-40	1.44369e-40	1
15609761	-	Rv2624c	857.757	1553.51	-0.856892	-0.80702	-13.4492	3.11331e-41	2.83994e-39	1.65047e-39	1
15608362	-	Rv1222	2013.11	1306.44	0.623783	0.673654	13.3103	2.01608e-40	1.79527e-38	1.04335e-38	1
15607525	clpB	Rv0384c	572.06	217.56	1.39475	1.44463	13.3028	2.22821e-40	1.93802e-38	1.12631e-38	1
15609484	esxP	Rv2347c	1168.64	1959.26	-0.745481	-0.69561	-13.2753	3.2211e-40	2.73793e-38	1.59118e-38	1
15608234	desA2	Rv1094	1541.19	2430.85	-0.657417	-0.607546	-13.1168	2.63999e-39	2.19412e-37	1.27514e-37	1
57117146	-	Rv3705A	517.937	188.732	1.45643	1.5063	13.0577	5.74249e-39	4.66889e-37	2.71338e-37	1
15607832	-	Rv0692	714.045	1333.47	-0.901103	-0.851232	-13.0413	7.12365e-39	5.66861e-37	3.29438e-37	1
15609798	-	Rv2661c	1345.02	783.926	0.77884	0.828712	13.0246	8.87046e-39	6.91157e-37	4.01674e-37	1
15607250	-	Rv0108c	1738.12	2673.65	-0.621278	-0.571407	-13.0209	9.30101e-39	7.09914e-37	4.12575e-37	1
15608910	-	Rv1772	718.461	326.212	1.1391	1.18897	12.8267	1.16215e-37	8.69287e-36	5.05197e-36	1
15610798	-	Rv3662c	3018.51	2187.78	0.464366	0.514237	12.7974	1.69598e-37	1.24372e-35	7.22804e-36	1
15609975	rbfA	Rv2838c	799.643	399.671	1.00054	1.05041	12.2461	1.76198e-34	1.26727e-32	7.3649e-33	1
15607963	-	Rv0823c	367.325	798.17	-1.11964	-1.06977	-12.2056	2.90192e-34	2.04777e-32	1.19009e-32	1
57117019	35kd_ag	Rv2744c	953.996	515.395	0.888304	0.938175	12.1823	3.8616e-34	2.67452e-32	1.55433e-32	1
15609844	-	Rv2707	592.664	278.368	1.09022	1.1401	11.2654	1.94497e-29	1.32258e-27	7.68634e-28	1
15609131	-	Rv1994c	619.092	300.654	1.04205	1.09192	11.1199	1.00356e-28	6.70235e-27	3.89515e-27	1
15609976	infB	Rv2839c	654.716	326.259	1.00485	1.05472	11.1174	1.03197e-28	6.7712e-27	3.93516e-27	1
15608781	rplT	Rv1643	1829.91	1270.76	0.526074	0.575946	11.0342	2.61235e-28	1.68452e-26	9.78976e-27	1
15608367	-	Rv1227c	187.221	33.8094	2.46924	2.51912	11.0144	3.25838e-28	2.06548e-26	1.20038e-26	1
15610554	groES	Rv3418c	451.87	865.618	-0.937822	-0.88795	-10.8888	1.30411e-27	8.12898e-26	4.72425e-26	1
15607519	-	Rv0378	153.654	20.5547	2.90214	2.95202	10.8478	2.04354e-27	1.25292e-25	7.28151e-26	1
15610191	-	Rv3054c	286.633	88.296	1.69878	1.74865	10.812	3.02143e-27	1.8226e-25	1.05923e-25	1
15608123	pepD	Rv0983	639.033	322.983	0.984431	1.0343	10.809	3.12195e-27	1.85335e-25	1.07709e-25	1
15610264	-	Rv3127	3172.6	4221.37	-0.412046	-0.362175	-10.7628	5.15635e-27	3.01324e-25	1.75118e-25	1
15607492	grpE	Rv0351	1142.1	713.168	0.679381	0.729252	10.7443	6.30351e-27	3.62694e-25	2.09758e-25	1
15609169	acg	Rv2032	1942.37	2756.26	-0.504896	-0.455025	-10.7433	6.36934e-27	3.60929e-25	2.09758e-25	1
15607833	pqqE	Rv0693	504.333	931.256	-0.884801	-0.834929	-10.7181	8.37394e-27	4.67441e-25	2.71659e-25	1
15609882	-	Rv2745c	1245.04	803.541	0.631746	0.681618	10.5728	3.98421e-26	2.19132e-24	1.27351e-24	1
15609880	-	Rv2743c	526.496	252.085	1.06251	1.11238	10.4094	2.24544e-25	1.21709e-23	7.07329e-24	1
15610426	lat	Rv3290c	1644.14	1145.42	0.52146	0.571331	10.3827	2.97151e-25	1.58763e-23	9.22672e-24	1
15608271	gltA1	Rv1131	293.244	100.542	1.54431	1.59418	10.2404	1.30661e-24	6.88272e-23	3.99997e-23	1
15609799	-	Rv2662	622.445	326.303	0.931735	0.981606	10.2171	1.66257e-24	8.63611e-23	5.01898e-23	1
15608529	rpoZ	Rv1390	1496.89	1034.29	0.533327	0.583198	10.0911	6.04817e-24	3.09865e-22	1.80082e-22	1
15608874	narX	Rv1736c	881.382	1391.32	-0.658613	-0.608741	-9.93596	2.90377e-23	1.46758e-21	8.52901e-22	1
15607484	iniC	Rv0343	349.498	140.967	1.30993	1.3598	9.93153	3.03572e-23	1.51381e-21	8.7977e-22	1
15607327	bglS	Rv0186	800.512	470.287	0.767381	0.817252	9.92637	3.19694e-23	1.57323e-21	9.14302e-22	1
15607704	gpsA	Rv0564c	318.833	122.984	1.37433	1.42421	9.8247	8.81392e-23	4.28105e-21	2.48798e-21	1
15608108	-	Rv0968	797.618	472.949	0.754014	0.803885	9.76895	1.53027e-22	7.33745e-21	4.26425e-21	1
15607825	tuf	Rv0685	1281.32	869.553	0.55928	0.609151	9.70687	2.81866e-22	1.3344e-20	7.75504e-21	1
15608941	-	Rv1804c	172.097	40.0436	2.10358	2.15345	9.6178	6.72566e-22	3.14425e-20	1.82732e-20	1
15610366	-	Rv3230c	310.539	615.329	-0.986585	-0.936713	-9.60214	7.82988e-22	3.61528e-20	2.10106e-20	1
15609167	-	Rv2030c	4161.67	5243.19	-0.333285	-0.283414	-9.52117	1.71247e-21	7.81052e-20	4.53918e-20	1
15608130	-	Rv0990c	217.728	66.1327	1.71909	1.76896	9.49894	2.12039e-21	9.55453e-20	5.55273e-20	1
15608213	-	Rv1073	1105.71	733.281	0.59254	0.642412	9.45404	3.25999e-21	1.45147e-19	8.43541e-20	1
15609282	wag31	Rv2145c	1002.39	648.911	0.627355	0.677227	9.43173	4.03388e-21	1.77491e-19	1.03151e-19	1
15607331	-	Rv0190	449.977	220.897	1.02648	1.07635	9.36963	7.27842e-21	3.16527e-19	1.83953e-19	1
15608025	-	Rv0885	234.486	496.674	-1.0828	-1.03293	-9.35507	8.35452e-21	3.59148e-19	2.08723e-19	1
15607596	-	Rv0455c	719.86	1153.55	-0.68029	-0.630418	-9.33316	1.02765e-20	4.36752e-19	2.53823e-19	1
15609091	-	Rv1954c	614.023	343.586	0.837623	0.887494	9.32571	1.10238e-20	4.63247e-19	2.69221e-19	1
15608357	-	Rv1217c	137.056	25.8989	2.4038	2.45367	9.28369	1.63715e-20	6.80325e-19	3.95379e-19	1
15607703	htpX	Rv0563	494.588	255.314	0.953958	1.00383	9.27736	1.73737e-20	7.14041e-19	4.14974e-19	1
15608284	-	Rv1144	731.279	1164.3	-0.670973	-0.621102	-9.25298	2.18318e-20	8.8751e-19	5.15787e-19	1
15607349	trmB	Rv0208c	670.459	389.782	0.782483	0.832354	9.22745	2.77143e-20	1.11453e-18	6.47723e-19	1
15610959	mmpL8	Rv3823c	326.84	138.393	1.23981	1.28968	9.22027	2.96365e-20	1.17915e-18	6.85279e-19	1
15609879	-	Rv2742c	302.138	122.274	1.30509	1.35496	9.20883	3.29702e-20	1.29799e-18	7.5434e-19	1
15609252	-	Rv2115c	961.894	630.754	0.608802	0.658673	9.0149	1.97048e-19	7.67668e-18	4.46139e-18	1
15610967	-	Rv3831	394.126	707.743	-0.844568	-0.794697	-8.95485	3.40189e-19	1.31166e-17	7.62285e-18	1
15609021	rpfC	Rv1884c	1538.5	2141.65	-0.477204	-0.427332	-8.93387	4.1136e-19	1.56988e-17	9.12357e-18	1
15610977	bfrB	Rv3841	7885.07	7059.12	0.159636	0.209508	8.90982	5.11149e-19	1.93101e-17	1.12223e-17	1
15608542	-	Rv1404	360.93	658.04	-0.866459	-0.816588	-8.83874	9.68024e-19	3.62041e-17	2.10404e-17	1
15609041	-	Rv1904	1455.87	2035.88	-0.483767	-0.433896	-8.83369	1.0128e-18	3.75037e-17	2.17957e-17	1
15610266	-	Rv3130c	7563.3	8973.8	-0.246703	-0.196832	-8.80034	1.36408e-18	5.00161e-17	2.90675e-17	1
15609834	dut	Rv2697c	563.535	319.57	0.818372	0.868244	8.76932	1.7975e-18	6.52684e-17	3.77414e-17	1
57116847	-	Rv1322A	1196.26	1717.72	-0.52197	-0.472098	-8.7688	1.80585e-18	6.49413e-17	3.77414e-17	1
57116857	PE15	Rv1386	427.326	742.869	-0.797772	-0.747901	-8.70463	3.18624e-18	1.13491e-16	6.59565e-17	1
15608732	nadA	Rv1594	438.948	756.936	-0.786122	-0.73625	-8.66733	4.4238e-18	1.56085e-16	9.07106e-17	1
15607391	-	Rv0250c	1237.24	877.27	0.496033	0.545904	8.64223	5.51276e-18	1.92689e-16	1.11983e-16	1
15607418	-	Rv0277c	790.371	503.163	0.651503	0.701375	8.63656	5.79292e-18	2.00607e-16	1.16585e-16	1
15608873	-	Rv1735c	868.99	568.9	0.611164	0.661036	8.59533	8.30285e-18	2.84887e-16	1.65565e-16	1
15608871	-	Rv1733c	2778.6	2257.91	0.299367	0.349238	8.58017	9.47308e-18	3.22085e-16	1.87183e-16	1
15607390	-	Rv0249c	375.393	184.158	1.02746	1.07733	8.56406	1.08962e-17	3.67133e-16	2.13364e-16	1
15608438	rpmE	Rv1298	2786.16	2274.64	0.292644	0.342515	8.43634	3.27436e-17	1.0934e-15	6.35443e-16	1
15609760	TB31.7	Rv2623	3888.72	4822.36	-0.310442	-0.260571	-8.42669	3.55586e-17	1.17689e-15	6.83966e-16	1
57116728	pyrE	Rv0382c	303.619	136.674	1.15152	1.20139	8.40589	4.24613e-17	1.39303e-15	8.09574e-16	1
15608270	-	Rv1130	214.863	79.6855	1.43103	1.4809	8.30399	1.00673e-16	3.27406e-15	1.90276e-15	1
57116861	PE_PGRS25	Rv1396c	344.266	167.91	1.03583	1.0857	8.25296	1.54513e-16	4.98172e-15	2.89518e-15	1
15607819	-	Rv0679c	454.539	250.189	0.861388	0.911259	8.20412	2.32294e-16	7.42546e-15	4.31539e-15	1
15610339	lipV	Rv3203	136.701	35.2708	1.95448	2.00435	8.18713	2.67522e-16	8.47908e-15	4.92772e-15	1
15609133	-	Rv1996	2647.26	3382.96	-0.353782	-0.30391	-8.16369	3.24941e-16	1.02124e-14	5.93508e-15	1
15610186	-	Rv3049c	454.717	757.439	-0.736162	-0.68629	-8.1522	3.57375e-16	1.11382e-14	6.47308e-15	1
15609845	-	Rv2708c	688.753	435.838	0.660194	0.710065	8.14948	3.65481e-16	1.12967e-14	6.56521e-15	1
15607800	-	Rv0660c	263.908	497.608	-0.914973	-0.865102	-8.074	6.80319e-16	2.08557e-14	1.21205e-14	1
57116852	PPE19	Rv1361c	148.352	330.497	-1.15561	-1.10574	-8.0662	7.25176e-16	2.20501e-14	1.28147e-14	1
15610259	-	Rv3122	333.413	163.857	1.02487	1.07474	8.05507	7.9431e-16	2.39574e-14	1.39231e-14	1
15609770	-	Rv2633c	134.23	308.619	-1.20112	-1.15125	-8.0516	8.17153e-16	2.44492e-14	1.4209e-14	1
15610425	-	Rv3289c	596.758	366.354	0.703907	0.753779	7.99158	1.33223e-15	3.95441e-14	2.29815e-14	1
15608356	-	Rv1216c	181.647	63.1934	1.52329	1.57316	7.98215	1.43805e-15	4.23489e-14	2.46115e-14	1
15609248	-	Rv2111c	1249.5	1734.71	-0.473348	-0.423476	-7.97156	1.56681e-15	4.57801e-14	2.66057e-14	1
15607697	pimB	Rv0557	122.631	30.3617	2.014	2.06387	7.90267	2.73e-15	7.9149e-14	4.59984e-14	1
15610999	-	Rv3863	573.981	351.53	0.707356	0.757228	7.86865	3.58479e-15	1.03132e-13	5.99362e-14	1
15607834	lldD1	Rv0694	251.036	473.09	-0.914218	-0.864347	-7.86665	3.64253e-15	1.03993e-13	6.04367e-14	1
15609850	sthA	Rv2713	257.857	114.78	1.1677	1.21757	7.82876	4.92705e-15	1.396e-13	8.113e-14	1
15609974	-	Rv2837c	287.491	136.19	1.07789	1.12776	7.77687	7.43404e-15	2.09047e-13	1.2149e-13	1
15607709	-	Rv0569	2455.06	2018.16	0.28272	0.332591	7.70166	1.34315e-14	3.74879e-13	2.17866e-13	1
15609140	-	Rv2003c	56.2457	172.5	-1.61678	-1.56691	-7.6231	2.47648e-14	6.86075e-13	3.98721e-13	1
15610387	rubA	Rv3251c	102.925	246.817	-1.26184	-1.21197	-7.50068	6.34871e-14	1.74589e-12	1.01465e-12	1
15608129	grcC2	Rv0989c	141.443	44.6294	1.66416	1.71403	7.48914	6.93273e-14	1.89259e-12	1.097e-12	1
15607494	hspR	Rv0353	368.851	201.002	0.87583	0.925701	7.48853	6.96492e-14	1.88759e-12	1.097e-12	1
15607524	-	Rv0383c	573.439	362.453	0.661845	0.711716	7.45079	9.27812e-14	2.49642e-12	1.45082e-12	1
15607222	-	Rv0080	2242.51	2860.56	-0.351185	-0.301314	-7.44413	9.75866e-14	2.60696e-12	1.51506e-12	1
15609331	qcrC	Rv2194	156.076	325.486	-1.06035	-1.01047	-7.43693	1.03055e-13	2.73353e-12	1.58862e-12	1
57117163	PE35	Rv3872	1431.52	1917.19	-0.421442	-0.371571	-7.42042	1.16751e-13	3.075e-12	1.78707e-12	1
15610769	-	Rv3633	656.952	984.29	-0.583295	-0.533423	-7.418	1.18901e-13	3.10972e-12	1.80725e-12	1
57116767	echA5	Rv0675	219.715	95.9425	1.19539	1.24527	7.35547	1.90257e-13	4.94141e-12	2.87176e-12	1
15609128	-	Rv1991c	148.993	50.6059	1.55787	1.60774	7.34385	2.07539e-13	5.35309e-12	3.11101e-12	1
15611003	-	Rv3867	1012.37	737.882	0.456272	0.506143	7.29745	2.93275e-13	7.51266e-12	4.36607e-12	1
15607822	rpsL	Rv0682	529.432	335.425	0.658456	0.708327	7.12914	1.01e-12	2.56966e-11	1.49339e-11	1
15608273	metE	Rv1133c	510.538	321.701	0.6663	0.716172	7.06862	1.56477e-12	3.95422e-11	2.29804e-11	1
15607348	-	Rv0207c	641.501	429.454	0.578948	0.62882	7.06372	1.62109e-12	4.06904e-11	2.36477e-11	1
15609330	ctaE	Rv2193	190.843	364.378	-0.933052	-0.883181	-7.03101	2.05048e-12	5.11252e-11	2.9712e-11	1
57117111	PPE60	Rv3478	124.346	268.391	-1.10998	-1.0601	-7.02407	2.15495e-12	5.33742e-11	3.10191e-11	1
57116982	PE_PGRS41	Rv2396	911.758	661.692	0.462492	0.512363	7.00254	2.5136e-12	6.18477e-11	3.59435e-11	1
15607491	dnaK	Rv0350	838.623	599.208	0.484965	0.534836	6.98286	2.89237e-12	7.07025e-11	4.10896e-11	1
15607326	-	Rv0185	177.229	72.7459	1.28468	1.33455	6.97097	3.14755e-12	7.64405e-11	4.44243e-11	1
57116724	dnaJ1	Rv0352	440.754	268.205	0.716639	0.766511	6.96812	3.21207e-12	7.7504e-11	4.50424e-11	1
15610899	lpqH	Rv3763	642.861	945.697	-0.556871	-0.507	-6.94256	3.85063e-12	9.23163e-11	5.36507e-11	1
15610978	glpQ1	Rv3842c	2890.1	2476.25	0.222962	0.272834	6.92804	4.26715e-12	1.01651e-10	5.90755e-11	1
15609008	-	Rv1871c	2378.48	2975.97	-0.323322	-0.27345	-6.92455	4.3737e-12	1.03529e-10	6.01673e-11	1
15609800	-	Rv2663	747.011	523.126	0.51397	0.563842	6.91266	4.75664e-12	1.11886e-10	6.50237e-11	1
15608131	-	Rv0991c	532.479	344.366	0.628781	0.678653	6.88545	5.76063e-12	1.34655e-10	7.82561e-11	1
15609164	-	Rv2027c	31.1286	113.601	-1.86766	-1.81779	-6.87127	6.36347e-12	1.47822e-10	8.59086e-11	1
57117090	moaX	Rv3323c	88.7466	210.016	-1.24273	-1.19286	-6.83235	8.3537e-12	1.92857e-10	1.12081e-10	1
57117165	esxA	Rv3875	15209.1	16974.7	-0.158451	-0.10858	-6.81178	9.64008e-12	2.2119e-10	1.28547e-10	1
15608317	fdxC	Rv1177	510.042	774.784	-0.603178	-0.553307	-6.80249	1.02826e-11	2.34494e-10	1.36279e-10	1
15609649	-	Rv2512c	60.9633	162.629	-1.41557	-1.3657	-6.68022	2.38585e-11	5.40792e-10	3.14288e-10	1
15608949	-	Rv1812c	268.786	141.666	0.923967	0.973839	6.66881	2.57887e-11	5.81023e-10	3.37668e-10	1
15609281	-	Rv2144c	911.465	674.109	0.435207	0.485078	6.66001	2.73808e-11	6.13198e-10	3.56367e-10	1
57116714	PPE3	Rv0280	146.071	289.531	-0.987045	-0.937173	-6.58841	4.44564e-11	9.89685e-10	5.75167e-10	1
15610960	papA1	Rv3824c	263.015	139.111	0.918906	0.968777	6.56828	5.08997e-11	1.12642e-09	6.54632e-10	1
57117072	moeB1	Rv3206c	395.187	241.813	0.708641	0.758513	6.53817	6.22762e-11	1.37008e-09	7.96236e-10	1
15607431	-	Rv0290	195.413	91.0198	1.10228	1.15215	6.52241	6.91857e-11	1.51318e-09	8.79404e-10	1
15610123	hupB	Rv2986c	1202.24	939.084	0.356393	0.406265	6.49532	8.28591e-11	1.8017e-09	1.04708e-09	1
57117007	-	Rv2614A	129.617	47.8592	1.43738	1.48726	6.47002	9.79904e-11	2.1184e-09	1.23114e-09	1
15610752	-	Rv3616c	1094.76	1463.16	-0.418472	-0.368601	-6.4325	1.25519e-10	2.69794e-09	1.56794e-09	1
15607748	-	Rv0608	138.664	274.209	-0.983684	-0.933813	-6.3924	1.63302e-10	3.49e-09	2.02825e-09	1
15610341	-	Rv3205c	340.142	201.558	0.754941	0.804812	6.3844	1.72072e-10	3.65652e-09	2.12503e-09	1
15610189	nrdI	Rv3052c	983.074	748.482	0.393334	0.443205	6.36593	1.94116e-10	4.10166e-09	2.38373e-09	1
15607432	mycP3	Rv0291	234.091	121.243	0.949165	0.999036	6.35665	2.06204e-10	4.3326e-09	2.51794e-09	1
15610751	-	Rv3615c	953.245	1292.13	-0.438833	-0.388961	-6.35571	2.07469e-10	4.33484e-09	2.51924e-09	1
15608249	-	Rv1109c	563.097	821.846	-0.545485	-0.495614	-6.33877	2.316e-10	4.81212e-09	2.79662e-09	1
15609692	alaS	Rv2555c	511.708	342.136	0.580751	0.630622	6.32449	2.54071e-10	5.24986e-09	3.05102e-09	1
15609689	aroE	Rv2552c	137.788	54.6207	1.33493	1.3848	6.32259	2.5721e-10	5.28552e-09	3.07174e-09	1
15608782	tsnR	Rv1644	489.251	323.569	0.596503	0.646375	6.32128	2.59413e-10	5.30166e-09	3.08112e-09	1
15609189	-	Rv2052c	117.823	42.2755	1.47872	1.5286	6.29481	3.07767e-10	6.25571e-09	3.63558e-09	1
15608026	fprB	Rv0886	94.8809	207.813	-1.13109	-1.08122	-6.28069	3.37076e-10	6.81439e-09	3.96027e-09	1
15608733	nadB	Rv1595	320.939	515.91	-0.684819	-0.634947	-6.27964	3.39351e-10	6.82351e-09	3.96557e-09	1
15607284	-	Rv0142	120.058	43.8744	1.45228	1.50215	6.27302	3.5412e-10	7.08239e-09	4.11602e-09	1
15610270	-	Rv3134c	3099.87	3732.44	-0.26791	-0.218038	-6.24584	4.21542e-10	8.38599e-09	4.87362e-09	1
15607312	mce1C	Rv0171	348.915	550.337	-0.657437	-0.607565	-6.23571	4.49727e-10	8.89935e-09	5.17196e-09	1
15610973	-	Rv3837c	327.658	194.992	0.748775	0.798646	6.22475	4.82328e-10	9.49424e-09	5.51769e-09	1
15610627	-	Rv3491	356.742	558.53	-0.646751	-0.59688	-6.18294	6.29173e-10	1.23199e-08	7.15987e-09	1
15609306	-	Rv2169c	423.067	641.732	-0.601083	-0.551212	-6.16931	6.85882e-10	1.33604e-08	7.76456e-09	1
15607430	-	Rv0289	376.17	235.262	0.677113	0.726985	6.14723	7.88502e-10	1.52798e-08	8.88003e-09	1
15610620	cpsA	Rv3484	118.483	239.521	-1.01547	-0.965599	-6.14375	8.0596e-10	1.55376e-08	9.02985e-09	1
57116725	PPE7	Rv0354c	202.582	102.459	0.983458	1.03333	6.08005	1.20148e-09	2.30439e-08	1.33922e-08	1
15609333	qcrB	Rv2196	178.916	322.246	-0.84888	-0.799009	-6.06968	1.28163e-09	2.44557e-08	1.42127e-08	1
57117078	-	Rv3229c	1336.52	1722.38	-0.365923	-0.316052	-6.03977	1.54334e-09	2.93e-08	1.7028e-08	1
15607288	-	Rv0146	159.722	294.939	-0.884853	-0.834982	-6.03046	1.63498e-09	3.08829e-08	1.7948e-08	1
15610548	-	Rv3412	1459.5	1863.3	-0.352384	-0.302513	-6.02747	1.66551e-09	3.13015e-08	1.81913e-08	1
57117065	PPE51	Rv3136	71.3771	166.981	-1.22615	-1.17628	-6.02471	1.6941e-09	3.16796e-08	1.8411e-08	1
15607287	-	Rv0145	710.507	986.999	-0.474199	-0.424328	-6.02188	1.72402e-09	3.20787e-08	1.86429e-08	1
15610579	rplM	Rv3443c	477.957	703.777	-0.558237	-0.508365	-6.00309	1.93601e-09	3.58449e-08	2.08317e-08	1
15608368	lpqX	Rv1228	280.866	162.843	0.786402	0.836273	5.99533	2.03072e-09	3.74133e-08	2.17432e-08	1
57117110	PE31	Rv3477	113.265	228.458	-1.01223	-0.962358	-5.98338	2.18549e-09	4.00673e-08	2.32856e-08	1
15610988	hns	Rv3852	473.525	696.597	-0.556885	-0.507013	-5.95788	2.5553e-09	4.66187e-08	2.7093e-08	1
15607624	lprQ	Rv0483	164.846	299.645	-0.862139	-0.812267	-5.93636	2.91411e-09	5.29067e-08	3.07473e-08	1
15611015	-	Rv3879c	647.872	469.814	0.46362	0.513492	5.91388	3.34137e-09	6.03707e-08	3.50851e-08	1
15609597	clpP2	Rv2460c	534.218	372.804	0.519014	0.568885	5.89227	3.80926e-09	6.84934e-08	3.98057e-08	1
15610822	-	Rv3686c	76.4731	172.183	-1.17092	-1.12105	-5.8867	3.93983e-09	7.05023e-08	4.09732e-08	1
15609780	arsC	Rv2643	122.018	49.0362	1.31517	1.36504	5.88495	3.98162e-09	7.09108e-08	4.12107e-08	1
57116791	cysK2	Rv0848	146.94	65.9554	1.15566	1.20554	5.86335	4.53623e-09	8.04053e-08	4.67285e-08	1
15608673	-	Rv1535	469.594	687.277	-0.549477	-0.499606	-5.8389	5.25471e-09	9.27009e-08	5.38743e-08	1
57116935	otsB1	Rv2006	164.889	296.053	-0.844363	-0.794492	-5.78935	7.06599e-09	1.2407e-07	7.21045e-08	1
15608124	moaB2	Rv0984	543.56	383.715	0.502405	0.552276	5.7867	7.17817e-09	1.2545e-07	7.26619e-08	1
57116983	cysA1	Rv2397c	448.065	302.858	0.565067	0.614939	5.78648	7.18747e-09	1.25029e-07	7.26619e-08	1
15608351	-	Rv1211	986.604	1301.77	-0.399931	-0.350059	-5.78025	7.45881e-09	1.29148e-07	7.50559e-08	1
57116993	-	Rv2465c	266.17	155.391	0.776442	0.826313	5.7768	7.61369e-09	1.31222e-07	7.62613e-08	1
15607749	-	Rv0609	148.592	273.414	-0.879731	-0.829859	-5.77569	7.66397e-09	1.31483e-07	7.64128e-08	1
15609592	-	Rv2455c	263.914	426.424	-0.692221	-0.642349	-5.76802	8.02067e-09	1.36974e-07	7.96041e-08	1
15610359	sigH	Rv3223c	316.804	195.96	0.693033	0.742904	5.74883	8.9862e-09	1.52765e-07	8.87814e-08	1
15608125	mscL	Rv0985c	313.7	193.612	0.696217	0.746088	5.74194	9.35985e-09	1.58397e-07	9.20545e-08	1
57116701	mce1A	Rv0169	218.921	367	-0.745369	-0.695498	-5.74051	9.43936e-09	1.59023e-07	9.24183e-08	1
15609753	-	Rv2616	284.268	170.282	0.73933	0.789202	5.73868	9.5419e-09	1.6003e-07	9.28117e-08	1
15608872	-	Rv1734c	13354.4	14794.9	-0.147784	-0.0979129	-5.73827	9.56494e-09	1.597e-07	9.28117e-08	1
15609801	-	Rv2664	358.774	231.075	0.634712	0.684583	5.69491	1.23434e-08	2.05174e-07	1.19239e-07	1
15609464	-	Rv2327	199.049	338.728	-0.767002	-0.71713	-5.66514	1.469e-08	2.43101e-07	1.41281e-07	1
15608359	-	Rv1219c	89.5444	30.7377	1.54259	1.59247	5.65398	1.56779e-08	2.58305e-07	1.49711e-07	1
57116755	PE_PGRS7	Rv0578c	340.448	217.018	0.649619	0.69949	5.65369	1.57043e-08	2.57606e-07	1.49711e-07	1
15610347	rhlE	Rv3211	1127.46	908.197	0.311994	0.361865	5.64574	1.6447e-08	2.6861e-07	1.56106e-07	1
15608508	lprF	Rv1368	164.195	290.782	-0.824531	-0.774659	-5.6136	1.98157e-08	3.22221e-07	1.87262e-07	1
15607522	-	Rv0381c	185.037	96.689	0.936388	0.986259	5.59149	2.25133e-08	3.64501e-07	2.11834e-07	1
15610386	rubB	Rv3250c	69.578	156.116	-1.16592	-1.11605	-5.58512	2.33534e-08	3.76473e-07	2.18791e-07	1
15608107	-	Rv0967	671.571	501.506	0.421273	0.471144	5.5653	2.61699e-08	4.20066e-07	2.44126e-07	1
15609274	-	Rv2137c	514.87	731.772	-0.507187	-0.457316	-5.55567	2.76556e-08	4.42017e-07	2.56884e-07	1
57116860	-	Rv1395	85.2041	28.945	1.55761	1.60748	5.55277	2.81177e-08	4.47491e-07	2.60064e-07	1
15607987	lpqS	Rv0847	299.19	185.777	0.687488	0.73736	5.55032	2.85146e-08	4.51884e-07	2.62618e-07	1
15609833	-	Rv2696c	299.678	186.443	0.684675	0.734547	5.53635	3.08838e-08	4.87365e-07	2.83238e-07	1
15607726	-	Rv0586	152.411	272.489	-0.838224	-0.788352	-5.51705	3.44728e-08	5.41715e-07	3.14824e-07	1
15610076	papA5	Rv2939	341.889	221.224	0.628022	0.677893	5.51131	3.56176e-08	5.57363e-07	3.23918e-07	1
57117089	-	Rv3322c	66.4563	150.008	-1.17456	-1.12469	-5.5089	3.61077e-08	5.62678e-07	3.27007e-07	1
15610252	-	Rv3115	51.6425	127.019	-1.29842	-1.24854	-5.50791	3.63114e-08	5.63505e-07	3.27487e-07	1
57116979	PE_PGRS40	Rv2371	204.522	113.066	0.855098	0.90497	5.47059	4.48546e-08	6.93207e-07	4.02866e-07	1
15608876	-	Rv1738	27203	29459	-0.114943	-0.0650715	-5.45927	4.78109e-08	7.35855e-07	4.27651e-07	1
57117051	nrdF	Rv3048c	217.815	357.523	-0.714931	-0.665059	-5.44658	5.1348e-08	7.87056e-07	4.57407e-07	1
15610424	usfY	Rv3288c	512.592	367.563	0.479817	0.529688	5.41067	6.27887e-08	9.58489e-07	5.57037e-07	1
15608479	-	Rv1339	126.024	233.154	-0.887589	-0.837718	-5.37661	7.59021e-08	1.15396e-06	6.70637e-07	1
57116727	secE2	Rv0379	274.363	169.924	0.691195	0.741066	5.33828	9.38346e-08	1.42082e-06	8.25724e-07	1
57116718	PE_PGRS5	Rv0297	617.627	461.812	0.419431	0.469302	5.31779	1.05034e-07	1.58398e-06	9.20549e-07	1
15607954	sseC2	Rv0814c	178.465	302.508	-0.761329	-0.711457	-5.31648	1.05793e-07	1.58902e-06	9.23477e-07	1
15607285	-	Rv0143c	137.532	65.9985	1.05926	1.10913	5.30684	1.1154e-07	1.66863e-06	9.69746e-07	1
15609856	-	Rv2719c	96.9052	38.6438	1.32634	1.37621	5.27715	1.31205e-07	1.95501e-06	1.13618e-06	1
15608110	-	Rv0970	214.808	124.116	0.791355	0.841227	5.26948	1.36809e-07	2.03042e-06	1.18e-06	1
57116895	-	Rv1638A	157.195	272.989	-0.796292	-0.746421	-5.26655	1.39012e-07	2.05496e-06	1.19426e-06	1
15609028	-	Rv1891	290.117	444.45	-0.615389	-0.565517	-5.25388	1.48924e-07	2.19282e-06	1.27438e-06	1
15609603	-	Rv2466c	186.921	103.014	0.859581	0.909452	5.25167	1.50725e-07	2.21064e-06	1.28474e-06	1
15610260	-	Rv3123	145.127	72.1447	1.00835	1.05822	5.2473	1.54349e-07	2.25494e-06	1.31048e-06	1
15607945	-	Rv0805	379.928	555.805	-0.54885	-0.498979	-5.24445	1.56751e-07	2.28112e-06	1.3257e-06	1
15608272	-	Rv1132	171.089	91.3479	0.905303	0.955174	5.23526	1.64756e-07	2.38832e-06	1.388e-06	1
15609190	fxsA	Rv2053c	220.906	129.635	0.768978	0.81885	5.22184	1.77154e-07	2.55813e-06	1.48669e-06	1
15611056	-	Rv3920c	589.48	440.415	0.420579	0.47045	5.2068	1.92121e-07	2.76359e-06	1.60609e-06	1
57116763	-	Rv0634A	104.796	199.973	-0.932212	-0.88234	-5.2041	1.94939e-07	2.79338e-06	1.6234e-06	1
15608322	papA3	Rv1182	202.392	115.627	0.807673	0.857545	5.19939	1.99939e-07	2.85409e-06	1.65869e-06	1
15607820	-	Rv0680c	301.814	195.753	0.624627	0.674499	5.15524	2.53311e-07	3.60221e-06	2.09347e-06	1
15607657	-	Rv0516c	216.184	346.885	-0.682196	-0.632324	-5.12986	2.89953e-07	4.10767e-06	2.38722e-06	1
15607286	-	Rv0144	442.868	628.378	-0.504757	-0.454885	-5.12277	3.01082e-07	4.24923e-06	2.46676e-06	1
15610358	-	Rv3222c	261.422	163.535	0.676783	0.726655	5.12227	3.01884e-07	4.24453e-06	2.46676e-06	1
15609661	fas	Rv2524c	296.81	448.388	-0.59521	-0.545339	-5.10665	3.27915e-07	4.59327e-06	2.66943e-06	1
15607849	rpmC	Rv0709	1205.83	1518.51	-0.332626	-0.282754	-5.10244	3.35298e-07	4.67916e-06	2.71935e-06	1
15609767	-	Rv2630	192.418	314.13	-0.707119	-0.657247	-5.05212	4.36927e-07	6.07474e-06	3.53041e-06	1
15609020	-	Rv1883c	890.43	1153.03	-0.372853	-0.322981	-5.04245	4.59604e-07	6.36637e-06	3.69989e-06	1
15607283	-	Rv0141c	364.493	250.532	0.540897	0.590769	5.03473	4.78513e-07	6.60384e-06	3.8379e-06	1
57117164	PPE68	Rv3873	1357.1	1686.47	-0.313481	-0.26361	-5.0303	4.89723e-07	6.73369e-06	3.91336e-06	1
15610972	-	Rv3836	129.097	63.2573	1.02915	1.07902	5.0281	4.95355e-07	6.78619e-06	3.93438e-06	1
15609690	-	Rv2553c	223.382	134.797	0.728728	0.778599	5.02786	4.95973e-07	6.76986e-06	3.93438e-06	1
15607311	mce1B	Rv0170	241.304	376.022	-0.639968	-0.590096	-5.02098	5.14095e-07	6.9917e-06	4.06331e-06	1
15610896	-	Rv3760	80.4132	161.73	-1.00809	-0.958216	-5.01609	5.27336e-07	7.14579e-06	4.15286e-06	1
57116793	PE_PGRS15	Rv0872c	960.26	781.39	0.297384	0.347255	5.01222	5.3806e-07	7.26479e-06	4.22202e-06	1
57117008	PE_PGRS45	Rv2615c	176.816	99.0558	0.835933	0.885804	4.99534	5.87323e-07	7.90139e-06	4.59199e-06	1
15608983	-	Rv1846c	294.787	441.995	-0.584354	-0.534483	-4.97853	6.4068e-07	8.58833e-06	4.99121e-06	1
15609846	-	Rv2709	325.643	219.259	0.570657	0.620528	4.97277	6.60041e-07	8.81627e-06	5.11064e-06	1
15608187	-	Rv1047	55.4212	124.158	-1.16366	-1.11379	-4.97257	6.60714e-07	8.79384e-06	5.11064e-06	1
15610056	glnB	Rv2919c	663.093	513.845	0.367878	0.417749	4.94893	7.46228e-07	9.89678e-06	5.75163e-06	1
15607799	-	Rv0659c	300.654	448.161	-0.575913	-0.526042	-4.94121	7.76392e-07	1.02604e-05	5.96298e-06	1
15610279	-	Rv3143	712.851	560.153	0.347778	0.397649	4.90154	9.50859e-07	1.25219e-05	7.27724e-06	1
15607889	-	Rv0749	131.545	66.5951	0.982071	1.03194	4.89386	9.88755e-07	1.29752e-05	7.54072e-06	1
15610749	-	Rv3613c	985.863	1255.3	-0.348568	-0.298696	-4.88654	1.02625e-06	1.34202e-05	7.79928e-06	1
15610160	-	Rv3023c	54.1616	120.819	-1.15751	-1.10764	-4.88335	1.04299e-06	1.35916e-05	7.89891e-06	1
15609769	-	Rv2632c	242.481	373.579	-0.623541	-0.573669	-4.87919	1.06524e-06	1.38333e-05	8.03937e-06	1
15610457	-	Rv3321c	51.7514	116.753	-1.17379	-1.12392	-4.85729	1.19003e-06	1.54004e-05	8.95012e-06	1
15607330	ilvD	Rv0189c	275.455	180.143	0.612675	0.662547	4.84768	1.24915e-06	1.61097e-05	9.36234e-06	1
15610864	-	Rv3728	56.8713	17.4327	1.7059	1.75577	4.8293	1.37014e-06	1.76094e-05	1.02339e-05	1
15610127	-	Rv2990c	207.585	327.898	-0.659548	-0.609676	-4.82773	1.38096e-06	1.76877e-05	1.02794e-05	1
57117144	whiB4	Rv3681c	600.598	461.817	0.379079	0.42895	4.82669	1.38819e-06	1.77196e-05	1.02979e-05	1
15607712	-	Rv0572c	215.568	337.625	-0.647276	-0.597404	-4.81045	1.50592e-06	1.9157e-05	1.11333e-05	1
15609206	sigC	Rv2069	52.3982	116.977	-1.15863	-1.10876	-4.80899	1.51696e-06	1.92319e-05	1.11769e-05	1
15609336	-	Rv2199c	122.013	215.404	-0.820006	-0.770135	-4.80691	1.53278e-06	1.93669e-05	1.12553e-05	1
15609678	-	Rv2541	75.9004	29.1762	1.37932	1.42919	4.80577	1.5416e-06	1.94128e-05	1.1282e-05	1
15608257	-	Rv1117	796.162	1032.4	-0.374874	-0.325002	-4.79928	1.59234e-06	1.99844e-05	1.16142e-05	1
15609332	qcrA	Rv2195	165.115	272.067	-0.720486	-0.670614	-4.78615	1.70013e-06	2.12659e-05	1.23589e-05	1
15609141	-	Rv2004c	259.156	391.76	-0.596148	-0.546277	-4.78061	1.74764e-06	2.17873e-05	1.26619e-05	1
15607502	-	Rv0361	196.683	312.453	-0.667764	-0.617893	-4.76934	1.84833e-06	2.29659e-05	1.33469e-05	1
15608854	-	Rv1716	56.9382	17.906	1.66896	1.71883	4.76084	1.92786e-06	2.38749e-05	1.38752e-05	1
15610407	-	Rv3271c	357.389	250.889	0.510446	0.560318	4.75346	1.9996e-06	2.46815e-05	1.4344e-05	1
15607900	-	Rv0760c	64.0007	133.21	-1.05754	-1.00767	-4.74642	2.07047e-06	2.54722e-05	1.48035e-05	1
15608573	-	Rv1435c	316.713	216.967	0.545697	0.595568	4.72723	2.27599e-06	2.79089e-05	1.62196e-05	1
15610385	-	Rv3249c	82.0576	158.781	-0.952327	-0.902455	-4.72637	2.28574e-06	2.79368e-05	1.62358e-05	1
15608339	-	Rv1199c	40.0544	96.6554	-1.27089	-1.22102	-4.72117	2.34487e-06	2.85661e-05	1.66016e-05	1
15610594	rpsD	Rv3458c	1122.15	1401.88	-0.321095	-0.271224	-4.71179	2.45547e-06	2.98164e-05	1.73281e-05	1
57116992	clpP	Rv2461c	454.118	335.599	0.436331	0.486203	4.70986	2.47883e-06	3.00027e-05	1.74364e-05	1
15609023	fbpB	Rv1886c	100.939	184.198	-0.867772	-0.817901	-4.68182	2.84343e-06	3.43046e-05	1.99365e-05	1
15610979	-	Rv3843c	388.48	279.955	0.472646	0.522517	4.65204	3.28674e-06	3.95254e-05	2.29707e-05	1
15609093	-	Rv1956	96.7621	44.5293	1.11969	1.16956	4.64483	3.40364e-06	4.08001e-05	2.37114e-05	1
57117018	PE_PGRS47	Rv2741	176.022	103.725	0.762992	0.812863	4.63189	3.62344e-06	4.3296e-05	2.5162e-05	1
15610388	alkB	Rv3252c	54.2831	116.882	-1.10648	-1.05661	-4.62253	3.79091e-06	4.51528e-05	2.62411e-05	1
15610799	dppD	Rv3663c	176.665	104.439	0.758357	0.808228	4.61759	3.88223e-06	4.60937e-05	2.67879e-05	1
57116863	secG	Rv1440	411.796	573.15	-0.476981	-0.427109	-4.61578	3.91625e-06	4.63505e-05	2.69372e-05	1
15609591	-	Rv2454c	253.585	379.998	-0.58352	-0.533649	-4.60951	4.0362e-06	4.76196e-05	2.76747e-05	1
15607428	esxG	Rv0287	1321.18	1135.73	0.218215	0.268087	4.60251	4.1743e-06	4.90939e-05	2.85315e-05	1
57116705	-	Rv0236A	270.122	400.217	-0.56717	-0.517298	-4.59868	4.25185e-06	4.98492e-05	2.89705e-05	1
15609830	-	Rv2693c	214.739	135.218	0.667302	0.717174	4.58931	4.44711e-06	5.19756e-05	3.02063e-05	1
15607143	dnaA	Rv0001	520.991	702.074	-0.430363	-0.380492	-4.58826	4.46958e-06	5.20755e-05	3.02643e-05	1
15609327	-	Rv2190c	131.946	223.755	-0.761971	-0.7121	-4.57583	4.74335e-06	5.50935e-05	3.20183e-05	1
15609510	dnaJ2	Rv2373c	267.6	179.404	0.576866	0.626738	4.54795	5.41719e-06	6.27254e-05	3.64536e-05	1
15607679	-	Rv0539	603.697	473.272	0.351157	0.401028	4.5461	5.46498e-06	6.30835e-05	3.66617e-05	1
57116790	-	Rv0841	119.675	62.0504	0.94761	0.997481	4.53896	5.6531e-06	6.50542e-05	3.7807e-05	1
15610269	devR	Rv3133c	1504.89	1823.5	-0.277056	-0.227185	-4.53684	5.7104e-06	6.5512e-05	3.80731e-05	1
15607188	ino1	Rv0046c	157.195	255.905	-0.703053	-0.653182	-4.5348	5.76588e-06	6.59462e-05	3.83254e-05	1
15609664	-	Rv2527	1068.69	1331.04	-0.316714	-0.266843	-4.52031	6.17498e-06	7.04099e-05	4.09195e-05	1
15609634	pdhA	Rv2497c	250.458	165.691	0.596072	0.645944	4.51959	6.19601e-06	7.04349e-05	4.09341e-05	1
15608828	lprJ	Rv1690	118.305	61.4827	0.944264	0.994135	4.50039	6.78303e-06	7.68744e-05	4.45502e-05	1
15609632	pdhC	Rv2495c	223.291	143.679	0.636075	0.685947	4.50034	6.78436e-06	7.66571e-05	4.45502e-05	1
15609339	cbhK	Rv2202c	395.002	289.559	0.448002	0.497873	4.48883	7.16149e-06	8.06746e-05	4.6885e-05	1
15607347	mmpL3	Rv0206c	615.527	485.813	0.341422	0.391293	4.48658	7.23741e-06	8.1285e-05	4.72397e-05	1
15611014	-	Rv3878	588.315	776.412	-0.400233	-0.350362	-4.46642	7.95391e-06	8.90647e-05	5.1761e-05	1
15608334	-	Rv1194c	94.2423	170.66	-0.856677	-0.806805	-4.45388	8.43317e-06	9.41494e-05	5.4716e-05	1
15607772	echA3	Rv0632c	166.455	265.956	-0.676057	-0.626185	-4.45273	8.47842e-06	9.43728e-05	5.48459e-05	1
15609693	-	Rv2556c	450.222	612.999	-0.445248	-0.395377	-4.44336	8.85648e-06	9.82885e-05	5.71216e-05	1
15608924	-	Rv1786	33.1342	81.6933	-1.3019	-1.25203	-4.42675	9.56626e-06	0.000105851	6.15169e-05	1
15608563	-	Rv1425	136.008	225.714	-0.730806	-0.680935	-4.41849	9.9393e-06	0.000109655	6.37272e-05	1
15609793	-	Rv2656c	225.992	147.41	0.616438	0.66631	4.41287	1.02007e-05	0.000112208	6.52111e-05	1
15610781	-	Rv3645	142.428	233.629	-0.713985	-0.664113	-4.39706	1.09726e-05	0.000120345	6.99398e-05	1
15608852	-	Rv1714	51.6248	17.0822	1.59557	1.64544	4.39525	1.10646e-05	0.000120999	7.03198e-05	1
15607189	-	Rv0047c	119.561	203.513	-0.76738	-0.717508	-4.39294	1.11827e-05	0.000121934	7.08634e-05	1
15609766	-	Rv2629	1262.17	1542.39	-0.289263	-0.239391	-4.38672	1.15075e-05	0.00012511	7.27093e-05	1
57116988	PPE41	Rv2430c	353.621	256.052	0.465767	0.515638	4.38513	1.15918e-05	0.000125662	7.28234e-05	1
15609779	-	Rv2642	291.285	202.564	0.524054	0.573925	4.38511	1.15925e-05	0.000125307	7.28234e-05	1
15607950	-	Rv0810c	1273.88	1101.49	0.209774	0.259645	4.38336	1.16865e-05	0.000125958	7.32022e-05	1
15607678	-	Rv0538	179.051	110.101	0.701549	0.751421	4.3647	1.27298e-05	0.000136809	7.95083e-05	1
15610815	-	Rv3679	1281.07	1561.97	-0.286021	-0.23615	-4.35721	1.31733e-05	0.00014117	8.20424e-05	1
57116900	-	Rv1706A	120.703	64.9517	0.894023	0.943895	4.35378	1.33809e-05	0.000142985	8.30974e-05	1
15609509	-	Rv2372c	201.424	128.493	0.648543	0.698415	4.34256	1.40829e-05	0.000150057	8.70299e-05	1
15610968	-	Rv3832c	211.776	320.675	-0.598569	-0.548697	-4.34239	1.40943e-05	0.000149752	8.70299e-05	1
15608856	-	Rv1718	46.0644	14.2924	1.6884	1.73827	4.31604	1.58852e-05	0.000168302	9.78109e-05	1
57116896	PE17	Rv1646	246.659	363.198	-0.558237	-0.508365	-4.31178	1.61947e-05	0.000171097	9.94348e-05	1
15609168	hspX	Rv2031c	21222.4	21078.5	0.00981175	0.0596832	4.30913	1.63898e-05	0.00017267	0.000100349	1
15609812	-	Rv2675c	135.484	76.9352	0.816406	0.866277	4.29071	1.78101e-05	0.000187106	0.000108643	1
15609251	-	Rv2114	555.724	437.811	0.34406	0.393931	4.2897	1.78911e-05	0.000187431	0.000108643	1
15607521	-	Rv0380c	162.605	98.1207	0.728745	0.778617	4.28966	1.78943e-05	0.000186941	0.000108643	1
15607290	-	Rv0148	431.236	585.055	-0.440096	-0.390224	-4.2881	1.80208e-05	0.000187737	0.000109106	1
15608917	-	Rv1779c	49.0686	103.844	-1.08154	-1.03167	-4.27266	1.93152e-05	0.000200664	0.000116618	1
15610961	pks2	Rv3825c	293.006	206.575	0.504266	0.554137	4.26101	2.03505e-05	0.000210834	0.000122528	1
15610015	mpt53	Rv2878c	308.668	220.062	0.488144	0.538016	4.25809	2.06185e-05	0.000213019	0.000123799	1
15610093	-	Rv2956	65.2831	126.845	-0.958282	-0.90841	-4.24782	2.15857e-05	0.000222398	0.000129249	1
15607404	-	Rv0263c	108.452	185.655	-0.775564	-0.725692	-4.23758	2.2594e-05	0.000232148	0.000134915	1
15608049	-	Rv0909	275.964	396.796	-0.523917	-0.474045	-4.22769	2.36102e-05	0.000241924	0.000140597	1
15608149	rpfB	Rv1009	202.376	305.704	-0.595101	-0.545229	-4.21552	2.49203e-05	0.00025465	0.000147993	1
15609338	asnB	Rv2201	107.444	56.7141	0.921813	0.971684	4.2083	2.57295e-05	0.000262203	0.000152382	1
15610905	-	Rv3769	116.888	196.218	-0.747324	-0.697453	-4.2075	2.58211e-05	0.000262421	0.000152509	1
15609775	-	Rv2638	130.468	213.489	-0.710462	-0.660591	-4.18348	2.87074e-05	0.000290964	0.000169097	1
15608777	-	Rv1639c	87.6869	156.694	-0.837517	-0.787645	-4.18023	2.91212e-05	0.00029436	0.000171071	1
57116836	PPE17	Rv1168c	106.911	182.389	-0.770614	-0.720742	-4.17507	2.97894e-05	0.000300302	0.000174524	1
15610600	rmlB	Rv3464	125.472	206.565	-0.719233	-0.669362	-4.16338	3.13569e-05	0.000315255	0.000183214	1
15608409	-	Rv1269c	157.195	247.072	-0.652376	-0.602505	-4.14638	3.37766e-05	0.000338672	0.000196823	1
15609188	ppm1	Rv2051c	170.249	106.417	0.677922	0.727794	4.13914	3.4861e-05	0.00034861	0.000202599	1
57116901	fadB3	Rv1715	47.5879	16.2621	1.54908	1.59895	4.13384	3.56752e-05	0.000355801	0.000206778	1
15610308	-	Rv3172c	123.673	69.8295	0.82462	0.874492	4.13239	3.59015e-05	0.000357105	0.000207536	1
57116789	PE_PGRS14	Rv0834c	143.962	85.6055	0.74991	0.799781	4.13076	3.61567e-05	0.00035869	0.000208457	1
15608543	-	Rv1405c	81.3602	147.175	-0.85514	-0.805268	-4.12927	3.63913e-05	0.000360062	0.000209254	1
15608294	-	Rv1154c	55.3365	110.633	-0.999481	-0.94961	-4.11749	3.83023e-05	0.00037797	0.000219662	1
57117159	fbpD	Rv3803c	303.735	427.217	-0.492155	-0.442284	-4.1155	3.8634e-05	0.00038024	0.000220981	1
15611060	rpmH	Rv3924c	434.469	582.794	-0.423734	-0.373862	-4.112	3.9225e-05	0.000385044	0.000223192	1
15608298	-	Rv1158c	253.028	175.484	0.527963	0.577835	4.11199	3.92259e-05	0.000384045	0.000223192	1
15608297	-	Rv1157c	214.241	143.11	0.582115	0.631987	4.09958	4.13907e-05	0.000404181	0.00023453	1
15608670	-	Rv1532c	94.6782	164.648	-0.798276	-0.748405	-4.09933	4.14344e-05	0.000403554	0.00023453	1
15610750	-	Rv3614c	1369.72	1646.17	-0.265231	-0.21536	-4.09423	4.23574e-05	0.000411472	0.000239132	1
57117064	PPE50	Rv3135	91.4015	160.111	-0.80878	-0.758909	-4.09173	4.28165e-05	0.000414855	0.000241098	1
15610005	ispG	Rv2868c	549.236	437.873	0.326914	0.376785	4.0911	4.29326e-05	0.000414905	0.000241127	1
15608090	-	Rv0950c	37.4498	83.8078	-1.16213	-1.11225	-4.0808	4.48817e-05	0.000432623	0.000251424	1
57116914	esxN	Rv1793	3679.46	3459.09	0.0891031	0.138975	4.07745	4.55323e-05	0.000437765	0.000254412	1
57117158	accD4	Rv3799c	1207.96	1054.71	0.195734	0.245606	4.04734	5.1802e-05	0.000496768	0.000288703	1
15610756	esxW	Rv3620c	1209.39	1056.12	0.195512	0.245384	4.04624	5.20475e-05	0.000497845	0.000289329	1
15610180	ctaD	Rv3043c	67.643	126.85	-0.907113	-0.857242	-4.04435	5.24682e-05	0.00050059	0.000290924	1
15608446	atpF	Rv1306	207.461	307.594	-0.56819	-0.518318	-4.03862	5.3767e-05	0.000511676	0.000297367	1
15608358	-	Rv1218c	58.1083	23.528	1.30437	1.35424	4.03649	5.42575e-05	0.000515033	0.000299318	1
15608991	ndh	Rv1854c	102.877	174.311	-0.760746	-0.710874	-4.03256	5.51727e-05	0.000522395	0.000303596	1
57117098	PE_PGRS51	Rv3367	149.01	90.9464	0.712323	0.762194	4.03125	5.54821e-05	0.000523997	0.000304527	1
15608572	-	Rv1434	239.209	165.332	0.532911	0.582783	4.02888	5.6043e-05	0.000527962	0.000306831	1
57116769	rpsN	Rv0717	896.686	1111.46	-0.309775	-0.259904	-4.0276	5.63492e-05	0.000529512	0.000307732	1
15607850	rpsQ	Rv0710	920.22	1137.77	-0.306159	-0.256288	-4.02089	5.79781e-05	0.000543453	0.000315834	1
15609922	rpsO	Rv2785c	1807.74	2127.27	-0.234814	-0.184943	-4.01909	5.84238e-05	0.000546262	0.00031674	1
15608796	argG	Rv1658	72.0968	132.597	-0.879038	-0.829167	-4.01904	5.84357e-05	0.000545011	0.00031674	1
57116919	PE20	Rv1806	152.479	93.9084	0.699284	0.749155	4.01721	5.8892e-05	0.0005479	0.000318419	1
15607684	-	Rv0544c	147.053	231.109	-0.652234	-0.602363	-4.00933	6.08923e-05	0.000565105	0.000328417	1
15608370	-	Rv1230c	205.142	137.081	0.581594	0.631466	4.00861	6.10778e-05	0.000565423	0.000328602	1
15607226	hycD	Rv0084	11.9012	41.0982	-1.78797	-1.7381	-4.00661	6.15977e-05	0.000568829	0.00032981	1
15609713	-	Rv2576c	350.561	479.995	-0.453353	-0.403482	-4.00657	6.16057e-05	0.0005675	0.00032981	1
15609725	yajC	Rv2588c	268.767	190.987	0.492884	0.542756	4.00498	6.20224e-05	0.000569936	0.000331225	1
15607581	groEL	Rv0440	288.626	405.353	-0.489976	-0.440105	-3.99052	6.59288e-05	0.000604347	0.000350951	1
57116945	PE22	Rv2107	881.243	1092.19	-0.309613	-0.259741	-3.99012	6.60391e-05	0.000603879	0.000350951	1
15608731	-	Rv1593c	142.382	224.628	-0.657772	-0.607901	-3.98521	6.742e-05	0.000615002	0.000357415	1
15609973	dinF	Rv2836c	94.1978	49.2989	0.934138	0.984009	3.9818	6.83965e-05	0.000622391	0.00036171	1
15610338	-	Rv3202c	53.4899	20.9796	1.35028	1.40015	3.97231	7.11776e-05	0.000646127	0.000375449	1
15610718	ispD	Rv3582c	882.414	750.264	0.234057	0.283929	3.97177	7.13398e-05	0.000646031	0.000375449	1
15609124	-	Rv1987	345.535	258.519	0.418565	0.468437	3.97024	7.17996e-05	0.000648624	0.000376956	1
15608445	atpE	Rv1305	130.357	208.882	-0.680227	-0.630356	-3.96945	7.20395e-05	0.000649223	0.000377304	1
15609788	-	Rv2651c	80.3636	39.3824	1.02899	1.07886	3.96656	7.29165e-05	0.000655547	0.000380979	1
15610527	acrA1	Rv3391	65.6789	122.818	-0.903018	-0.853146	-3.96334	7.39085e-05	0.000662872	0.000385236	1
15607518	-	Rv0377	83.1537	41.4869	1.00312	1.053	3.95579	7.62835e-05	0.000682537	0.000396664	1
15609601	-	Rv2464c	107.718	59.7407	0.850479	0.90035	3.95289	7.72121e-05	0.000689196	0.000400261	1
15610041	rplS	Rv2904c	1161.95	1406.19	-0.275238	-0.225366	-3.95249	7.73436e-05	0.000688726	0.000400261	1
15607429	esxH	Rv0288	963.696	827.681	0.219503	0.269374	3.94803	7.87962e-05	0.000699994	0.00040681	1
57116894	cya	Rv1625c	69.2743	127.052	-0.87503	-0.825158	-3.9178	8.9359e-05	0.000791949	0.000460251	1
15608369	mrp	Rv1229c	231.571	161.019	0.524225	0.574097	3.91082	9.19829e-05	0.000813277	0.000472645	1
57116743	-	Rv0500A	261.991	370.845	-0.501298	-0.451427	-3.90734	9.33193e-05	0.000823147	0.000478381	1
57116916	PPE29	Rv1801	43.1297	14.9734	1.52628	1.57615	3.89467	9.83319e-05	0.000865321	0.000502623	1
15609381	acpP	Rv2244	710.087	893.361	-0.331248	-0.281377	-3.89423	9.85106e-05	0.000864858	0.000502623	1
57117130	PE_PGRS59	Rv3595c	150.645	94.239	0.676756	0.726627	3.88805	0.000101053	0.000885105	0.000514389	1
15609171	-	Rv2034	115.47	187.988	-0.703121	-0.65325	-3.88696	0.000101506	0.00088699	0.000515485	1
15608855	-	Rv1717	47.0241	17.5223	1.4242	1.47408	3.87122	0.00010829	0.000944069	0.000548657	1
15609831	-	Rv2694c	474.992	376.902	0.333713	0.383584	3.8685	0.000109509	0.000952472	0.00055354	1
15609382	kasA	Rv2245	751.419	939.02	-0.32154	-0.271668	-3.86134	0.000112766	0.000978528	0.000568683	1
15608323	mmpL10	Rv1183	98.9454	54.1985	0.868382	0.918253	3.85185	0.000117226	0.00101488	0.000589808	1
15610998	whiB6	Rv3862c	218.998	151.483	0.531757	0.581629	3.84802	0.000119078	0.00102853	0.000597741	1
15608401	-	Rv1261c	121.215	194.43	-0.681687	-0.631816	-3.83754	0.000124274	0.00107093	0.000622385	1
15609633	pdhB	Rv2496c	203.587	138.898	0.551628	0.601499	3.82369	0.000131469	0.00113033	0.000656904	1
15607823	rpsG	Rv0683	798.322	677.333	0.237106	0.286977	3.81615	0.00013555	0.00116275	0.000675744	1
57116837	PE11	Rv1169c	150.969	231.792	-0.618575	-0.568703	-3.81306	0.000137258	0.0011747	0.000682692	1
57116893	cydA	Rv1623c	72.5597	129.816	-0.839227	-0.789356	-3.81194	0.000137878	0.00117731	0.000684209	1
15610195	-	Rv3058c	176.029	263.007	-0.579286	-0.529415	-3.807	0.000140665	0.00119838	0.000696452	1
15609688	-	Rv2551c	169.171	110.536	0.61397	0.663841	3.8054	0.000141575	0.00120339	0.000699365	1
15609170	-	Rv2033c	87.4547	149.681	-0.775283	-0.725412	-3.8036	0.00014261	0.00120943	0.000702877	1
15609094	-	Rv1957	109.403	62.8624	0.799383	0.849254	3.79103	0.000150024	0.00126944	0.000737749	1
57116987	eis	Rv2416c	20.1532	53.1687	-1.39957	-1.3497	-3.78519	0.00015359	0.00129667	0.000753576	1
15610309	-	Rv3173c	186.131	125.027	0.57408	0.623952	3.7778	0.00015822	0.00133275	0.000774545	1
15609356	-	Rv2219	358.229	274.279	0.385235	0.435107	3.77666	0.000158945	0.00133585	0.000776348	1
57116739	gpm1	Rv0489	43.3857	88.3532	-1.02606	-0.97619	-3.76518	0.000166429	0.00139562	0.000811079	1
15610357	TB7.3	Rv3221c	216.143	150.636	0.520923	0.570794	3.75869	0.000170808	0.00142913	0.00083039	1
15608531	metK	Rv1392	462.894	368.968	0.327188	0.37706	3.75818	0.000171156	0.00142885	0.00083039	1
15609590	mobA	Rv2453c	74.447	131.283	-0.818396	-0.768524	-3.74576	0.000179847	0.00149806	0.000870614	1
15609646	-	Rv2509	79.4739	137.92	-0.795276	-0.745405	-3.73874	0.000184948	0.00153712	0.000893318	1
15610278	-	Rv3142c	327.581	444.43	-0.440106	-0.390234	-3.73721	0.000186073	0.00154305	0.000896759	1
57117016	ceoC	Rv2692	126.846	77.2046	0.716323	0.766195	3.73627	0.000186771	0.0015454	0.000897451	1
15611004	-	Rv3868	670.588	560.86	0.257785	0.307657	3.7359	0.000187042	0.00154424	0.000897451	1
15609777	-	Rv2640c	92.1336	154.31	-0.744028	-0.694157	-3.71564	0.000202688	0.00166972	0.000968606	1
57117056	moaB1	Rv3110	1.19087	15.5312	-3.70508	-3.65521	-3.71555	0.000202764	0.00166667	0.000968606	1
15607932	-	Rv0792c	79.7618	137.899	-0.789841	-0.739969	-3.71469	0.000203453	0.00166867	0.000969766	1
15610720	lpqE	Rv3584	133.429	207.432	-0.636565	-0.586694	-3.70962	0.000207571	0.00169872	0.000987231	1
15610340	-	Rv3204	95.5497	53.1655	0.845762	0.895634	3.70644	0.000210195	0.00171644	0.000997531	1
15608964	cfp17	Rv1827	868.268	747.34	0.216376	0.266248	3.70578	0.000210739	0.00171713	0.000997931	1
15610406	ctpC	Rv3270	271.902	199.962	0.443366	0.493238	3.69232	0.000222218	0.00180673	0.00105	1
15608460	-	Rv1320c	62.269	113.753	-0.869315	-0.819444	-3.68504	0.000228665	0.00185511	0.00107812	1
15609324	fadD15	Rv2187	118.31	187.614	-0.665195	-0.615324	-3.68177	0.000231616	0.00187499	0.00108967	1
15608029	citA	Rv0889c	59.9638	110.339	-0.87978	-0.829908	-3.66901	0.000243496	0.0019669	0.00114309	1
15609126	-	Rv1989c	513.054	417.661	0.296778	0.34665	3.6568	0.000255388	0.00205852	0.00119633	1
15610038	-	Rv2901c	531.174	434.401	0.290159	0.34003	3.65398	0.000258202	0.00207673	0.00120653	1
15609979	-	Rv2842c	297.873	223.557	0.414052	0.463923	3.65351	0.000258676	0.00207607	0.00120653	1
15610784	cspA	Rv3648c	6172.98	6810.69	-0.141835	-0.0919636	-3.64387	0.000268572	0.00215087	0.00125001	1
15610633	mce4C	Rv3497c	54.8864	102.894	-0.906631	-0.85676	-3.6407	0.0002719	0.00217288	0.00126279	1
15607573	sodC	Rv0432	140.671	214.863	-0.611091	-0.561219	-3.62754	0.000286139	0.00228179	0.00132609	1
15608536	-	Rv1398c	5572.49	6164.95	-0.145766	-0.0958944	-3.6112	0.000304788	0.00242533	0.00140951	1
15608307	-	Rv1167c	157.195	235.066	-0.58051	-0.530639	-3.6066	0.000310231	0.0024634	0.00143164	1
57116829	ispH	Rv1110	292.089	398.371	-0.447703	-0.397831	-3.60231	0.000315407	0.0024992	0.00145244	1
15608014	-	Rv0874c	243.577	177.208	0.458935	0.508806	3.59525	0.000324078	0.00256247	0.00148921	1
15607211	sdaA	Rv0069c	25.9723	60.2637	-1.21432	-1.16445	-3.59016	0.000330474	0.00260754	0.00151409	1
15609637	fadE19	Rv2500c	225.379	161.565	0.480241	0.530112	3.58984	0.000330884	0.00260528	0.00151409	1
15609832	-	Rv2695	65.7198	32.2257	1.02812	1.07799	3.58463	0.000337557	0.00265223	0.00154138	1
15608640	-	Rv1502	50.3023	95.6719	-0.927471	-0.877599	-3.58303	0.000339635	0.00266297	0.00154762	1
15610455	sdhB	Rv3319	37.9093	77.9063	-1.03919	-0.989315	-3.57496	0.000350282	0.0027407	0.00159279	1
15607405	-	Rv0264c	70.0299	122.549	-0.807318	-0.757446	-3.57369	0.000351983	0.00274826	0.00159718	1
15611005	-	Rv3869	346.743	461.691	-0.413059	-0.363188	-3.56179	0.000368342	0.00286999	0.00166793	1
15610190	nrdH	Rv3053c	1638.1	1493.77	0.133064	0.182936	3.54979	0.000385546	0.0029978	0.00174221	1
15607626	-	Rv0485	186.796	270.104	-0.532057	-0.482186	-3.54274	0.000395986	0.00307259	0.00178567	1
15609053	aceAb	Rv1916	97.5737	158.122	-0.696471	-0.6466	-3.53258	0.00041153	0.00318659	0.00185192	1
15607309	yrbE1B	Rv0168	97.7498	158.034	-0.693071	-0.6432	-3.5151	0.000439589	0.00339683	0.00197411	1
15607796	-	Rv0656c	118.305	73.3659	0.689334	0.739206	3.49749	0.000469651	0.00362164	0.00210476	1
15609030	-	Rv1893	150.017	223.764	-0.576852	-0.526981	-3.49678	0.000470918	0.00362394	0.00210609	1
57117009	-	Rv2631	85.3135	141.429	-0.729233	-0.679362	-3.49029	0.000482494	0.0037054	0.00215344	1
15609859	-	Rv2722	178.659	123.501	0.532689	0.582561	3.48054	0.000500409	0.0038351	0.00222881	1
15609691	-	Rv2554c	171.597	117.569	0.545511	0.595383	3.47837	0.000504465	0.00385828	0.00224229	1
15610946	pirG	Rv3810	624.734	526.741	0.246149	0.296021	3.47645	0.000508094	0.00387811	0.00225381	1
15609660	acpS	Rv2523c	176.394	121.664	0.535901	0.585773	3.47553	0.000509841	0.00388352	0.00225695	1
15610596	rpsM	Rv3460c	2246	2092.44	0.102173	0.152044	3.47447	0.000511863	0.00389099	0.00225801	1
57117038	fadD26	Rv2930	327.579	436.543	-0.414284	-0.364412	-3.47432	0.000512159	0.00388534	0.00225801	1
57116764	rpmG	Rv0634B	243.278	336.568	-0.468295	-0.418423	-3.46997	0.000520507	0.00394068	0.00229017	1
15607984	narL	Rv0844c	73.1644	124.951	-0.77215	-0.722279	-3.46204	0.00053609	0.00405046	0.00235397	1
15607282	-	Rv0140	299.949	229.642	0.385332	0.435204	3.45643	0.000547377	0.0041274	0.00239869	1
15610050	-	Rv2913c	30.8225	66.0246	-1.09902	-1.04915	-3.4541	0.000552133	0.00415489	0.00241466	1
57116686	rpsR	Rv0055	193.565	276.201	-0.512899	-0.463027	-3.45162	0.000557239	0.00418489	0.0024321	1
15607787	-	Rv0647c	61.8278	109.545	-0.825195	-0.775323	-3.44779	0.000565189	0.00423609	0.00246185	1
15607967	-	Rv0827c	142.795	213.543	-0.580578	-0.530706	-3.43789	0.000586264	0.00438525	0.00254854	1
15608657	-	Rv1519	8.73304	30.1271	-1.78651	-1.73663	-3.42836	0.000607244	0.00453312	0.00263448	1
15608007	rpfA	Rv0867c	108.778	170.519	-0.648545	-0.598674	-3.42489	0.000615056	0.00458229	0.00266305	1
15609643	-	Rv2506	16.4957	43.4761	-1.39813	-1.34826	-3.42002	0.000626174	0.00465585	0.0027058	1
15610282	nuoB	Rv3146	150.114	100.45	0.579578	0.629449	3.41923	0.000627987	0.00466006	0.00270825	1
15609022	-	Rv1885c	75.9775	127.967	-0.752125	-0.702254	-3.41828	0.00063018	0.00466708	0.00271233	1
15609406	-	Rv2269c	1.41617	14.299	-3.33584	-3.28597	-3.41675	0.000633741	0.00468417	0.00272226	1
57117060	sseC1	Rv3118	184.172	263.876	-0.518805	-0.468934	-3.41324	0.000641948	0.00473547	0.00275208	1
15609670	nusB	Rv2533c	234.29	172.703	0.440003	0.489874	3.40599	0.000659251	0.00485354	0.00282069	1
15608111	echA7	Rv0971c	88.4948	50.9466	0.796606	0.846477	3.40004	0.000673761	0.00495062	0.00287711	1
15609549	rpsT	Rv2412	277.65	375.512	-0.435589	-0.385717	-3.39802	0.000678756	0.00497754	0.00289276	1
15607786	lipG	Rv0646c	66.1051	114.528	-0.792864	-0.742993	-3.39732	0.000680495	0.00498053	0.00289449	1
15607408	narU	Rv0267	384.291	307.004	0.323945	0.373816	3.39657	0.000682359	0.00498442	0.00289675	1
15610077	mas	Rv2940c	662.471	564.789	0.230144	0.280016	3.39583	0.0006842	0.00498812	0.00289891	1
15608088	-	Rv0948c	261.497	356.243	-0.446067	-0.396196	-3.3934	0.000690309	0.00502287	0.0029191	1
15609064	-	Rv1927	30.8703	65.3637	-1.08227	-1.0324	-3.39173	0.000694528	0.00504376	0.00293124	1
15609787	-	Rv2650c	51.8524	23.9731	1.113	1.16287	3.38459	0.000712859	0.00516684	0.00300277	1
15609473	-	Rv2336	61.3205	107.901	-0.815261	-0.76539	-3.38379	0.000714914	0.00517172	0.00300561	1
15610901	-	Rv3765c	69.3441	36.584	0.922559	0.97243	3.3829	0.000717241	0.00517853	0.00300869	1
15610601	rmlC	Rv3465	55.7538	100.339	-0.847743	-0.797872	-3.38245	0.000718417	0.00517703	0.00300869	1
15607776	-	Rv0636	159.393	232.158	-0.542516	-0.492645	-3.34958	0.00080935	0.0058211	0.003383	1
15608760	cydB	Rv1622c	21.8955	51.2671	-1.2274	-1.17753	-3.34096	0.000834907	0.00599338	0.00348313	1
15608650	epiA	Rv1512	45.7471	85.7882	-0.907099	-0.857228	-3.32585	0.000881482	0.0063156	0.00367039	1
15607314	lprK	Rv0173	305.411	405.76	-0.409877	-0.360005	-3.31155	0.000927814	0.00663485	0.00385592	1
15610783	-	Rv3647c	369.503	296.055	0.319719	0.369591	3.29532	0.000983106	0.00701683	0.00407791	1
15610966	-	Rv3830c	47.1584	87.2321	-0.887344	-0.837473	-3.28768	0.00101018	0.00719633	0.00418223	0
15608889	-	Rv1751	27.1653	58.673	-1.11093	-1.06106	-3.2863	0.00101512	0.00721778	0.0041947	0
15608447	atpH	Rv1307	169.269	242.782	-0.520349	-0.470477	-3.28384	0.00102402	0.00726723	0.00422344	0
15607567	-	Rv0426c	418.124	535.764	-0.357667	-0.307796	-3.2832	0.00102636	0.00727006	0.00422508	0
15610456	-	Rv3320c	63.3909	109.142	-0.783859	-0.733988	-3.28139	0.00103297	0.00730302	0.00424424	0
15607289	-	Rv0147	181.792	257.878	-0.504402	-0.45453	-3.27876	0.00104266	0.00735764	0.00427598	0
15609802	-	Rv2665	736.363	638.813	0.205022	0.254893	3.27337	0.00106273	0.00748514	0.00435008	0
15607907	-	Rv0767c	15.9154	41.1011	-1.36876	-1.31889	-3.26945	0.00107756	0.00757536	0.00440251	0
15609139	fabG3	Rv2002	17.4661	43.5817	-1.31917	-1.26929	-3.26804	0.00108296	0.00759898	0.00441624	0
15608457	alkA	Rv1317c	171.322	120.822	0.503831	0.553703	3.25572	0.00113107	0.00792172	0.00459697	0
57116734	icl	Rv0467	114.446	73.2238	0.644277	0.694149	3.25561	0.00113151	0.00790996	0.00459697	0
15609936	-	Rv2799	116.524	176.984	-0.602992	-0.55312	-3.24928	0.00115699	0.00807304	0.00469175	0
15608994	modA	Rv1857	140.795	95.1604	0.565167	0.615038	3.24366	0.00118003	0.00821846	0.00477625	0
15608028	-	Rv0888	104.476	65.3245	0.67748	0.727351	3.24065	0.00119258	0.00829043	0.00481808	0
15609839	ppgK	Rv2702	50.2314	90.7459	-0.853244	-0.803372	-3.23577	0.00121315	0.00841777	0.00489208	0
15610717	ispF	Rv3581c	140.493	95.0657	0.563499	0.613371	3.23233	0.00122786	0.00850407	0.00494224	0
15608405	-	Rv1265	225.059	307.939	-0.452346	-0.402474	-3.20139	0.00136765	0.0094547	0.00549471	0
57116823	PE9	Rv1088	4.69777	20.5239	-2.12726	-2.07739	-3.19081	0.00141875	0.00978989	0.00568951	0
15607711	-	Rv0571c	154.834	223.123	-0.527114	-0.477243	-3.18958	0.0014248	0.00981354	0.00570325	0
15610521	-	Rv3385c	135.32	199.04	-0.556686	-0.506815	-3.18281	0.00145856	0.0100276	0.00582765	0
15610236	-	Rv3099c	99.446	154.154	-0.63239	-0.582519	-3.17739	0.00148607	0.010198	0.00592668	0
15610965	-	Rv3829c	528.666	658.125	-0.316004	-0.266132	-3.16932	0.00152798	0.0104664	0.00607391	0
57116870	trxB1	Rv1471	151.279	105.066	0.52592	0.575791	3.1692	0.00152858	0.0104513	0.00607391	0
57116913	PE19	Rv1791	1198.35	1086.56	0.14128	0.191151	3.16719	0.00153921	0.0105049	0.00610502	0
15608730	-	Rv1592c	120.739	180.644	-0.581263	-0.531392	-3.16565	0.00154734	0.0105411	0.00612609	0
15609876	-	Rv2739c	51.9941	25.671	1.01821	1.06808	3.1645	0.00155349	0.0105637	0.00613757	0
15609211	-	Rv2074	137.83	201.753	-0.549695	-0.499824	-3.16405	0.00155589	0.0105609	0.00613757	0
15607717	TB27.3	Rv0577	328.589	262.006	0.326682	0.376553	3.16218	0.00156594	0.0106098	0.00616601	0
57117133	folB	Rv3607c	153.284	107.095	0.517314	0.567186	3.14716	0.00164866	0.0111501	0.00647999	0
15608651	-	Rv1513	46.6001	84.5631	-0.859695	-0.809824	-3.14515	0.00166001	0.0112066	0.00651283	0
15608878	-	Rv1740	106.273	162.072	-0.608863	-0.558991	-3.13916	0.00169431	0.0114175	0.00662438	0
15608050	-	Rv0910	116.722	175.138	-0.585417	-0.535545	-3.13912	0.00169454	0.0113985	0.00662438	0
15607389	sdhA	Rv0248c	153.145	107.121	0.515666	0.565538	3.13749	0.00170403	0.0114418	0.00664953	0
15607966	-	Rv0826	384.502	492.237	-0.356364	-0.306492	-3.13432	0.00172255	0.0115454	0.00670975	0
15609322	TB16.3	Rv2185c	131.899	193.837	-0.555411	-0.505539	-3.13371	0.00172612	0.0115486	0.00671161	0
15610084	pks15	Rv2947c	42.0662	78.1084	-0.892816	-0.842945	-3.12834	0.00175794	0.0117405	0.00682316	0
15609640	scoB	Rv2503c	79.9133	128.34	-0.683459	-0.633588	-3.12551	0.00177498	0.0118332	0.00687699	0
15608492	-	Rv1352	223.538	168.532	0.407499	0.45737	3.1237	0.00178594	0.0118851	0.00690714	0
15609835	-	Rv2698	120.645	80.0124	0.592478	0.642349	3.12109	0.00180183	0.0119695	0.00695623	0
15607893	mmsA	Rv0753c	120.588	79.9804	0.592365	0.642236	3.11986	0.00180938	0.0119984	0.00697299	0
15609340	-	Rv2203	438.467	364.159	0.267899	0.31777	3.11434	0.00184356	0.0122034	0.00709216	0
15609868	-	Rv2731	87.6015	137.984	-0.655475	-0.605603	-3.11275	0.00185352	0.0122476	0.00711785	0
15610634	mce4B	Rv3498c	35.5293	68.7704	-0.952779	-0.902908	-3.11169	0.00186021	0.0122701	0.00713094	0
15609172	-	Rv2035	77.7937	125.368	-0.688444	-0.638573	-3.11072	0.00186629	0.0122886	0.00713244	0
15607774	-	Rv0634c	28.8411	59.186	-1.03713	-0.98726	-3.11059	0.00186716	0.0122727	0.00713244	0
15610382	mtrA	Rv3246c	350.313	451.955	-0.367533	-0.317661	-3.10669	0.00189195	0.0124139	0.00721446	0
15608530	dfp	Rv1391	427.064	354.023	0.270612	0.320483	3.09834	0.00194605	0.0127465	0.00740776	0
15608783	-	Rv1645c	197.089	272.046	-0.465003	-0.415131	-3.09681	0.00195617	0.0127903	0.00743324	0
15610275	fadE24	Rv3139	171.495	241.264	-0.492445	-0.442574	-3.09434	0.00197253	0.0128748	0.00748234	0
15609782	-	Rv2645	180.483	131.347	0.458481	0.508352	3.09215	0.00198709	0.0129473	0.00752446	0
15609380	fabD	Rv2243	277.901	367.331	-0.40251	-0.352638	-3.09024	0.00199998	0.0130085	0.00756007	0
15609854	-	Rv2717c	59.3847	31.6635	0.907269	0.957141	3.0895	0.00200493	0.0130181	0.00756564	0
15610396	whiB2	Rv3260c	437.234	363.73	0.26554	0.315411	3.08814	0.00201415	0.0130553	0.00758725	0
15610902	-	Rv3766	66.523	37.0918	0.842753	0.892624	3.0838	0.00204372	0.013224	0.00768531	0
15610993	-	Rv3857c	135.759	93.1869	0.542849	0.592721	3.08144	0.00206005	0.0133067	0.00773335	0
15609079	-	Rv1942c	59.0671	100.401	-0.765352	-0.715481	-3.07774	0.00208575	0.0134495	0.00781635	0
15607292	-	Rv0150c	97.1551	61.3105	0.664156	0.714027	3.07488	0.0021059	0.0135561	0.00787826	0
15610778	-	Rv3642c	560.258	479.207	0.225442	0.275313	3.07278	0.00212074	0.0136281	0.00790626	0
57116785	-	Rv0812	86.3668	52.6781	0.713273	0.763145	3.07228	0.00212427	0.0136274	0.00790626	0
15607836	-	Rv0696	25.1423	53.3554	-1.08552	-1.03565	-3.07228	0.0021243	0.0136042	0.00790626	0
57116940	-	Rv2077A	5.76381	21.8238	-1.92081	-1.87094	-3.07124	0.00213168	0.0136282	0.00792019	0
15607807	rpoB	Rv0667	2082.22	1957.37	0.0892042	0.139076	3.06666	0.00216463	0.0138152	0.00802889	0
15607198	rplI	Rv0056	227.402	307.322	-0.434511	-0.384639	-3.06593	0.00216997	0.0138257	0.00803497	0
15607810	end	Rv0670	113.288	169.383	-0.580297	-0.530426	-3.06032	0.002211	0.0140632	0.00817299	0
15610348	-	Rv3212	252.873	195.967	0.367805	0.417676	3.055	0.00225061	0.0142908	0.00830528	0
15609087	-	Rv1950c	18.0119	42.3662	-1.23396	-1.18409	-3.05057	0.00228409	0.0144788	0.00841452	0
15607784	mmaA2	Rv0644c	76.9599	123.31	-0.680109	-0.630237	-3.04921	0.00229442	0.0145197	0.00843827	0
15607892	fadE9	Rv0752c	97.4259	61.9042	0.654267	0.704139	3.04172	0.00235227	0.0148606	0.00862024	0
15608448	atpA	Rv1308	164.34	231.464	-0.494106	-0.444235	-3.04133	0.00235539	0.0148553	0.00862024	0
15610091	-	Rv2954c	294.253	385.045	-0.387971	-0.338099	-3.04111	0.00235709	0.0148409	0.00862024	0
15608635	lipL	Rv1497	261.26	203.781	0.358468	0.40834	3.04077	0.00235976	0.0148328	0.00862024	0
15607450	-	Rv0309	195.716	269.06	-0.459169	-0.409297	-3.03956	0.00236927	0.0148676	0.00864047	0
15609842	-	Rv2705c	75.3729	121.074	-0.683768	-0.633896	-3.03705	0.00238906	0.0149667	0.00869805	0
15607768	-	Rv0628c	145.733	102.299	0.510532	0.560404	3.03552	0.00240124	0.0150178	0.00871869	0
15607352	pckA	Rv0211	368.255	470.446	-0.353324	-0.303452	-3.03533	0.00240275	0.0150022	0.00871869	0
15607332	-	Rv0191	90.8743	56.708	0.68032	0.730192	3.03263	0.00242431	0.0151115	0.00878225	0
15607227	hycP	Rv0085	12.5661	33.5152	-1.41528	-1.36541	-3.03194	0.00242986	0.0151209	0.00878769	0
15609701	glnQ	Rv2564	27.0698	55.7432	-1.04211	-0.992242	-3.03138	0.00243443	0.0151242	0.0087896	0
15608159	-	Rv1019	243.202	188.044	0.371086	0.420957	3.01781	0.00254605	0.0157914	0.00917736	0
15609890	dapA	Rv2753c	131.257	190.708	-0.538975	-0.489103	-3.01583	0.00256275	0.0158687	0.00922227	0
15608795	argR	Rv1657	24.5138	51.8233	-1.08001	-1.03013	-3.0146	0.00257319	0.015907	0.00924453	0
15610660	-	Rv3524	64.4316	106.504	-0.725073	-0.675201	-3.01241	0.00259183	0.0159958	0.00929613	0
57116953	PE_PGRS38	Rv2162c	413.877	344.188	0.266008	0.31588	3.0087	0.00262369	0.0161657	0.00939491	0
15609988	-	Rv2851c	164.203	118.786	0.467119	0.51699	2.99501	0.00274436	0.0168814	0.00981084	0
15608410	lprA	Rv1270c	98.5943	149.811	-0.603565	-0.553694	-2.99221	0.00276962	0.0170088	0.00988488	0
15609393	-	Rv2256c	635.55	553.211	0.200175	0.250047	2.98557	0.00283051	0.0173543	0.0100856	0
15608500	-	Rv1360	94.3476	144.289	-0.612908	-0.563037	-2.98127	0.00287056	0.017571	0.0102116	0
15609578	rpmA	Rv2441c	1779.73	2028.83	-0.188986	-0.139114	-2.97581	0.00292213	0.0178575	0.0103781	0
15609526	rpfD	Rv2389c	92.6266	58.8794	0.653663	0.703535	2.96362	0.00304045	0.0185502	0.0107714	0
15608464	-	Rv1324	157.195	221.165	-0.49257	-0.442698	-2.96338	0.00304279	0.0185343	0.0107714	0
15607846	rplV	Rv0706	706.582	850.038	-0.26667	-0.216799	-2.95972	0.0030792	0.0187255	0.0108826	0
15607636	-	Rv0495c	112.383	166.334	-0.565659	-0.515788	-2.95644	0.00311212	0.018895	0.0109744	0
15608045	echA6	Rv0905	65.4978	107.059	-0.708888	-0.659016	-2.95613	0.00311528	0.0188835	0.0109744	0
57117055	moaA1	Rv3109	1.89216	12.8591	-2.76469	-2.71482	-2.95547	0.00312191	0.0188931	0.0109799	0
15607970	-	Rv0830	160.838	116.499	0.465299	0.51517	2.95465	0.0031302	0.0189127	0.0109913	0
15609180	pncA	Rv2043c	154.112	110.693	0.477425	0.527296	2.95407	0.00313616	0.0189181	0.0109945	0
15607814	-	Rv0674	137.844	96.8665	0.50897	0.558842	2.94478	0.00323188	0.0194642	0.0113118	0
15610013	-	Rv2876	187.137	256.343	-0.453983	-0.404111	-2.93187	0.00336924	0.0202588	0.0117736	0
15608820	-	Rv1682	21.062	45.8174	-1.12125	-1.07138	-2.92703	0.00342219	0.0205441	0.0119395	0
15610092	-	Rv2955c	48.4928	84.2062	-0.796156	-0.746284	-2.92428	0.00345253	0.020693	0.012026	0
15611018	-	Rv3882c	60.8861	100.556	-0.723814	-0.673942	-2.92225	0.00347514	0.0207952	0.0120854	0
15609983	efpA	Rv2846c	1027.74	1203.96	-0.228322	-0.17845	-2.91925	0.00350875	0.0209628	0.0121761	0
15609241	-	Rv2104c	77.6727	122.151	-0.653185	-0.603314	-2.91879	0.00351395	0.0209604	0.0121761	0
15607613	-	Rv0472c	132.445	190.237	-0.522405	-0.472533	-2.91843	0.00351803	0.0209513	0.0121761	0
15609290	murG	Rv2153c	76.6213	46.502	0.720451	0.770323	2.91734	0.00353036	0.0209913	0.0121994	0
15608177	esxI	Rv1037c	61.7748	101.635	-0.718314	-0.668443	-2.9167	0.00353757	0.0210008	0.0122049	0
15607517	-	Rv0376c	43.4589	21.3499	1.02542	1.07529	2.90902	0.00362565	0.0214896	0.0124889	0
15610553	groEL	Rv3417c	68.1177	109.731	-0.687872	-0.638001	-2.90793	0.0036383	0.0215305	0.0125127	0
15609644	-	Rv2507	178.422	132.748	0.426601	0.476473	2.89761	0.00376021	0.0222167	0.0129115	0
15609088	-	Rv1951c	35.9907	66.8007	-0.892238	-0.842366	-2.89134	0.00383601	0.0226289	0.013151	0
15609036	lppD	Rv1899c	317.131	257.802	0.298816	0.348688	2.89058	0.00384531	0.022648	0.0131621	0
15608505	rsfA	Rv1365c	97.0789	146.107	-0.589796	-0.539924	-2.88839	0.00387222	0.0227706	0.0132334	0
57117134	folP1	Rv3608c	112.255	76.0173	0.562385	0.612256	2.88456	0.00391958	0.0230129	0.0133742	0
57116821	PE_PGRS21	Rv1087	96.0635	62.6021	0.617776	0.667647	2.88202	0.00395136	0.0231632	0.0134615	0
15609612	-	Rv2475c	101.404	67.0842	0.596067	0.645938	2.87557	0.004033	0.0236047	0.0137182	0
15608226	-	Rv1086	52.9959	89.518	-0.756295	-0.706424	-2.87385	0.004055	0.0236964	0.0137714	0
15609564	proA	Rv2427c	116.133	169.306	-0.543859	-0.493988	-2.86749	0.00413742	0.0241403	0.0140294	0
15608215	-	Rv1075c	69.199	41.1492	0.749886	0.799757	2.86372	0.00418703	0.0243917	0.0141755	0
57117118	PE_PGRS57	Rv3514	92.6992	60.0964	0.625278	0.67515	2.85919	0.00424721	0.0247038	0.0143569	0
15608010	-	Rv0870c	281.338	225.868	0.316823	0.366694	2.85419	0.00431461	0.0250569	0.0145621	0
15609897	-	Rv2760c	12.8085	32.3315	-1.33584	-1.28597	-2.84355	0.00446141	0.0258693	0.0150342	0
15610984	-	Rv3848	86.6387	132.265	-0.610352	-0.56048	-2.84263	0.00447431	0.0259039	0.0150544	0
15608181	-	Rv1041c	194.492	147.88	0.395285	0.445156	2.84186	0.00448517	0.0259266	0.0150676	0
57116736	pcaA	Rv0470c	382.98	481.069	-0.328974	-0.279103	-2.83507	0.00458153	0.0264428	0.0153675	0
15608734	nadC	Rv1596	221.868	295.053	-0.411274	-0.361402	-2.83399	0.00459702	0.0264913	0.015376	0
15610305	-	Rv3169	32.5568	61.3711	-0.914602	-0.86473	-2.83391	0.00459819	0.0264573	0.015376	0
15610004	-	Rv2867c	315.676	257.801	0.292187	0.342058	2.83236	0.00462056	0.0265452	0.0154129	0
15607853	-	Rv0713	33.8753	63.1841	-0.899327	-0.849456	-2.83216	0.00462343	0.0265209	0.0154129	0
15607705	-	Rv0565c	57.24	32.1837	0.830695	0.880566	2.82781	0.00468681	0.0268433	0.0156003	0
15608969	gcvB	Rv1832	263.938	210.754	0.32464	0.374511	2.8196	0.00480829	0.027497	0.0159802	0
15610276	fadE23	Rv3140	124.869	178.986	-0.519425	-0.469554	-2.8144	0.00488685	0.0279035	0.0162165	0
15610188	nrdE	Rv3051c	732.896	652.369	0.16792	0.217791	2.80832	0.00498012	0.0283927	0.0165008	0
15609853	-	Rv2716	188.542	143.239	0.39646	0.446331	2.80485	0.00503392	0.0286558	0.0166537	0
15607298	pntAb	Rv0156	63.2555	101.88	-0.687608	-0.637736	-2.80093	0.00509562	0.0289629	0.0168322	0
15608557	-	Rv1419	157.858	218.489	-0.468933	-0.419061	-2.79958	0.00511698	0.0290402	0.0168597	0
15607644	cmaA2	Rv0503c	343.788	435.21	-0.340192	-0.290321	-2.79942	0.00511947	0.0290103	0.0168597	0
57116690	rpmB	Rv0105c	2.7578	13.9227	-2.33584	-2.28597	-2.78925	0.00528308	0.0298921	0.0173529	0
57116957	-	Rv2219A	296.923	241.548	0.297779	0.34765	2.78912	0.0052852	0.029859	0.0173529	0
15610526	lpqD	Rv3390	223.301	295.504	-0.404192	-0.35432	-2.784	0.00536938	0.0302888	0.0176027	0
15607229	hycE	Rv0087	7.5462	23.0727	-1.61236	-1.56249	-2.78208	0.00540112	0.030422	0.0176571	0
15608753	-	Rv1615	143.293	200.647	-0.485693	-0.435821	-2.78202	0.00540223	0.0303825	0.0176571	0
15609866	-	Rv2729c	72.6982	113.652	-0.644629	-0.594757	-2.77959	0.00544271	0.0305642	0.0177462	0
57117169	-	Rv3915	152.56	211.722	-0.472794	-0.422923	-2.77941	0.00544582	0.0305358	0.0177462	0
15607149	-	Rv0007	201.003	154.815	0.376668	0.42654	2.77717	0.00548348	0.0307009	0.0178267	0
15608920	-	Rv1782	244.422	319.967	-0.388551	-0.33868	-2.77662	0.00549278	0.030707	0.0178267	0
15609641	scoA	Rv2504c	90.4869	135.984	-0.587652	-0.53778	-2.77648	0.00549512	0.0306743	0.0178267	0
57117112	-	Rv3479	54.3465	89.9456	-0.726865	-0.676994	-2.77481	0.00552338	0.0307861	0.0178917	0
15609480	dnaG	Rv2343c	65.7434	104.676	-0.671007	-0.621135	-2.77316	0.00555148	0.0308967	0.017956	0
15610997	-	Rv3861	148.542	108.603	0.451803	0.501674	2.77154	0.00557926	0.0310051	0.018019	0
15610453	sdhD	Rv3317	26.7412	52.45	-0.971881	-0.92201	-2.76579	0.00567847	0.0315096	0.0183122	0
15608067	-	Rv0927c	17.2676	38.5774	-1.15969	-1.10982	-2.76371	0.00571491	0.0316648	0.0184024	0
57117015	ceoB	Rv2691	105.256	71.6437	0.554992	0.604864	2.76299	0.00572746	0.0316874	0.0184155	0
15609836	-	Rv2699c	121.917	85.776	0.50725	0.557121	2.7617	0.00575016	0.031766	0.0184612	0
15608610	echA12	Rv1472	231.029	182.443	0.340627	0.390498	2.74292	0.00608955	0.0335913	0.019522	0
15607403	aac	Rv0262c	107.676	156.611	-0.540494	-0.490622	-2.74068	0.00613119	0.0337712	0.0196265	0
15609261	metH	Rv2124c	120.037	171.679	-0.51623	-0.466359	-2.7391	0.00616071	0.0338839	0.019692	0
15609407	lppN	Rv2270	4.16804	16.5332	-1.98792	-1.93805	-2.73705	0.00619938	0.0340465	0.0197865	0
15609682	-	Rv2545	26.4808	10.6666	1.31185	1.36173	2.73638	0.006212	0.0340658	0.0197978	0
57116809	PE_PGRS18	Rv0980c	156.737	116.382	0.42948	0.479351	2.73084	0.00631734	0.0345928	0.020104	0
15608911	-	Rv1773c	90.4869	59.7584	0.598567	0.648439	2.72569	0.00641664	0.0350851	0.0203901	0
15609298	-	Rv2161c	101.896	69.3363	0.555408	0.605279	2.72019	0.0065244	0.0356223	0.0207023	0
57116801	pstS1	Rv0934	73.2178	113.395	-0.631096	-0.581225	-2.71965	0.00653502	0.0356282	0.0207058	0
15608480	rph	Rv1340	78.1943	119.547	-0.612448	-0.562577	-2.71162	0.00669554	0.0364502	0.0211835	0
15609765	-	Rv2628	898.998	1052.11	-0.226896	-0.177025	-2.7076	0.00677726	0.0368415	0.0214109	0
15609929	-	Rv2792c	203.651	158.514	0.361489	0.411361	2.70303	0.00687107	0.0372972	0.0216757	0
15610452	sdhC	Rv3316	31.9954	59.1097	-0.885531	-0.83566	-2.70128	0.00690723	0.0374392	0.0217582	0
15607752	-	Rv0612	97.0146	65.4779	0.567194	0.617065	2.7004	0.00692568	0.0374849	0.0217791	0
15610384	sahH	Rv3248c	581.24	510.928	0.186014	0.235886	2.7	0.00693388	0.037475	0.0217791	0
15607651	hemC	Rv0510	399.748	339.197	0.236969	0.286841	2.6986	0.00696325	0.0375794	0.0218397	0
57116806	PE_PGRS17	Rv0978c	46.5587	25.0985	0.891447	0.941318	2.69774	0.00698114	0.0376217	0.0218504	0
57116923	PE_PGRS33	Rv1818c	99.0211	67.1929	0.559428	0.609299	2.69747	0.00698676	0.0375978	0.0218504	0
15610068	ppsA	Rv2931	108.258	156.541	-0.532066	-0.482194	-2.69694	0.00699807	0.0376046	0.0218544	0
15607485	lpqJ	Rv0344c	54.9201	31.4749	0.803132	0.853004	2.69605	0.00701666	0.0376504	0.0218765	0
15610291	nuoK	Rv3155	86.9811	130.281	-0.582857	-0.532985	-2.69564	0.00702529	0.0376427	0.0218765	0
15610742	folK	Rv3606c	113.391	79.4292	0.513564	0.563436	2.69061	0.00713208	0.0381602	0.0221772	0
15610012	mpt70	Rv2875	123.433	174.877	-0.502609	-0.452738	-2.6901	0.00714311	0.0381646	0.0221798	0
15608453	-	Rv1313c	151.661	112.648	0.429018	0.47889	2.68387	0.00727749	0.0388271	0.0225648	0
15609677	aroF	Rv2540c	248.696	199.714	0.316448	0.36632	2.6809	0.00734248	0.039118	0.0227339	0
15607777	-	Rv0637	179.472	241.562	-0.428638	-0.378767	-2.67932	0.0073771	0.0392466	0.0227928	0
15607863	rplO	Rv0723	560.34	675.723	-0.270128	-0.220256	-2.67908	0.00738246	0.0392193	0.0227928	0
15607201	-	Rv0059	36.2932	64.7012	-0.834095	-0.784224	-2.67596	0.00745154	0.0395302	0.0229734	0
15608458	-	Rv1318c	114.464	80.6526	0.505103	0.554974	2.66663	0.00766167	0.0405873	0.0235878	0
15607571	-	Rv0430	56.9767	91.8152	-0.688361	-0.638489	-2.66176	0.00777341	0.041121	0.023898	0
15608154	pth	Rv1014c	61.95	98.1657	-0.664114	-0.614243	-2.65891	0.00783946	0.0414118	0.024067	0
15608527	mihF	Rv1388	187.92	251.027	-0.417721	-0.36785	-2.65762	0.0078694	0.0415113	0.0240927	0
15609052	aceAa	Rv1915	107.644	155.088	-0.526819	-0.476947	-2.6576	0.00787001	0.0414561	0.0240927	0
15611001	-	Rv3865	1779.02	1683.2	0.0798743	0.129746	2.64828	0.00809036	0.0425569	0.0247325	0
15609910	dapB	Rv2773c	71.3553	109.952	-0.623784	-0.573913	-2.6477	0.00810407	0.0425692	0.0247396	0
15610196	cyp136	Rv3059	86.4093	128.643	-0.57412	-0.524248	-2.63873	0.00832183	0.0436517	0.0253687	0
15610630	mce4F	Rv3494c	105.909	152.515	-0.526119	-0.476247	-2.6319	0.00849081	0.0444757	0.0258476	0
15609301	-	Rv2164c	120.176	86.0583	0.481758	0.53163	2.62803	0.00858798	0.0449218	0.0261068	0
15609095	-	Rv1958c	90.4828	60.9711	0.569519	0.61939	2.61667	0.00887921	0.0463802	0.0269449	0
15608158	glmU	Rv1018c	153.392	209.331	-0.448567	-0.398696	-2.61631	0.00888846	0.0463638	0.0269449	0
15610478	-	Rv3342	113.816	161.808	-0.507583	-0.457711	-2.61379	0.00895442	0.0466428	0.027107	0
15610719	-	Rv3583c	2723.42	3020.19	-0.14922	-0.0993483	-2.61236	0.00899188	0.0467728	0.0271826	0
15610924	-	Rv3788	55.9562	89.8098	-0.682576	-0.632704	-2.61129	0.00902017	0.0468547	0.0272302	0
15609134	ctpF	Rv1997	306.235	386.723	-0.336662	-0.28679	-2.60831	0.00909901	0.0471987	0.0274301	0
15608419	-	Rv1279	66.0674	102.637	-0.63554	-0.585668	-2.60518	0.00918247	0.0475657	0.0276434	0
15610578	rpsI	Rv3442c	233.034	302.383	-0.375834	-0.325963	-2.6036	0.00922515	0.0477207	0.0277334	0
15607313	mce1D	Rv0172	353.96	440.884	-0.316816	-0.266944	-2.60127	0.00928791	0.047979	0.0278467	0
15610454	sdhA	Rv3318	36.0847	63.559	-0.816706	-0.766835	-2.60125	0.00928843	0.0479155	0.0278467	0
15607361	lipC	Rv0220	515.163	622.367	-0.272737	-0.222866	-2.60034	0.00931308	0.0479765	0.0278821	0
15609351	ephD	Rv2214c	50.2776	82.3034	-0.711037	-0.661165	-2.59937	0.00933962	0.048047	0.0279231	0
57116717	-	Rv0296c	20.9143	42.4328	-1.02069	-0.970816	-2.59731	0.00939573	0.0482693	0.0280523	0
15611012	-	Rv3876	628.072	559.203	0.167559	0.21743	2.59544	0.00944712	0.0484667	0.028167	0
15609928	-	Rv2791c	593.239	525.898	0.17383	0.223701	2.59232	0.00953302	0.0488404	0.0283842	0
15609228	-	Rv2091c	637.548	568.471	0.165447	0.215318	2.5905	0.00958356	0.0490322	0.0284873	0
15608626	-	Rv1488	339.766	285.825	0.249409	0.299281	2.59013	0.00959387	0.0490179	0.0284873	0
15607325	-	Rv0184	123.45	89.4114	0.4654	0.515272	2.58897	0.00962629	0.0491164	0.0285446	0
15609758	-	Rv2621c	95.4812	65.5448	0.542736	0.592607	2.58371	0.00977428	0.0498035	0.0289439	0
15608439	prfA	Rv1299	463.534	402.523	0.203606	0.253478	2.58293	0.00979655	0.0498491	0.0289704	0
15608758	cydC	Rv1620c	21.7948	43.5536	-0.998809	-0.948938	-2.58186	0.00982695	0.0499359	0.0290208	0
15608126	-	Rv0986	70.4956	44.8852	0.651293	0.701165	2.57777	0.00994404	0.0504623	0.0293268	0
15610841	-	Rv3705c	215.93	171.945	0.328614	0.378486	2.57553	0.0100085	0.0507208	0.029477	0
15609341	-	Rv2204c	2516	2420.79	0.0556527	0.105524	2.57336	0.0100717	0.0509716	0.0295994	0
15608206	-	Rv1066	145.286	108.718	0.418304	0.468176	2.57286	0.0100863	0.0509766	0.0295994	0
15607414	-	Rv0273c	51.1326	83.0652	-0.700001	-0.650129	-2.5727	0.010091	0.0509314	0.0295994	0
15609309	-	Rv2172c	260.43	333.072	-0.354941	-0.305069	-2.5667	0.0102673	0.0517515	0.030076	0
15610759	lpqG	Rv3623	43.484	72.9929	-0.747271	-0.697399	-2.56591	0.0102906	0.051799	0.0301036	0
15610502	spoU	Rv3366	319.46	267.517	0.256005	0.305876	2.56393	0.0103495	0.0520255	0.03023	0
15609063	mpt63	Rv1926c	219.418	285.61	-0.380369	-0.330497	-2.56352	0.0103616	0.0520166	0.03023	0
15608704	-	Rv1566c	155.834	210.995	-0.437199	-0.387327	-2.55683	0.0105632	0.0529576	0.0307769	0
57117121	PPE62	Rv3533c	48.2639	27.4513	0.814071	0.863942	2.55496	0.0106201	0.0531718	0.0309014	0
15609919	pepR	Rv2782c	187.75	146.878	0.3542	0.404072	2.55257	0.010693	0.053465	0.0310718	0
15610938	-	Rv3802c	325.429	273.361	0.251533	0.301404	2.55192	0.010713	0.0534936	0.0310884	0
15610616	-	Rv3480c	36.5104	63.4767	-0.797919	-0.748048	-2.54415	0.0109544	0.0546261	0.0317466	0
15607228	hycQ	Rv0086	14.5729	32.593	-1.16127	-1.1114	-2.54323	0.0109831	0.0546964	0.0317874	0
15610273	-	Rv3137	19.2729	39.5276	-1.03628	-0.986413	-2.54022	0.0110784	0.0550975	0.0320206	0
15609600	lipP	Rv2463	168.205	129.587	0.376305	0.426176	2.53846	0.0111342	0.0553013	0.032139	0
15608433	lysA	Rv1293	28.3044	52.2566	-0.884587	-0.834715	-2.53741	0.0111677	0.0553943	0.0321931	0
15609187	-	Rv2050	316.729	265.712	0.253386	0.303258	2.53224	0.0113337	0.0561431	0.0326282	0
15608024	serC	Rv0884c	94.3724	136.651	-0.534056	-0.484185	-2.52928	0.0114296	0.056543	0.0328607	0
15607515	-	Rv0374c	27.5091	12.3999	1.14958	1.19945	2.52671	0.0115138	0.0568846	0.0330592	0
15608794	argF	Rv1656	31.8132	56.8999	-0.838798	-0.788927	-2.52244	0.0116545	0.0575036	0.0334189	0
15609513	cfp2	Rv2376c	71.9313	108.786	-0.596804	-0.546933	-2.52158	0.0116829	0.0575678	0.0334562	0
15608947	-	Rv1810	1004.81	927.524	0.11547	0.165342	2.51958	0.0117495	0.0578197	0.0336026	0
15607763	-	Rv0623	56.0969	88.6956	-0.66094	-0.611068	-2.51571	0.0118792	0.0583813	0.0339093	0
15607870	-	Rv0730	199.458	261.265	-0.389425	-0.339554	-2.51503	0.0119021	0.058417	0.0339093	0
15608184	-	Rv1044	9.32084	24.1639	-1.37432	-1.32445	-2.51499	0.0119035	0.0583474	0.0339093	0
15607340	-	Rv0199	27.8663	51.4031	-0.883332	-0.833461	-2.51336	0.0119586	0.058541	0.0340077	0
15607713	-	Rv0573c	16.4874	35.2042	-1.09439	-1.04452	-2.51305	0.0119693	0.0585167	0.0340077	0
15607387	-	Rv0246	86.2113	58.566	0.557814	0.607685	2.51098	0.0120398	0.0587845	0.0341633	0
15610537	-	Rv3401	44.675	73.8635	-0.725395	-0.675523	-2.5097	0.0120834	0.0589203	0.0342422	0
15610927	-	Rv3791	34.7267	60.6864	-0.80533	-0.755458	-2.50902	0.0121067	0.0589571	0.0342636	0
15608157	prsA	Rv1017c	118.096	165.028	-0.482749	-0.432877	-2.50722	0.0121685	0.0591808	0.0343341	0
57117142	nth	Rv3674c	115.447	161.837	-0.487315	-0.437444	-2.50706	0.012174	0.0591308	0.0343341	0
15610360	-	Rv3224	171.822	228.777	-0.413028	-0.363157	-2.50675	0.0121847	0.0591059	0.0343341	0
15608538	lipI	Rv1400c	30.8513	55.4196	-0.845064	-0.795193	-2.50646	0.0121948	0.0590784	0.0343341	0
15608094	-	Rv0954	203.043	265.183	-0.385203	-0.335331	-2.50415	0.0122745	0.0593876	0.0344957	0
15609530	-	Rv2393	115.573	83.7211	0.465146	0.515018	2.50388	0.0122839	0.0593565	0.0344957	0
15610821	cyp137	Rv3685c	25.2654	47.6932	-0.916619	-0.866748	-2.50317	0.0123087	0.0593994	0.0345207	0
15607570	def	Rv0429c	18.5246	38.0764	-1.03945	-0.98958	-2.49978	0.012427	0.0598931	0.0348076	0
15607854	rplN	Rv0714	623.667	739.288	-0.24536	-0.195489	-2.49794	0.0124917	0.0601273	0.0349108	0
15607490	-	Rv0349	40.7277	68.5375	-0.750882	-0.70101	-2.49767	0.0125011	0.0600955	0.0349108	0
15609315	aroG	Rv2178c	134.561	184.543	-0.455702	-0.40583	-2.49736	0.0125121	0.0600707	0.0349108	0
15610900	-	Rv3764c	133.527	183.254	-0.456709	-0.406838	-2.49437	0.0126181	0.0605022	0.0351616	0
15607856	rplE	Rv0716	442.319	537.152	-0.280242	-0.230371	-2.49376	0.0126398	0.0605286	0.0351769	0
15608065	-	Rv0925c	43.2392	71.7781	-0.731204	-0.681333	-2.49278	0.0126747	0.0606181	0.035229	0
15607721	-	Rv0581	69.8643	105.629	-0.596372	-0.5465	-2.48293	0.0130306	0.0622407	0.0361719	0
15607791	rplJ	Rv0651	272.822	345.072	-0.338937	-0.289065	-2.48237	0.0130513	0.0622601	0.0361832	0
15608197	-	Rv1057	66.7612	101.717	-0.607475	-0.557603	-2.48124	0.0130926	0.0623776	0.0362515	0
15608952	-	Rv1815	314.389	392.328	-0.319506	-0.269634	-2.47735	0.0132361	0.062981	0.0366022	0
15610664	-	Rv3528c	93.7885	135.044	-0.525947	-0.476076	-2.47574	0.0132962	0.0631865	0.0367216	0
15609619	plsB2	Rv2482c	95.1791	136.702	-0.522318	-0.472447	-2.47346	0.0133812	0.06351	0.0369096	0
15607200	dnaB	Rv0058	66.95	101.807	-0.604674	-0.554803	-2.47107	0.0134711	0.0638555	0.0371104	0
15608877	-	Rv1739c	2508.39	2778.75	-0.147674	-0.0978026	-2.46711	0.013621	0.0644841	0.0374757	0
57116777	PPE12	Rv0755c	113.962	82.8194	0.460514	0.510386	2.46598	0.0136639	0.0646055	0.0375462	0
15610220	-	Rv3083	16.5857	34.933	-1.07465	-1.02478	-2.46445	0.0137223	0.0647998	0.0376592	0
15608437	rho	Rv1297	1719.06	1634.78	0.0725237	0.122395	2.45883	0.013939	0.0657401	0.0382057	0
15609886	-	Rv2749	49.9031	79.989	-0.680673	-0.630801	-2.45777	0.0139802	0.0658515	0.0382704	0
15607962	-	Rv0822c	136.771	186.33	-0.446098	-0.396227	-2.45413	0.0141226	0.0664386	0.0386116	0
15609858	-	Rv2721c	167.749	130.565	0.361541	0.411412	2.45347	0.0141487	0.0664777	0.0386343	0
15607308	yrbE1A	Rv0167	248.202	315.995	-0.348385	-0.298513	-2.44906	0.0143228	0.0672111	0.0390605	0
15608967	-	Rv1830	383.713	330.663	0.214664	0.264536	2.44775	0.0143751	0.0673721	0.0391386	0
15610390	-	Rv3254	59.9807	92.7	-0.62807	-0.578199	-2.44744	0.0143874	0.0673455	0.0391386	0
15609035	-	Rv1898	337.282	287.003	0.23289	0.282761	2.44519	0.0144775	0.0676824	0.0393344	0
15608502	-	Rv1362c	47.8934	77.2046	-0.68886	-0.638989	-2.44248	0.0145866	0.0681073	0.0395813	0
15610285	nuoE	Rv3149	134.827	183.76	-0.446712	-0.39684	-2.44065	0.0146607	0.068368	0.0397329	0
15608515	-	Rv1375	39.5369	66.283	-0.74544	-0.695568	-2.43948	0.0147085	0.0685053	0.0398016	0
15607739	-	Rv0599c	32.5002	56.9243	-0.808597	-0.758726	-2.43913	0.0147227	0.0684862	0.0398016	0
15607860	rplR	Rv0720	457.952	552.718	-0.271348	-0.221476	-2.43574	0.0148612	0.0690446	0.0401037	0
15610985	-	Rv3849	176.499	232.707	-0.398854	-0.348983	-2.4355	0.0148714	0.0690061	0.0401037	0
15608966	-	Rv1829	559.867	499.001	0.166042	0.215914	2.43392	0.0149362	0.0692211	0.0402287	0
15610910	echA21	Rv3774	95.6506	136.594	-0.514048	-0.464176	-2.43268	0.0149874	0.0693726	0.0403167	0
15608903	-	Rv1765c	36.0775	61.6154	-0.772192	-0.722321	-2.43118	0.0150498	0.0695753	0.0404345	0
57116759	-	Rv0609A	205.456	266.271	-0.374064	-0.324192	-2.43062	0.0150731	0.0695967	0.040447	0
15608150	ksgA	Rv1010	103.808	146.407	-0.496068	-0.446196	-2.42856	0.0151589	0.0699067	0.0406271	0
15608432	argS	Rv1292	23.2987	44.1685	-0.922768	-0.872897	-2.4234	0.015376	0.0708205	0.0411582	0
15610097	-	Rv2960c	35.353	60.5552	-0.776417	-0.726545	-2.42249	0.0154145	0.0709105	0.0412105	0
15610370	-	Rv3234c	76.2857	112.571	-0.561356	-0.511485	-2.41361	0.0157953	0.0725731	0.0421767	0
15611058	-	Rv3922c	172.351	227.365	-0.399659	-0.349788	-2.41259	0.0158396	0.0726873	0.0422431	0
15608205	-	Rv1065	364.57	313.518	0.217648	0.267519	2.41155	0.0158849	0.0728059	0.042312	0
15609778	cadI	Rv2641	459.598	553.699	-0.26873	-0.218859	-2.41018	0.0159445	0.0729897	0.0424188	0
15610345	-	Rv3209	247.421	204.056	0.277998	0.327869	2.40934	0.0159814	0.0730689	0.0424649	0
15609440	-	Rv2303c	303.672	256.371	0.244277	0.294148	2.4088	0.0160053	0.0730888	0.0424702	0
57116776	PE_PGRS11	Rv0754	36.8131	19.7833	0.895939	0.945811	2.4084	0.0160225	0.073078	0.0424702	0
57116798	pstS3	Rv0928	31.7779	55.6156	-0.807465	-0.757594	-2.4078	0.0160489	0.0731094	0.0424884	0
57116858	PPE20	Rv1387	122.36	168.271	-0.459658	-0.409787	-2.4063	0.0161151	0.0733217	0.0426118	0
15608759	cydD	Rv1621c	18.0615	36.5734	-1.01787	-0.968003	-2.4055	0.0161502	0.0733922	0.0426528	0
15609993	nicT	Rv2856	23.0384	43.6156	-0.920807	-0.870935	-2.40359	0.0162349	0.0736877	0.0428149	0
15609208	cobM	Rv2071c	9.1489	23.0939	-1.33584	-1.28597	-2.40323	0.016251	0.0736712	0.0428149	0
15610995	gltB	Rv3859c	292.545	365.331	-0.320543	-0.270672	-2.39933	0.0164249	0.0743696	0.0432038	0
15608019	-	Rv0879c	123.022	168.926	-0.457474	-0.407602	-2.39903	0.0164384	0.0743404	0.0432038	0
15609060	lipD	Rv1923	62.5966	95.2784	-0.606065	-0.556194	-2.39594	0.016578	0.0748812	0.0435181	0
15610325	-	Rv3189	58.7265	37.0598	0.664156	0.714027	2.39058	0.0168216	0.0758898	0.0440773	0
15609280	-	Rv2143	100.937	72.5024	0.477357	0.527228	2.39037	0.0168316	0.0758434	0.0440773	0
15610431	-	Rv3295	501.324	599.364	-0.257691	-0.207819	-2.38574	0.0170448	0.0767119	0.044582	0
15610741	-	Rv3605c	101.171	72.7875	0.475039	0.524911	2.38358	0.0171453	0.0770712	0.0447909	0
57116874	-	Rv1486c	86.8469	124.943	-0.52472	-0.474848	-2.3757	0.0175159	0.0786427	0.0456009	0
15609474	-	Rv2337c	35.5409	60.2818	-0.762242	-0.71237	-2.37569	0.0175163	0.0785503	0.0456009	0
15609962	-	Rv2825c	108.92	79.6041	0.452359	0.502231	2.37565	0.0175183	0.0784651	0.0456009	0
15609352	dlaT	Rv2215	133.455	180.85	-0.438444	-0.388573	-2.37421	0.0175867	0.0786773	0.0457243	0
15610154	esxQ	Rv3017c	46.3356	27.3275	0.761766	0.811638	2.37325	0.0176324	0.0787874	0.0457882	0
57116967	-	Rv2309A	6.54978	18.5998	-1.50577	-1.4559	-2.37088	0.0177456	0.0791985	0.0460272	0
15610625	-	Rv3489	450.625	542.288	-0.267132	-0.21726	-2.36844	0.0178634	0.0796294	0.0462439	0
15610706	-	Rv3570c	197.389	255.49	-0.372225	-0.322353	-2.36814	0.0178778	0.079599	0.0462439	0
15608619	-	Rv1481	180.587	235.991	-0.386041	-0.336169	-2.36783	0.017893	0.0795715	0.0462439	0
15607586	sigK	Rv0445c	58.2512	89.3494	-0.61717	-0.567298	-2.36196	0.0181786	0.080746	0.0469265	0
15608880	-	Rv1742	32.5892	56.1859	-0.785816	-0.735944	-2.35979	0.0182851	0.0811227	0.0471454	0
57117116	PE_PGRS55	Rv3511	48.8073	77.3243	-0.663825	-0.613954	-2.35882	0.0183332	0.0812395	0.0472133	0
15609472	cysE	Rv2335	109.808	152.393	-0.472804	-0.422932	-2.35802	0.0183728	0.0813188	0.0472594	0
15609908	-	Rv2771c	57.9504	88.9068	-0.617476	-0.567605	-2.35725	0.018411	0.0813914	0.0473016	0
15609475	moeW	Rv2338c	34.3299	58.4621	-0.768037	-0.718165	-2.35622	0.0184621	0.0815209	0.0473768	0
15609419	-	Rv2282c	5.0222	15.8465	-1.65777	-1.6079	-2.35403	0.0185713	0.0819066	0.0475139	0
15608243	-	Rv1103c	101.858	142.772	-0.487154	-0.437282	-2.35394	0.0185754	0.0818282	0.0475139	0
15610089	-	Rv2952	67.093	100.297	-0.580047	-0.530176	-2.35383	0.0185811	0.0817567	0.0475139	0
15607225	-	Rv0083	22.1528	41.8875	-0.919031	-0.86916	-2.35141	0.0187024	0.0821939	0.047768	0
15608092	sucD	Rv0952	58.6033	89.6272	-0.612954	-0.563082	-2.34976	0.0187854	0.0824616	0.0479235	0
15607374	nrdB	Rv0233	35.7639	60.2542	-0.752558	-0.702687	-2.34679	0.0189358	0.0830244	0.0482506	0
15607710	nrdZ	Rv0570	263.428	330.663	-0.327955	-0.278084	-2.34211	0.0191753	0.0839761	0.0488037	0
15609655	lppS	Rv2518c	76.2273	111.407	-0.547459	-0.497587	-2.34149	0.0192072	0.0840173	0.0488277	0
15608936	lppT	Rv1799	27.8366	49.5995	-0.833344	-0.783473	-2.34099	0.0192327	0.0840307	0.0488354	0
15610327	-	Rv3191c	94.3168	67.4745	0.483173	0.533045	2.33378	0.0196073	0.0855676	0.0497287	0
57116699	TB18.5	Rv0164	195.038	251.876	-0.368957	-0.319085	-2.32881	0.0198693	0.0866099	0.0503344	0
15607808	rpoC	Rv0668	892.322	825.579	0.112159	0.16203	2.32799	0.0199129	0.0866986	0.0503859	0
15607333	-	Rv0192	199.742	161.818	0.303764	0.353636	2.32444	0.0201017	0.087419	0.0508046	0
15607272	-	Rv0130	15.8574	32.6312	-1.0411	-0.99123	-2.31734	0.0204854	0.0889841	0.0517142	0
15607574	-	Rv0433	86.7281	123.845	-0.513967	-0.464095	-2.31599	0.0205589	0.0891998	0.0518395	0
15608954	-	Rv1817	52.613	32.7953	0.68193	0.731802	2.31192	0.020782	0.0900632	0.0523413	0
15607569	-	Rv0428c	10.03	23.7903	-1.24605	-1.19618	-2.30445	0.0211973	0.0917569	0.0533256	0
15607801	-	Rv0661c	7.89563	20.3834	-1.36827	-1.31839	-2.30174	0.0213496	0.0923092	0.0536466	0
57116922	PPE33	Rv1809	183.115	237.457	-0.374921	-0.325049	-2.30103	0.0213898	0.0923761	0.0536855	0
15610051	pknI	Rv2914c	40.7741	66.2455	-0.700171	-0.6503	-2.29803	0.0215603	0.0930053	0.0540511	0
15609479	-	Rv2342	115.764	158.411	-0.452489	-0.402618	-2.29673	0.0216341	0.0932163	0.0541737	0
15609711	-	Rv2574	53.9577	83.0595	-0.622315	-0.572444	-2.2959	0.0216814	0.0933122	0.0541931	0
15610010	mpt83	Rv2873	71.603	105.034	-0.552767	-0.502895	-2.29566	0.021695	0.0932638	0.0541931	0
15609932	-	Rv2795c	44.4982	71.0163	-0.674403	-0.624532	-2.29529	0.0217167	0.0932496	0.0541931	0
15608324	-	Rv1184c	55.8915	35.6382	0.649205	0.699077	2.28926	0.0220644	0.0946342	0.0549481	0
15609724	secD	Rv2587c	175.908	140.676	0.322449	0.37232	2.28916	0.0220698	0.0945486	0.0549481	0
15608301	narG	Rv1161	873.559	1004.81	-0.201944	-0.152072	-2.28286	0.0224386	0.0960189	0.0558025	0
57116949	PE_PGRS37	Rv2126c	43.4273	25.7326	0.755009	0.804881	2.2811	0.0225425	0.096353	0.0559967	0
15607664	hemL	Rv0524	41.3075	66.704	-0.69137	-0.641499	-2.27823	0.0227129	0.0969705	0.0563446	0
15607592	mmpS4	Rv0451c	347.092	423.53	-0.287148	-0.237276	-2.27787	0.0227344	0.0969517	0.0563446	0
15610708	-	Rv3572	181.174	234.64	-0.373077	-0.323206	-2.2751	0.0229002	0.0975475	0.0566909	0
15609863	dapF	Rv2726c	115.095	86.4285	0.413251	0.463123	2.26722	0.0233768	0.0994646	0.057805	0
15608827	tyrS	Rv1689	27.9868	49.016	-0.808504	-0.758632	-2.26312	0.0236286	0.100421	0.0583611	0
57116735	umaA	Rv0469	154.091	202.776	-0.396105	-0.346233	-2.25661	0.0240326	0.102023	0.059228	0
15609117	mpt64	Rv1980c	854.618	791.57	0.110562	0.160433	2.25639	0.024046	0.101964	0.059228	0
15608582	-	Rv1444c	101.737	140.954	-0.470386	-0.420515	-2.25577	0.0240852	0.102014	0.059228	0
57116958	-	Rv2232	25.1224	45.0699	-0.843186	-0.793314	-2.25571	0.0240886	0.101913	0.059228	0
15609685	-	Rv2548	161.353	128.066	0.333331	0.383203	2.25223	0.024308	0.102726	0.0597002	0
15607442	-	Rv0301	307.009	263.133	0.222488	0.27236	2.25108	0.0243804	0.102915	0.0598102	0
15610184	-	Rv3047c	72.806	105.812	-0.539378	-0.489506	-2.24802	0.0245751	0.10362	0.06022	0
57116855	-	Rv1374c	44.5214	70.4551	-0.662205	-0.612333	-2.24629	0.0246856	0.103969	0.0604225	0
15608263	bpoB	Rv1123c	31.3006	53.2553	-0.766736	-0.716864	-2.24527	0.0247505	0.104125	0.0605134	0
15607827	fabG	Rv0687	83.1537	58.9443	0.496428	0.5463	2.24064	0.0250491	0.105263	0.0611149	0
15608775	-	Rv1637c	251.907	314.941	-0.322191	-0.27232	-2.24059	0.0250528	0.10516	0.0611149	0
15608441	-	Rv1301	238.917	199.611	0.259314	0.309185	2.23989	0.0250982	0.105232	0.0611507	0
15608210	echA8	Rv1070c	40.6188	65.3637	-0.686342	-0.63647	-2.2395	0.0251237	0.105221	0.0611507	0
57116872	moxR1	Rv1479	432.216	382.45	0.176483	0.226355	2.23772	0.0252391	0.105587	0.0613114	0
15609813	-	Rv2676c	131.899	101.764	0.3742	0.424071	2.23754	0.0252509	0.105518	0.0613114	0
15607380	-	Rv0239	639.527	582.476	0.134807	0.184679	2.23718	0.0252744	0.105498	0.0613114	0
15608621	fabG1	Rv1483	87.0487	122.932	-0.497967	-0.448095	-2.23407	0.0254784	0.106231	0.0617375	0
15607708	cyp135B1	Rv0568	193.862	248.312	-0.357121	-0.30725	-2.23107	0.0256763	0.106937	0.0621477	0
15607144	dnaN	Rv0002	50.708	78.112	-0.623332	-0.57346	-2.23003	0.0257453	0.107105	0.0622454	0
15610491	-	Rv3355c	183.929	149.136	0.302518	0.352389	2.22314	0.0262066	0.108903	0.0632901	0
15609205	blaC	Rv2068c	94.4189	131.621	-0.479244	-0.429372	-2.2223	0.0262633	0.109018	0.0633569	0
15610588	cut4	Rv3452	47.32	73.7073	-0.639358	-0.589486	-2.2206	0.0263779	0.109372	0.0635627	0
15607745	-	Rv0605	78.7264	55.382	0.50743	0.557302	2.21984	0.0264293	0.109464	0.063616	0
15610250	-	Rv3113	2.3497	10.083	-2.10138	-2.05151	-2.21854	0.0265179	0.109709	0.0637586	0
15609283	-	Rv2146c	249.567	209.988	0.249118	0.29899	2.2177	0.026575	0.109824	0.0638254	0
15608604	-	Rv1466	296.773	254.269	0.223005	0.272877	2.21722	0.0266077	0.109838	0.0638335	0
15607931	-	Rv0791c	71.2195	103.38	-0.537611	-0.487739	-2.21468	0.0267819	0.110435	0.0641804	0
15607156	pknB	Rv0014c	115.076	156.103	-0.439913	-0.390041	-2.21354	0.0268607	0.110638	0.0642984	0
15609057	-	Rv1920	58.948	88.1769	-0.580957	-0.531085	-2.21046	0.0270735	0.111392	0.0647366	0
15607617	-	Rv0476	394.178	474.201	-0.266653	-0.216782	-2.20999	0.0271056	0.111401	0.0647421	0
15609383	kasB	Rv2246	596.672	698.385	-0.227085	-0.177214	-2.20783	0.0272563	0.111897	0.0649231	0
15610672	-	Rv3536c	107.796	80.7727	0.416369	0.46624	2.20772	0.0272637	0.111805	0.0649231	0
15607153	-	Rv0011c	430.892	382.022	0.173672	0.223543	2.20762	0.027271	0.111713	0.0649231	0
15607572	-	Rv0431	74.9454	107.816	-0.524664	-0.474792	-2.20662	0.0273408	0.111876	0.0650181	0
15607625	-	Rv0484c	61.1313	90.8012	-0.5708	-0.520929	-2.20409	0.027518	0.112478	0.0653371	0
15608192	-	Rv1052	29.8267	50.8713	-0.770247	-0.720376	-2.20385	0.0275351	0.112425	0.0653371	0
15607685	pitA	Rv0545c	332.441	404.865	-0.284344	-0.234472	-2.20184	0.0276768	0.11288	0.0654427	0
15609895	-	Rv2758c	10.0087	23.035	-1.20258	-1.15271	-2.20169	0.0276872	0.1128	0.0654427	0
15608866	-	Rv1728c	39.7574	63.8167	-0.68271	-0.632839	-2.20159	0.027694	0.112705	0.0654427	0
15611013	-	Rv3877	314.697	384.913	-0.29057	-0.240699	-2.20151	0.0277001	0.112607	0.0654427	0
15609073	-	Rv1936	28.465	14.8352	0.940168	0.990039	2.19989	0.0278145	0.112949	0.0656418	0
15610688	-	Rv3552	17.1182	33.4615	-0.966977	-0.917106	-2.19922	0.0278621	0.11302	0.0656828	0
15607835	-	Rv0695	89.8256	125.705	-0.484839	-0.434967	-2.19793	0.0279538	0.113269	0.0657998	0
15607436	-	Rv0295c	32.6511	54.5348	-0.740043	-0.690171	-2.19762	0.0279758	0.113236	0.0657998	0
15607195	rpsF	Rv0053	235.522	295.211	-0.325883	-0.276012	-2.19725	0.0280026	0.113221	0.0657998	0
15610008	-	Rv2871	20.7156	38.4492	-0.892238	-0.842366	-2.19355	0.0282679	0.11417	0.0663515	0
57117035	dacB2	Rv2911	50.0654	76.7773	-0.616865	-0.566993	-2.18841	0.0286395	0.115547	0.0671513	0
15608595	-	Rv1457c	16.1995	32.0567	-0.984679	-0.934808	-2.18739	0.0287142	0.115723	0.067254	0
15610954	-	Rv3818	27.9728	48.2244	-0.785741	-0.735869	-2.18602	0.0288144	0.116002	0.0674159	0
57116848	PE_PGRS24	Rv1325c	64.8905	44.0154	0.559998	0.60987	2.18545	0.028856	0.116045	0.0674407	0
15607603	lpd	Rv0462	43.2708	68.1237	-0.654764	-0.604892	-2.18478	0.0289048	0.116116	0.0674821	0
15611000	-	Rv3864	872.437	811.971	0.103623	0.153494	2.18384	0.0289737	0.116268	0.06755	0
15608749	trpC	Rv1611	131.284	174.658	-0.411847	-0.361976	-2.18354	0.028996	0.116233	0.06755	0
15610937	fadD32	Rv3801c	919.105	1049.83	-0.191855	-0.141983	-2.1825	0.0290724	0.116414	0.0676554	0
15607337	-	Rv0196	4.29934	13.5657	-1.65777	-1.6079	-2.17804	0.0294034	0.117613	0.0683224	0
15608948	mgtC	Rv1811	125.087	96.5255	0.373948	0.423819	2.17779	0.0294218	0.117562	0.0683224	0
15609588	-	Rv2451	48.4585	74.5857	-0.622149	-0.572277	-2.17506	0.0296256	0.11825	0.068705	0
15607388	-	Rv0247c	190.654	156.169	0.287851	0.337722	2.17474	0.0296498	0.11822	0.068705	0
15609781	-	Rv2644c	84.0349	60.5176	0.473634	0.523505	2.16704	0.0302315	0.120411	0.06991	0
15607299	pntB	Rv0157	74.8546	107.118	-0.51704	-0.467169	-2.16701	0.0302342	0.120294	0.06991	0
15610532	guaA	Rv3396c	26.0995	45.5134	-0.802267	-0.752396	-2.16516	0.0303751	0.120726	0.0701522	0
15610753	ephA	Rv3617	81.4363	115.067	-0.498727	-0.448856	-2.16479	0.0304035	0.12071	0.0701522	0
15608093	-	Rv0953c	12.5904	26.64	-1.08127	-1.0314	-2.16356	0.0304984	0.120959	0.0702284	0
15609411	-	Rv2274c	7.41485	18.7168	-1.33584	-1.28597	-2.16352	0.0305011	0.120841	0.0702284	0
15610169	-	Rv3032	35.2268	57.5274	-0.707578	-0.657707	-2.16309	0.0305346	0.120846	0.0702292	0
15610095	-	Rv2958c	36.3978	59.0415	-0.697876	-0.648005	-2.16268	0.0305661	0.120843	0.0702292	0
15607440	-	Rv0299	493.374	582.753	-0.240204	-0.190333	-2.16103	0.0306932	0.121217	0.0704466	0
15607665	-	Rv0525	28.6513	48.8665	-0.770247	-0.720376	-2.15998	0.030774	0.121408	0.0705576	0
15609359	glnA2	Rv2222c	215.923	271.928	-0.332708	-0.282837	-2.15839	0.0308978	0.121768	0.0707668	0
15607618	-	Rv0477	443.803	395.908	0.164752	0.214623	2.15439	0.0312096	0.122867	0.0713936	0
15607864	sppA	Rv0724	259.304	220.442	0.234245	0.284116	2.15366	0.0312669	0.122963	0.0713936	0
15609968	echA16	Rv2831	60.9916	89.9404	-0.56036	-0.510488	-2.15355	0.0312758	0.122869	0.0713936	0
15609452	-	Rv2315c	39.0398	62.3424	-0.675269	-0.625398	-2.1532	0.0313028	0.122846	0.0713936	0
15608214	fadA3	Rv1074c	278.253	238.306	0.223583	0.273455	2.15124	0.0314576	0.123324	0.0716714	0
15610416	accD5	Rv3280	111.859	151.178	-0.434559	-0.384688	-2.15043	0.0315215	0.123445	0.0717418	0
57116876	-	Rv1489A	214.356	178.644	0.262924	0.312795	2.14504	0.0319497	0.124992	0.0725048	0
15608253	-	Rv1113	42.0774	66.1327	-0.652318	-0.602447	-2.14482	0.0319671	0.124929	0.0725048	0
15607666	-	Rv0526	27.7687	47.5424	-0.775757	-0.725885	-2.14476	0.0319719	0.124817	0.0725048	0
15610687	-	Rv3551	17.8834	34.082	-0.930393	-0.880521	-2.14453	0.0319902	0.124758	0.0725048	0
15608321	pks4	Rv1181	76.0652	53.9756	0.494928	0.5448	2.13768	0.0325429	0.126782	0.0736146	0
15607872	secY	Rv0732	92.1119	127.477	-0.468783	-0.418912	-2.13762	0.0325476	0.126668	0.0736146	0
15610499	-	Rv3363c	71.1423	102.156	-0.521996	-0.472124	-2.13683	0.0326121	0.126787	0.0736838	0
15608293	omt	Rv1153c	169.785	218.495	-0.363889	-0.314018	-2.1364	0.0326472	0.126792	0.0736865	0
15609991	-	Rv2854	17.9694	34.1145	-0.924842	-0.874971	-2.13408	0.032836	0.127393	0.0740358	0
15610909	-	Rv3773c	41.3812	65.1152	-0.65402	-0.604149	-2.13364	0.0328721	0.127401	0.0740403	0
15607146	-	Rv0004	33.167	54.5243	-0.717151	-0.66728	-2.13297	0.0329268	0.127481	0.0740869	0
15607982	-	Rv0842	223.088	187.043	0.254238	0.304109	2.13074	0.0331109	0.128061	0.0744241	0
15609894	-	Rv2757c	12.4399	26.1676	-1.07281	-1.02294	-2.12982	0.0331868	0.128222	0.0745177	0
15607454	-	Rv0313	641.777	744.89	-0.214955	-0.165083	-2.1286	0.0332878	0.128479	0.0746671	0
57117114	PE_PGRS53	Rv3507	60.0191	40.4835	0.568087	0.617959	2.1267	0.0334446	0.128952	0.0749417	0
15609917	ald	Rv2780	151.983	197.687	-0.379306	-0.329435	-2.12618	0.0334881	0.128986	0.0749618	0
15610493	-	Rv3357	14.2387	28.7533	-1.01392	-0.964045	-2.12562	0.0335353	0.129035	0.0749903	0
15607504	fba	Rv0363c	120.44	160.827	-0.417194	-0.367323	-2.12427	0.0336478	0.129335	0.0751644	0
57117058	moaD1	Rv3112	4.36652	13.384	-1.61595	-1.56608	-2.12246	0.0337992	0.129783	0.0754252	0
15609447	-	Rv2310	7.74583	18.9772	-1.29278	-1.2429	-2.12133	0.0338939	0.130013	0.0755588	0
15607805	-	Rv0665	8.34662	19.8983	-1.25338	-1.20351	-2.11777	0.0341949	0.131034	0.0761518	0
15607589	-	Rv0448c	27.8513	47.3653	-0.766084	-0.716213	-2.11578	0.0343634	0.131545	0.0764487	0
15610870	-	Rv3734c	154.546	200.433	-0.375082	-0.325211	-2.115	0.0344302	0.131665	0.0765189	0
15610914	-	Rv3778c	108.605	146.685	-0.433634	-0.383763	-2.11348	0.0345599	0.132027	0.0767271	0
15609209	cobL	Rv2072c	14.0711	28.4151	-1.01392	-0.964045	-2.11307	0.0345944	0.132024	0.0767271	0
57117027	cysG	Rv2847c	90.3418	66.6213	0.43941	0.489281	2.1125	0.0346435	0.132076	0.0767576	0
15610420	-	Rv3284	301.654	261.316	0.207099	0.256971	2.1109	0.034781	0.132465	0.0769837	0
15607207	-	Rv0065	193.952	160.396	0.274056	0.323928	2.10891	0.0349522	0.132982	0.0772841	0
57116908	PE_PGRS31	Rv1768	99.2943	74.5729	0.41306	0.462931	2.10503	0.0352889	0.134127	0.0779173	0
57116811	-	Rv1000c	21.1119	38.2028	-0.855623	-0.805751	-2.10478	0.0353103	0.134072	0.0779173	0
15611002	-	Rv3866	645.938	593.331	0.122557	0.172429	2.10371	0.0354042	0.134292	0.0779906	0
57117139	PE_PGRS60	Rv3652	25.9496	44.7183	-0.785152	-0.73528	-2.10358	0.0354153	0.134198	0.0779906	0
15607181	-	Rv0039c	104.796	141.957	-0.437865	-0.387994	-2.10051	0.0356838	0.135078	0.0784604	0
15607616	hbhA	Rv0475	785.974	730.435	0.105725	0.155596	2.10032	0.0357008	0.135006	0.0784604	0
15607242	-	Rv0100	64.3371	44.3675	0.536148	0.58602	2.09967	0.0357582	0.135086	0.0785071	0
15608739	hisB	Rv1601	74.2515	105.311	-0.50416	-0.454289	-2.09407	0.0362533	0.136819	0.0795136	0
15608785	-	Rv1647	90.2506	124.546	-0.464674	-0.414803	-2.09367	0.0362898	0.136818	0.0795136	0
15607479	-	Rv0338c	160.221	206.487	-0.365984	-0.316113	-2.08995	0.0366227	0.137935	0.0799729	0
15610040	lepB	Rv2903c	487.57	573.897	-0.235182	-0.185311	-2.08977	0.0366389	0.137857	0.0799729	0
15609615	-	Rv2478c	6.46892	16.7373	-1.37147	-1.3216	-2.08965	0.0366492	0.137757	0.0799729	0
57117105	PPE57	Rv3425	37.8925	60.1546	-0.666761	-0.61689	-2.08938	0.0366732	0.137708	0.0799729	0
15607858	rpsH	Rv0718	593.715	690.664	-0.218212	-0.16834	-2.08885	0.0367213	0.137751	0.0799729	0
15610982	sodA	Rv3846	315.649	382.806	-0.278293	-0.228422	-2.08793	0.036804	0.137923	0.0799729	0
15610143	lppZ	Rv3006	274.741	336.852	-0.294046	-0.244174	-2.08791	0.0368058	0.137792	0.0799729	0
15607176	-	Rv0034	6.3513	16.5332	-1.38024	-1.33037	-2.08748	0.036845	0.1378	0.0799729	0
15608559	-	Rv1421	35.9154	57.5923	-0.681276	-0.631405	-2.08725	0.0368658	0.13774	0.0799729	0
15610472	trpS	Rv3336c	44.0021	67.8988	-0.625814	-0.575943	-2.08723	0.0368674	0.137609	0.0799729	0
15607628	-	Rv0487	105.936	143.048	-0.43331	-0.383439	-2.08546	0.0370278	0.13807	0.080206	0
15611027	esxD	Rv3891c	1068.83	1009.75	0.0820337	0.131905	2.08523	0.0370486	0.13801	0.080206	0
15609323	-	Rv2186c	51.5921	77.3243	-0.583772	-0.5339	-2.07991	0.0375339	0.139678	0.0811757	0
15609439	-	Rv2302	547.271	639.282	-0.224199	-0.174328	-2.07891	0.0376257	0.139881	0.0812934	0
15607514	-	Rv0373c	36.7443	21.9064	0.746164	0.796036	2.07837	0.0376752	0.139926	0.0813195	0
15609179	-	Rv2042c	72.0968	51.2155	0.493355	0.543226	2.07572	0.0379198	0.140694	0.0817204	0
15610162	iscS	Rv3025c	72.4798	102.892	-0.505475	-0.455604	-2.0754	0.0379495	0.140665	0.0817204	0
15608451	atpC	Rv1311	156.765	202.192	-0.367124	-0.317252	-2.07514	0.0379737	0.140616	0.0817204	0
15609371	ptpA	Rv2234	26.8381	45.567	-0.763706	-0.713834	-2.06919	0.0385284	0.142528	0.0828198	0
57116853	-	Rv1364c	57.3657	84.3343	-0.555932	-0.506061	-2.06884	0.0385608	0.142507	0.0828198	0
57116779	adhB	Rv0761c	84.8684	117.667	-0.471408	-0.421537	-2.06564	0.0388626	0.143481	0.0833856	0
15607343	mmpL11	Rv0202c	171.392	140.335	0.288418	0.33829	2.0652	0.0389045	0.143494	0.0833932	0
15608429	-	Rv1289	32.2833	52.6554	-0.705794	-0.655922	-2.06448	0.038972	0.143601	0.0834556	0
15609681	lppB	Rv2544	14.9371	5.98486	1.31951	1.36938	2.06395	0.0390227	0.143646	0.0834819	0
15610787	-	Rv3651	37.86	59.8252	-0.660079	-0.610207	-2.06347	0.0390677	0.143671	0.0834959	0
15607743	-	Rv0603	4.53446	13.3537	-1.55824	-1.50837	-2.06245	0.0391649	0.143887	0.0835842	0
15610994	gltD	Rv3858c	284.386	347.027	-0.287197	-0.237326	-2.06223	0.0391859	0.143823	0.0835842	0
15611041	esxF	Rv3905c	13.6034	27.3433	-1.00722	-0.95735	-2.06084	0.0393188	0.144169	0.0837061	0
57116975	PPE39	Rv2353c	265.829	228.577	0.217819	0.26769	2.06038	0.0393622	0.144187	0.0837061	0
15610317	-	Rv3181c	19.0855	35.0372	-0.876413	-0.826541	-2.06026	0.0393737	0.144088	0.0837061	0
15607965	-	Rv0825c	88.8811	122.376	-0.461375	-0.411504	-2.06002	0.0393971	0.144032	0.0837061	0
57116693	fbpC	Rv0129c	472.353	556.019	-0.235269	-0.185398	-2.05787	0.0396024	0.144642	0.083985	0
15607942	-	Rv0802c	30.6255	50.4299	-0.719549	-0.669677	-2.05784	0.0396056	0.144512	0.083985	0
57117057	moaC	Rv3111	1.22569	6.96133	-2.50577	-2.4559	-2.05742	0.0396462	0.144519	0.0839891	0
15609319	-	Rv2182c	327.278	394.929	-0.271079	-0.221207	-2.05634	0.03975	0.144757	0.084127	0
15608235	phoH2	Rv1095	295.072	358.853	-0.282327	-0.232456	-2.05579	0.0398029	0.144808	0.084157	0
15608449	atpG	Rv1309	164.9	211.149	-0.356667	-0.306796	-2.05444	0.0399333	0.145142	0.0842351	0
15609410	-	Rv2273	8.57426	19.8398	-1.21031	-1.16044	-2.05425	0.0399516	0.145067	0.0842351	0
15610212	-	Rv3075c	79.1077	110.579	-0.483186	-0.433315	-2.0542	0.0399561	0.144943	0.0842351	0
57117150	PPE66	Rv3738c	76.2759	107.152	-0.490354	-0.440483	-2.05301	0.0400713	0.145219	0.084394	0
15607187	-	Rv0045c	46.0894	70.1139	-0.605264	-0.555393	-2.05262	0.0401091	0.145216	0.084394	0
15608689	plsB1	Rv1551	5.4757	14.8852	-1.44276	-1.39289	-2.05144	0.0402237	0.14549	0.0845532	0
15609156	-	Rv2019	37.6966	59.4718	-0.657772	-0.607901	-2.05041	0.0403242	0.145713	0.0846826	0
15608603	-	Rv1465	107.69	82.7673	0.379748	0.429619	2.04625	0.0407317	0.147043	0.0854557	0
15607723	lpqN	Rv0583c	65.6694	94.1452	-0.519666	-0.469794	-2.04203	0.041149	0.148406	0.0862481	0
15607764	-	Rv0624	86.9335	119.74	-0.461924	-0.412053	-2.04023	0.0413276	0.148907	0.086539	0
15607884	-	Rv0744c	21.0833	37.5665	-0.833344	-0.783473	-2.03732	0.0416182	0.149809	0.0870635	0
15607368	-	Rv0227c	104.672	140.728	-0.427027	-0.377156	-2.0368	0.0416703	0.149853	0.0870888	0
15610121	ppk	Rv2984	72.8498	102.715	-0.495647	-0.445776	-2.03234	0.0421189	0.151321	0.0879417	0
15608546	rpe	Rv1408	162.367	207.764	-0.355689	-0.305818	-2.03175	0.042179	0.151391	0.0879826	0
15608762	-	Rv1624c	64.1611	92.1133	-0.521711	-0.471839	-2.02794	0.0425661	0.152634	0.0887051	0
15609348	gcvT	Rv2211c	22.2003	38.9835	-0.812282	-0.762411	-2.02698	0.0426645	0.15284	0.0888248	0
15610413	-	Rv3277	62.9547	90.5993	-0.525187	-0.475315	-2.0248	0.0428877	0.153493	0.0892043	0
15608454	-	Rv1314c	73.4656	103.29	-0.491556	-0.441684	-2.02075	0.0433058	0.154841	0.0899877	0
57117104	idsA1	Rv3398c	6.25868	15.9821	-1.35252	-1.30265	-2.01931	0.0434552	0.155227	0.0902119	0
15607559	lpqL	Rv0418	30.1211	49.3685	-0.712814	-0.662942	-2.01794	0.0435972	0.155585	0.0904202	0
15610528	cmaA1	Rv3392c	28.0185	46.6143	-0.734394	-0.684522	-2.01712	0.0436834	0.155744	0.0905127	0
15609453	uspA	Rv2316	1.98069	8.40862	-2.08587	-2.03599	-2.01607	0.0437925	0.155985	0.0905529	0
15607785	mmaA1	Rv0645c	44.3651	67.5152	-0.605789	-0.555917	-2.01594	0.0438061	0.155885	0.0905529	0
15608645	-	Rv1507c	101.183	136.256	-0.429356	-0.379485	-2.01573	0.0438278	0.155814	0.0905529	0
15608198	fadD14	Rv1058	11.7511	24.3135	-1.04896	-0.999092	-2.01342	0.0440707	0.156529	0.0909684	0
15609420	-	Rv2283	4.03063	12.2091	-1.59888	-1.54901	-2.011	0.0443253	0.157283	0.0912959	0
57116794	PPE13	Rv0878c	97.3616	74.0269	0.395304	0.445175	2.01067	0.0443606	0.157259	0.0912959	0
15609587	rpfE	Rv2450c	8.78352	19.878	-1.1783	-1.12843	-2.01063	0.0443646	0.157125	0.0912959	0
15607715	-	Rv0575c	14.0088	27.5411	-0.975255	-0.925383	-2.01032	0.0443974	0.157092	0.0912959	0
15607339	-	Rv0198c	66.4448	94.6175	-0.509952	-0.46008	-2.00819	0.044623	0.157741	0.091658	0
57116903	gabD2	Rv1731	76.6286	106.908	-0.480415	-0.430544	-2.00786	0.0446579	0.157715	0.091658	0
57116687	celA1	Rv0062	10.5897	22.5649	-1.09143	-1.04155	-2.00728	0.0447199	0.157785	0.0916987	0
15609628	-	Rv2491	7.05361	17.1691	-1.28338	-1.23351	-2.00575	0.0448832	0.158212	0.0919469	0
57116891	hisC1	Rv1600	61.2001	88.1769	-0.526868	-0.476996	-2.00403	0.0450673	0.158712	0.0921813	0
15611042	-	Rv3906c	85.6865	63.7986	0.425545	0.475416	2.00386	0.0450853	0.158626	0.0921813	0
15608585	zwf2	Rv1447c	134.404	174.898	-0.379941	-0.330069	-2.00349	0.0451248	0.158615	0.0921813	0
15608328	-	Rv1188	18.7363	34.0683	-0.862592	-0.812721	-2.00239	0.0452423	0.158879	0.0923344	0
15609496	furB	Rv2359	97.1967	131.256	-0.4334	-0.383528	-1.99808	0.0457085	0.160366	0.0931984	0
15609639	accD1	Rv2502c	63.5699	90.9636	-0.516944	-0.467073	-1.99654	0.0458756	0.160801	0.0934515	0
15607473	-	Rv0332	63.7979	44.9298	0.505835	0.555706	1.99314	0.0462464	0.161949	0.0941186	0
15610176	echA17	Rv3039c	32.0554	51.6094	-0.687067	-0.637195	-1.99197	0.046374	0.162244	0.0942615	0
15607455	-	Rv0314c	298.978	361.485	-0.273897	-0.224025	-1.99139	0.0464377	0.162315	0.0942615	0
15608455	murA	Rv1315	53.1486	78.1281	-0.55581	-0.505939	-1.99082	0.0465007	0.162383	0.0942615	0
15609029	-	Rv1892	120.919	158.973	-0.394738	-0.344867	-1.9906	0.0465248	0.162316	0.0942615	0
15610775	-	Rv3639c	17.1888	31.8417	-0.889443	-0.839571	-1.99052	0.0465334	0.162195	0.0942615	0
15608427	-	Rv1287	53.3686	78.3794	-0.554485	-0.504613	-1.98925	0.0466732	0.162531	0.0944566	0
15608973	-	Rv1836c	116.621	153.919	-0.400349	-0.350477	-1.98863	0.0467416	0.162617	0.0945071	0
15609397	-	Rv2260	79.8332	110.429	-0.46806	-0.418188	-1.98635	0.0469946	0.163346	0.0949302	0
15609920	gpsI	Rv2783c	481.187	436.932	0.139188	0.18906	1.98492	0.0471535	0.163746	0.0951628	0
15608137	-	Rv0997	112.802	88.1769	0.355318	0.405189	1.98355	0.0473056	0.164121	0.0953811	0
15609271	-	Rv2134c	277.764	241.587	0.20132	0.251191	1.98199	0.0474802	0.164575	0.0955604	0
15609045	katG	Rv1908c	381.142	340.391	0.163136	0.213008	1.98197	0.0474824	0.16443	0.0955604	0
15609909	-	Rv2772c	71.9647	100.873	-0.487182	-0.437311	-1.9787	0.0478502	0.16555	0.0962115	0
15608692	frdC	Rv1554	21.0418	36.9718	-0.813166	-0.763295	-1.97597	0.0481579	0.166461	0.0966622	0
15609430	-	Rv2293c	64.9144	46.0519	0.495279	0.54515	1.97592	0.0481633	0.166326	0.0966622	0
15609965	-	Rv2828c	48.6555	32.3396	0.589302	0.639173	1.97328	0.0484639	0.167209	0.0971443	0
15608489	-	Rv1349	14.003	27.2512	-0.960587	-0.910715	-1.97302	0.0484929	0.167155	0.0971443	0
15607938	cfp29	Rv0798c	32.5027	51.9614	-0.676881	-0.62701	-1.97028	0.0488064	0.168081	0.0976822	0
15608951	erg3	Rv1814	69.2841	49.8741	0.474232	0.524103	1.96971	0.0488717	0.168151	0.097723	0
15607906	cyp123	Rv0766c	19.113	34.2971	-0.843531	-0.79366	-1.96848	0.0490132	0.168483	0.0979157	0
15607154	-	Rv0012	119.938	157.411	-0.392244	-0.342372	-1.96732	0.0491465	0.168786	0.0980919	0
15609494	glyS	Rv2357c	31.055	50.0271	-0.687884	-0.638012	-1.96343	0.0495958	0.170173	0.0988979	0
15610213	-	Rv3076	14.5001	27.8672	-0.942502	-0.89263	-1.96172	0.0497955	0.170701	0.0992051	0
15608289	-	Rv1149	136.39	109.897	0.311582	0.361454	1.96051	0.0499363	0.171027	0.0993945	0
15609540	lppR	Rv2403c	63.2106	90.0139	-0.509982	-0.46011	-1.95884	0.0501315	0.171539	0.0996917	0
57116843	PE14	Rv1214c	29.2675	47.6632	-0.703576	-0.653705	-1.95829	0.0501964	0.171604	0.0997296	0
15608332	-	Rv1192	130.426	169.405	-0.377244	-0.327373	-1.95658	0.0503973	0.172133	0.100037	0
15609715	-	Rv2578c	11.0636	22.8846	-1.04856	-0.998691	-1.95271	0.050854	0.173535	0.100808	0
15608355	-	Rv1215c	95.7527	73.3108	0.385288	0.435159	1.95251	0.0508781	0.173459	0.100808	0
15608970	-	Rv1833c	69.1949	50.0027	0.468658	0.51853	1.94939	0.0512488	0.174563	0.101362	0
15609565	ahpC	Rv2428	20.3177	35.7656	-0.815837	-0.765966	-1.94937	0.0512513	0.174413	0.101362	0
15609038	cinA	Rv1901	59.3279	85.1592	-0.521451	-0.47158	-1.9489	0.0513077	0.174446	0.101381	0
15610631	lprN	Rv3495c	81.9318	112.34	-0.455372	-0.4055	-1.94695	0.0515406	0.175079	0.101749	0
15609915	-	Rv2778c	145.514	186.604	-0.358823	-0.308951	-1.94416	0.0518764	0.17606	0.102319	0
15608907	-	Rv1769	98.1047	75.5347	0.377183	0.427055	1.94226	0.0521055	0.176677	0.102678	0
15607659	-	Rv0518	19.6493	34.7767	-0.823638	-0.773767	-1.93918	0.0524791	0.177783	0.10332	0
15608424	-	Rv1284	125.884	163.719	-0.379128	-0.329257	-1.93389	0.0531266	0.179813	0.104501	0
15608165	-	Rv1025	39.2987	60.1977	-0.615227	-0.565355	-1.93271	0.0532721	0.180143	0.104692	0
15609687	-	Rv2550c	108.631	143.556	-0.402187	-0.352315	-1.92997	0.0536107	0.181124	0.105262	0
15609080	-	Rv1943c	41.5859	62.9835	-0.598879	-0.549007	-1.92521	0.0542035	0.182961	0.106216	0
15609995	aldC	Rv2858c	31.0253	49.5995	-0.676881	-0.62701	-1.92498	0.0542322	0.182893	0.106216	0
57117075	-	Rv3221A	403.775	363.73	0.150684	0.200556	1.92489	0.0542429	0.182764	0.106216	0
15609051	-	Rv1914c	14.2554	27.2311	-0.933746	-0.883874	-1.92309	0.0544687	0.18336	0.106562	0
57116989	PE25	Rv2431c	800.121	751.267	0.0908929	0.140764	1.92209	0.0545945	0.183618	0.106712	0
15608097	purH	Rv0957	39.1987	59.9485	-0.612918	-0.563047	-1.9216	0.0546565	0.183661	0.106737	0
15610490	-	Rv3354	189.037	159.227	0.247581	0.297452	1.92064	0.0547771	0.183902	0.106877	0
15610197	-	Rv3060c	50.5841	74.0794	-0.550389	-0.500517	-1.91958	0.0549113	0.184187	0.107042	0
15607371	php	Rv0230c	53.3597	77.4581	-0.537667	-0.487795	-1.9172	0.0552128	0.185032	0.107534	0
15610723	-	Rv3587c	273.064	238.577	0.194786	0.244658	1.9162	0.0553394	0.18529	0.107684	0
15610065	tesA	Rv2928	24.3992	40.8912	-0.744957	-0.695086	-1.91488	0.0555084	0.18569	0.107916	0
15610257	-	Rv3120	75.5995	104.299	-0.464274	-0.414403	-1.9142	0.0555942	0.185811	0.107986	0
15608792	argB	Rv1654	30.3732	48.6467	-0.679543	-0.629672	-1.91361	0.0556702	0.185899	0.108037	0
57117030	mtr	Rv2855	20.048	35.0791	-0.80715	-0.757279	-1.91155	0.0559341	0.186613	0.108453	0
15607267	pepA	Rv0125	165.879	137.838	0.267152	0.317024	1.91101	0.0560029	0.186676	0.108489	0
57117128	cysS	Rv3580c	62.6549	44.7451	0.485699	0.53557	1.91029	0.0560964	0.186822	0.108574	0
15608801	pks17	Rv1663	46.773	31.2914	0.57991	0.629781	1.9094	0.0562103	0.187034	0.108622	0
15610933	fadE35	Rv3797	26.1991	43.1978	-0.721438	-0.671567	-1.90932	0.0562214	0.186905	0.108622	0
15608743	hisF	Rv1605	58.4592	41.2095	0.504453	0.554324	1.90363	0.0569585	0.189187	0.109948	0
57116946	PPE36	Rv2108	499.931	581.1	-0.217058	-0.167187	-1.90316	0.0570203	0.189224	0.10997	0
15609334	-	Rv2197c	130.874	168.869	-0.367728	-0.317857	-1.89983	0.0574561	0.190502	0.110712	0
15610865	-	Rv3729	140.47	114.562	0.29414	0.344012	1.89935	0.0575185	0.19054	0.110734	0
15607585	-	Rv0444c	95.3513	127.44	-0.418496	-0.368624	-1.8972	0.0578014	0.191307	0.111092	0
15610299	-	Rv3163c	22.4917	38.2134	-0.764688	-0.714816	-1.89716	0.0578065	0.191155	0.111092	0
15609630	-	Rv2493	70.8084	98.3053	-0.473348	-0.423476	-1.89609	0.057948	0.191454	0.111266	0
15607383	fabG	Rv0242c	64.6053	90.8416	-0.4917	-0.441828	-1.89563	0.0580085	0.191484	0.111283	0
15610296	-	Rv3160c	66.1099	47.8998	0.464847	0.514718	1.89268	0.0584004	0.192608	0.111936	0
15609514	mbtH	Rv2377c	41.4819	62.4586	-0.590417	-0.540546	-1.89039	0.0587059	0.193445	0.112423	0
15610443	deoD	Rv3307	39.5422	59.9865	-0.601246	-0.551374	-1.88617	0.0592722	0.195139	0.113365	0
15607722	-	Rv0582	53.1688	76.8306	-0.531101	-0.481229	-1.88586	0.059314	0.195105	0.113365	0
15607568	xthA	Rv0427c	27.8141	45.0699	-0.696345	-0.646473	-1.88556	0.0593542	0.195066	0.113365	0
15607501	-	Rv0360c	44.8615	66.5856	-0.569732	-0.519861	-1.8839	0.0595785	0.195631	0.113693	0
15609669	-	Rv2532c	157.195	130.291	0.270813	0.320685	1.8806	0.0600264	0.196929	0.114368	0
57116719	PPE5	Rv0304c	43.4157	64.753	-0.576731	-0.526859	-1.88052	0.0600372	0.196791	0.114368	0
15609527	-	Rv2390c	41.6932	62.5771	-0.585823	-0.535951	-1.87759	0.0604368	0.197928	0.115028	0
15610504	-	Rv3368c	48.7426	33.2201	0.553124	0.602996	1.87497	0.0607965	0.198932	0.115611	0
15607809	-	Rv0669c	81.4719	61.5718	0.404033	0.453904	1.8725	0.0611368	0.19987	0.116157	0
15609609	-	Rv2472	201.038	171.405	0.23006	0.279931	1.86968	0.0615279	0.200973	0.116798	0
15609337	ctaC	Rv2200c	165.688	208.209	-0.329564	-0.279692	-1.86861	0.0616772	0.201285	0.116979	0
15610079	mmpL7	Rv2942	194.118	164.937	0.235022	0.284894	1.86818	0.0617373	0.201306	0.116991	0
15607145	recF	Rv0003	27.2851	44.2027	-0.69602	-0.646148	-1.8665	0.0619717	0.201894	0.117333	0
15609555	-	Rv2418c	19.4381	33.8663	-0.800967	-0.751096	-1.86488	0.0621988	0.202457	0.117607	0
15609981	-	Rv2844	45.0046	66.5384	-0.564113	-0.514242	-1.86469	0.0622248	0.202366	0.117607	0
15610652	echA19	Rv3516	22.428	37.8259	-0.75407	-0.704199	-1.8629	0.0624756	0.203005	0.117979	0
15609883	pgsA3	Rv2746c	28.6943	45.9779	-0.680179	-0.630307	-1.86205	0.0625963	0.203221	0.118044	0
15608038	-	Rv0898c	141.118	115.732	0.286112	0.335984	1.86189	0.062619	0.203118	0.118044	0
15607890	-	Rv0750	231.958	200.817	0.207979	0.257851	1.85704	0.0633062	0.205169	0.119236	0
57116845	PE_PGRS23	Rv1243c	29.0377	17.2673	0.749886	0.799757	1.85504	0.0635903	0.205911	0.119668	0
15610149	gatC	Rv3012c	27.2471	15.8718	0.779633	0.829504	1.85419	0.0637123	0.206128	0.119794	0
57117021	fabG	Rv2766c	21.8828	36.9937	-0.757485	-0.707613	-1.85014	0.0642938	0.20783	0.120783	0
15609234	-	Rv2097c	165.639	207.741	-0.326749	-0.276877	-1.84863	0.064512	0.208355	0.121088	0
15609960	-	Rv2823c	10.415	21.2278	-1.0273	-0.977424	-1.84744	0.0646835	0.208729	0.121189	0
15608503	-	Rv1363c	132.596	169.875	-0.357442	-0.307571	-1.8471	0.0647322	0.208706	0.121189	0
15607602	-	Rv0461	109.887	143.602	-0.386064	-0.336192	-1.8471	0.0647331	0.208529	0.121189	0
15609680	lppA	Rv2543	20.9593	11.1223	0.914134	0.964005	1.84637	0.0648382	0.208687	0.121234	0
15607631	senX3	Rv0490	174.023	217.224	-0.319903	-0.270031	-1.84581	0.0649203	0.208772	0.121234	0
15608381	-	Rv1241	55.4096	79.0551	-0.512722	-0.462851	-1.84578	0.0649243	0.208606	0.121234	0
57116911	PPE26	Rv1789	175.946	219.379	-0.31829	-0.268419	-1.84438	0.0651275	0.209079	0.121509	0
15607543	mmpL1	Rv0402c	17.9214	31.6526	-0.820643	-0.770771	-1.84383	0.0652084	0.209159	0.121555	0
15609217	lppJ	Rv2080	324.144	289.154	0.164796	0.214668	1.84143	0.0655579	0.2101	0.12198	0
57116984	-	Rv2401	34.7734	53.5073	-0.621753	-0.571882	-1.84109	0.0656082	0.210081	0.12198	0
15608953	-	Rv1816	144.039	118.757	0.278447	0.328318	1.84059	0.0656815	0.210136	0.12198	0
15608402	-	Rv1262c	87.8122	117.671	-0.422259	-0.372388	-1.84043	0.0657046	0.21003	0.12198	0
15610801	dppB	Rv3665c	6.27422	14.9815	-1.25567	-1.2058	-1.84035	0.0657168	0.20989	0.12198	0
15607395	cobU	Rv0254c	14.9709	27.5868	-0.881813	-0.831941	-1.83835	0.0660109	0.210649	0.122421	0
57117131	clpC1	Rv3596c	844.173	798.188	0.0808113	0.130683	1.83615	0.0663357	0.211505	0.122919	0
57116968	uspB	Rv2317	3.04863	9.6193	-1.65777	-1.6079	-1.83407	0.0666439	0.212307	0.123385	0
15611046	-	Rv3910	107.007	140.023	-0.38795	-0.338078	-1.83356	0.0667195	0.212367	0.123419	0
15610142	-	Rv3005c	188.072	232.881	-0.308308	-0.258437	-1.83281	0.0668314	0.212542	0.123521	0
15607996	-	Rv0856	161.076	134.715	0.257835	0.307707	1.83075	0.0671375	0.213334	0.123982	0
15608615	-	Rv1477	133.267	170.295	-0.353722	-0.30385	-1.82819	0.0675203	0.214368	0.124583	0
15609461	-	Rv2324	24.9683	40.8336	-0.709659	-0.659788	-1.8275	0.0676249	0.214518	0.12467	0
15610686	echA20	Rv3550	14.3673	26.6664	-0.892238	-0.842366	-1.82677	0.0677346	0.214684	0.124725	0
15608848	-	Rv1710	49.9138	72.1188	-0.530935	-0.481064	-1.82654	0.0677694	0.214613	0.124725	0
15607939	-	Rv0799c	20.2731	34.6409	-0.772908	-0.723037	-1.82447	0.0680805	0.215415	0.125095	0
15609098	-	Rv1961	52.0807	36.4732	0.513913	0.563784	1.82444	0.0680854	0.215249	0.125095	0
57116803	uvrD1	Rv0949	26.6742	43.0034	-0.689002	-0.639131	-1.82322	0.0682694	0.215648	0.125327	0
15607248	-	Rv0106	25.2142	41.105	-0.705078	-0.655207	-1.82228	0.0684129	0.215919	0.125452	0
15610928	-	Rv3792	18.8764	32.7583	-0.795276	-0.745405	-1.82201	0.0684532	0.215864	0.125452	0
15609346	-	Rv2209	137.686	113.186	0.282683	0.332555	1.82142	0.0685438	0.215968	0.125512	0
15608372	-	Rv1232c	67.0601	49.4478	0.439549	0.48942	1.82051	0.0686817	0.21622	0.125659	0
15610088	-	Rv2951c	85.0443	114.087	-0.423855	-0.373983	-1.81945	0.0688422	0.216543	0.125847	0
15608857	-	Rv1719	40.1048	26.4531	0.600341	0.650212	1.81897	0.0689167	0.216595	0.125877	0
15609149	-	Rv2012	24.7701	40.4812	-0.708654	-0.658782	-1.81714	0.0691959	0.21729	0.126281	0
57116851	-	Rv1342c	55.4296	78.7033	-0.505769	-0.455898	-1.81619	0.0693413	0.217564	0.126363	0
15608266	-	Rv1126c	45.1351	66.1327	-0.551112	-0.501241	-1.81608	0.0693574	0.217432	0.126363	0
15610637	yrbE4A	Rv3501c	35.7541	54.4622	-0.607146	-0.557275	-1.81459	0.0695866	0.217968	0.126675	0
15610802	dppA	Rv3666c	14.308	26.4775	-0.887942	-0.838071	-1.81235	0.0699318	0.218866	0.127197	0
15610194	-	Rv3057c	87.3304	116.651	-0.417638	-0.367767	-1.81115	0.0701173	0.219263	0.127427	0
15607342	-	Rv0201c	223.004	193.281	0.206376	0.256247	1.81001	0.070294	0.219632	0.127551	0
15609090	-	Rv1953	72.0476	98.5631	-0.452097	-0.402226	-1.80996	0.0703025	0.219475	0.127551	0
15610748	-	Rv3612c	272.471	327.056	-0.263436	-0.213564	-1.80898	0.0704537	0.219764	0.127662	0
57116766	fabD2	Rv0649	13.0413	24.6895	-0.920807	-0.870935	-1.80839	0.0705457	0.219868	0.127662	0
15608511	-	Rv1371	25.9853	41.974	-0.691803	-0.641931	-1.80828	0.0705623	0.219736	0.127662	0
15608259	-	Rv1119c	36.6788	55.5514	-0.598879	-0.549007	-1.80805	0.0705989	0.219667	0.127662	0
15607240	-	Rv0098	16.8016	29.8316	-0.828241	-0.778369	-1.80527	0.0710331	0.220834	0.128341	0
15609826	-	Rv2689c	32.523	20.361	0.675651	0.725523	1.80405	0.0712236	0.221243	0.128475	0
15610482	-	Rv3346c	31.0734	48.446	-0.640699	-0.590827	-1.80395	0.0712387	0.221106	0.128475	0
15609606	-	Rv2469c	38.0651	57.2359	-0.588451	-0.53858	-1.80366	0.0712851	0.221067	0.128475	0
15609614	-	Rv2477c	87.6429	116.886	-0.415389	-0.365518	-1.80259	0.0714528	0.221403	0.128671	0
15607955	cysA2	Rv0815c	130.43	166.521	-0.352427	-0.302556	-1.80052	0.0717784	0.222228	0.12915	0
15609702	-	Rv2565	48.6299	70.2093	-0.52982	-0.479948	-1.79836	0.0721198	0.2231	0.129595	0
15608425	cysD	Rv1285	45.7895	66.7284	-0.543286	-0.493415	-1.7982	0.0721449	0.222993	0.129595	0
15609966	-	Rv2829c	83.1972	111.567	-0.423307	-0.373436	-1.79678	0.0723704	0.223506	0.129893	0
15607855	rplX	Rv0715	504.21	582.092	-0.207224	-0.157353	-1.7958	0.0725264	0.223803	0.130065	0
15610094	-	Rv2957	68.5354	94.1672	-0.458375	-0.408503	-1.79479	0.0726877	0.224115	0.130247	0
15607565	-	Rv0424c	299.581	266.687	0.167799	0.217671	1.79409	0.0727982	0.224271	0.130338	0
15608647	-	Rv1509	47.9426	69.2818	-0.531169	-0.481297	-1.79104	0.0732862	0.225589	0.131104	0
15610925	-	Rv3789	48.9623	70.4692	-0.525322	-0.475451	-1.7862	0.0740677	0.227807	0.132393	0
57116881	-	Rv1516c	11.5058	22.3713	-0.959281	-0.90941	-1.7855	0.0741809	0.227968	0.132416	0
15608346	fadD6	Rv1206	60.3719	84.2694	-0.481131	-0.43126	-1.78536	0.0742024	0.227847	0.132416	0
15609256	-	Rv2119	17.6539	30.8145	-0.803623	-0.753752	-1.78433	0.0743694	0.228172	0.132605	0
15610475	icd1	Rv3339c	56.3601	79.3592	-0.493724	-0.443853	-1.77927	0.075196	0.230519	0.133969	0
15610405	-	Rv3269	665.569	624.039	0.0929525	0.142824	1.77792	0.0754173	0.231008	0.134253	0
15610760	hpt	Rv3624c	81.3742	109.104	-0.423055	-0.373184	-1.77571	0.075781	0.231932	0.13479	0
15608144	-	Rv1004c	58.7609	42.6713	0.46159	0.511461	1.77409	0.0760489	0.232562	0.135066	0
15608204	lpqV	Rv1064c	49.4041	70.8564	-0.520269	-0.470397	-1.77361	0.0761274	0.232611	0.135066	0
15610989	menG	Rv3853	156.2	195.468	-0.32354	-0.273668	-1.77338	0.0761658	0.232539	0.135066	0
15609552	-	Rv2415c	7.91249	17.088	-1.11078	-1.06091	-1.77327	0.0761847	0.232407	0.135066	0
15610222	-	Rv3085	7.18821	15.996	-1.15401	-1.10413	-1.77225	0.0763527	0.232729	0.135196	0
57116722	PE6	Rv0335c	61.8421	45.3701	0.446849	0.49672	1.77207	0.0763824	0.23263	0.135196	0
15607686	-	Rv0546c	42.2435	62.0314	-0.554268	-0.504396	-1.76897	0.0768984	0.234012	0.135931	0
15609239	-	Rv2102	112.251	144.994	-0.369267	-0.319396	-1.76844	0.0769878	0.234093	0.135931	0
15607792	rplL	Rv0652	260.791	312.994	-0.263241	-0.213369	-1.7681	0.077045	0.234076	0.135931	0
15609594	clpX	Rv2457c	935.438	1048.37	-0.164428	-0.114557	-1.76808	0.0770479	0.233895	0.135931	0
15610809	-	Rv3673c	92.846	122.403	-0.398732	-0.348861	-1.76568	0.0774498	0.234925	0.136529	0
15610662	-	Rv3526	195.783	240.094	-0.294347	-0.244475	-1.76471	0.0776127	0.235228	0.136698	0
15608295	-	Rv1155	117.542	151.033	-0.361684	-0.311813	-1.76436	0.0776712	0.235215	0.136698	0
15609240	-	Rv2103c	41.9186	61.5718	-0.554679	-0.504807	-1.76372	0.0777796	0.235353	0.136778	0
57116925	gnd1	Rv1844c	102.532	133.626	-0.382122	-0.332251	-1.76209	0.0780549	0.235995	0.13714	0
57116716	PPE4	Rv0286	265.559	234.81	0.177543	0.227414	1.76175	0.0781118	0.235976	0.13714	0
15608662	-	Rv1524	17.0452	29.7995	-0.805923	-0.756052	-1.75935	0.0785174	0.23701	0.137741	0
15608032	-	Rv0892	9.50775	19.3331	-1.0239	-0.974029	-1.75798	0.0787514	0.237524	0.13804	0
15608736	-	Rv1598c	135.776	171.848	-0.339903	-0.290031	-1.75719	0.0788849	0.237735	0.138163	0
15608327	rocA	Rv1187	30.4372	47.1681	-0.631976	-0.582105	-1.75638	0.0790243	0.237964	0.138295	0
15610826	-	Rv3690	51.1965	72.8066	-0.508025	-0.458154	-1.75478	0.0792969	0.238593	0.138593	0
15607913	ggtA	Rv0773c	17.0575	29.779	-0.803889	-0.754018	-1.75464	0.0793217	0.238475	0.138593	0
15610663	-	Rv3527	209.942	255.713	-0.284532	-0.234661	-1.75108	0.0799318	0.240116	0.139546	0
15607373	-	Rv0232	37.1344	55.4939	-0.579573	-0.529702	-1.74941	0.0802202	0.240789	0.139938	0
15608581	-	Rv1443c	79.8912	106.955	-0.4209	-0.371029	-1.74864	0.0803539	0.240997	0.140058	0
57117137	galE1	Rv3634c	240.2	289.514	-0.269396	-0.219525	-1.74765	0.0805243	0.241315	0.140243	0
57116710	-	Rv0265c	37.3595	55.7432	-0.577323	-0.527451	-1.74657	0.0807125	0.241685	0.140458	0
15610737	panD	Rv3601c	99.5567	129.903	-0.38385	-0.333978	-1.74588	0.0808326	0.241851	0.140555	0
15608000	fadB	Rv0860	439.535	403.492	0.123438	0.17331	1.74374	0.0812046	0.24277	0.141089	0
15607281	-	Rv0139	58.5447	81.4537	-0.476443	-0.426571	-1.73761	0.0822799	0.245788	0.142843	0
15610337	-	Rv3201c	23.8217	13.8627	0.781073	0.830945	1.7363	0.0825109	0.246282	0.143129	0
15610632	mce4D	Rv3496c	95.0588	124.511	-0.38938	-0.339508	-1.73589	0.0825841	0.246304	0.143142	0
15610432	lhr	Rv3296	129.058	106.537	0.276655	0.326526	1.73326	0.0830503	0.247497	0.143836	0
57116917	PPE30	Rv1802	31.9584	20.3814	0.648943	0.698814	1.73048	0.083545	0.248773	0.144477	0
15607402	narK3	Rv0261c	6.35468	14.4929	-1.18945	-1.13958	-1.73043	0.0835537	0.2486	0.144477	0
15608220	greA	Rv1080c	2999.4	2969.16	0.0146223	0.0644938	1.73002	0.0836271	0.248621	0.144489	0
15610090	-	Rv2953	74.1579	99.9092	-0.430018	-0.380146	-1.72885	0.0838364	0.249045	0.144736	0
15607605	-	Rv0464c	61.177	84.4836	-0.465682	-0.41581	-1.72821	0.0839503	0.249186	0.144817	0
15609005	-	Rv1868	62.2791	85.7835	-0.461953	-0.412082	-1.72696	0.0841754	0.249656	0.14509	0
15610897	fadE36	Rv3761c	28.7297	44.7147	-0.638205	-0.588334	-1.72652	0.0842542	0.249691	0.145111	0
15609783	-	Rv2646	71.5952	54.4155	0.395846	0.445718	1.72612	0.0843261	0.249707	0.14512	0
15610934	-	Rv3798	171.796	146.532	0.229476	0.279347	1.7249	0.0845448	0.250156	0.145206	0
15609654	-	Rv2517c	364.916	331.451	0.138772	0.188644	1.72476	0.0845714	0.250037	0.145206	0
15608300	mutT2	Rv1160	36.1622	54.0239	-0.579116	-0.529244	-1.72473	0.0845767	0.249855	0.145206	0
15608814	-	Rv1676	78.0399	104.405	-0.419909	-0.370037	-1.72334	0.0848268	0.250396	0.145521	0
15608306	lpqW	Rv1166	97.0521	77.3627	0.327121	0.376992	1.72021	0.0853941	0.251872	0.146378	0
15607458	glpQ2	Rv0317c	60.3497	83.3735	-0.466241	-0.41637	-1.71896	0.0856215	0.252344	0.146653	0
57116682	trpG	Rv0013	152.247	189.883	-0.318695	-0.268823	-1.71835	0.0857321	0.252471	0.146726	0
15608341	-	Rv1201c	43.0061	62.3893	-0.536757	-0.486886	-1.71768	0.0858543	0.252632	0.146748	0
15607160	ppp	Rv0018c	96.3517	125.716	-0.383789	-0.333917	-1.71721	0.0859411	0.252688	0.146748	0
15609700	-	Rv2563	35.6308	53.284	-0.580578	-0.530706	-1.71717	0.0859474	0.252509	0.146748	0
15609048	lppC	Rv1911c	107.39	138.486	-0.366871	-0.317	-1.71603	0.0861557	0.252922	0.146988	0
15610232	-	Rv3095	122.592	155.973	-0.347432	-0.297561	-1.71527	0.0862956	0.253134	0.147112	0
15610395	-	Rv3259	75.6032	58.1023	0.379853	0.429724	1.71488	0.0863677	0.253147	0.147119	0
15608611	-	Rv1473	98.8136	79.0425	0.322081	0.371952	1.71405	0.0865202	0.253395	0.147264	0
15608562	-	Rv1424c	30.7376	47.126	-0.616522	-0.56665	-1.71356	0.0866088	0.253456	0.147299	0
15609642	fadD35	Rv2505c	8.60555	17.74	-1.04366	-0.993792	-1.71228	0.0868453	0.253949	0.147586	0
15610103	-	Rv2966c	75.1319	57.7349	0.379982	0.429854	1.71	0.0872656	0.254979	0.148184	0
15609961	-	Rv2824c	8.98256	18.2652	-1.0239	-0.974029	-1.70873	0.0875004	0.255466	0.148467	0
15607620	-	Rv0479c	201.486	245.202	-0.283297	-0.233426	-1.70605	0.087999	0.256721	0.149196	0
15609158	-	Rv2021c	172.606	212.662	-0.301079	-0.251207	-1.70456	0.0882772	0.257332	0.149551	0
15610544	-	Rv3408	125.067	103.302	0.275835	0.325707	1.70221	0.0887164	0.258411	0.150011	0
15610549	-	Rv3413c	347.226	406.936	-0.228929	-0.179058	-1.70203	0.0887495	0.258306	0.150011	0
15607379	-	Rv0238	260.202	310.662	-0.255715	-0.205843	-1.70158	0.0888342	0.258351	0.150011	0
57116839	PE12	Rv1172c	323.038	291.497	0.14822	0.198091	1.70122	0.0889022	0.258348	0.150011	0
15609012	-	Rv1875	167.108	142.543	0.229386	0.279258	1.70068	0.0890026	0.258439	0.150011	0
15607336	-	Rv0195	8.89782	18.0929	-1.0239	-0.974029	-1.70065	0.089008	0.258255	0.150011	0
15610609	bpoA	Rv3473c	21.7993	35.5905	-0.707211	-0.65734	-1.70053	0.0890315	0.258122	0.150011	0
15609665	mrr	Rv2528c	297.663	267.116	0.156216	0.206087	1.69657	0.0897775	0.260083	0.151151	0
15608292	-	Rv1152	130.137	164.248	-0.335844	-0.285973	-1.69504	0.0900677	0.260722	0.151412	0
15610746	ftsH	Rv3610c	194.789	168.764	0.206905	0.256776	1.69495	0.0900858	0.260573	0.151412	0
15607943	purL	Rv0803	27.8301	43.2709	-0.636753	-0.586882	-1.69465	0.0901419	0.260534	0.151412	0
15610477	metX	Rv3341	86.595	113.992	-0.396575	-0.346703	-1.69402	0.0902618	0.260679	0.151497	0
15607172	-	Rv0030	85.2662	112.426	-0.398923	-0.349052	-1.69304	0.0904471	0.261012	0.151627	0
15607255	gmhA	Rv0113	35.6414	53.0404	-0.573536	-0.523664	-1.69257	0.0905365	0.261069	0.151627	0
15607663	-	Rv0523c	37.3139	55.1105	-0.562615	-0.512744	-1.69251	0.0905487	0.260903	0.151627	0
15609529	cysH	Rv2392	109.317	88.9549	0.297373	0.347245	1.69032	0.090967	0.261906	0.15221	0
15608040	-	Rv0900	56.5079	41.495	0.445515	0.495387	1.68976	0.0910731	0.26201	0.15227	0
15610969	-	Rv3833	114.125	145.792	-0.353302	-0.30343	-1.68933	0.0911567	0.262049	0.152293	0
15609409	-	Rv2272	27.6901	43.0131	-0.635405	-0.585533	-1.68611	0.0917755	0.263625	0.153209	0
15610539	-	Rv3403c	29.241	44.9553	-0.620502	-0.57063	-1.68423	0.0921381	0.264464	0.153696	0
15607773	-	Rv0633c	41.1701	59.7556	-0.537478	-0.487607	-1.68331	0.0923141	0.264766	0.153783	0
15610058	ftsY	Rv2921c	47.6911	67.6961	-0.505353	-0.455481	-1.68298	0.0923793	0.26475	0.153783	0
15608183	-	Rv1043c	51.6322	37.3205	0.468303	0.518175	1.68286	0.0924026	0.264614	0.153783	0
15609585	valS	Rv2448c	36.5653	54.0674	-0.564286	-0.514414	-1.68139	0.0926872	0.265226	0.154139	0
15608996	modC	Rv1859	111.169	90.7984	0.29202	0.341891	1.67986	0.092985	0.265874	0.154516	0
15609049	fadB5	Rv1912c	17.6746	30.0065	-0.763593	-0.713721	-1.67888	0.093176	0.266217	0.154592	0
15609838	suhB	Rv2701c	24.3085	38.6342	-0.66842	-0.618548	-1.67844	0.0932605	0.266255	0.154592	0
15609618	-	Rv2481c	32.9915	49.5995	-0.588232	-0.53836	-1.6784	0.0932687	0.266075	0.154592	0
15610001	-	Rv2864c	15.7021	27.3728	-0.801783	-0.751911	-1.67816	0.0933152	0.266005	0.154592	0
15608468	glgP	Rv1328	22.3178	36.0515	-0.691866	-0.641994	-1.676	0.0937376	0.267006	0.155174	0
15608260	-	Rv1120c	9.52695	18.8378	-0.983543	-0.933671	-1.67508	0.093918	0.267316	0.155354	0
15609181	-	Rv2044c	15.324	26.8274	-0.807913	-0.758041	-1.67313	0.0943024	0.268206	0.155871	0
15610805	-	Rv3669	61.7875	84.4816	-0.451322	-0.40145	-1.67266	0.0943933	0.268261	0.155903	0
15607842	rplD	Rv0702	1462.47	1607.85	-0.136724	-0.0868521	-1.6686	0.095196	0.270336	0.157109	0
15608209	-	Rv1069c	25.2189	39.7021	-0.65471	-0.604839	-1.66773	0.0953694	0.270623	0.157124	0
15609366	-	Rv2229c	16.4011	28.2274	-0.783303	-0.733432	-1.66761	0.0953936	0.270487	0.157124	0
15609044	-	Rv1907c	110.133	90.0139	0.291032	0.340903	1.66747	0.0954219	0.270362	0.157124	0
15609466	narK1	Rv2329c	10.5609	20.2499	-0.939185	-0.889314	-1.66699	0.0955166	0.270426	0.157161	0
15610187	-	Rv3050c	249.687	221.692	0.171567	0.221439	1.66511	0.0958902	0.271278	0.157409	0
15610179	serB2	Rv3042c	48.1808	68.0682	-0.498523	-0.448651	-1.66426	0.0960603	0.271554	0.157409	0
57117108	cut3	Rv3451	98.6203	127.488	-0.370402	-0.32053	-1.66379	0.0961538	0.271613	0.157409	0
15608821	-	Rv1683	42.1282	60.7098	-0.527143	-0.477272	-1.66372	0.0961691	0.271451	0.157409	0
15610511	amiD	Rv3375	10.898	20.7012	-0.925656	-0.875785	-1.66372	0.0961692	0.271246	0.157409	0
57117086	amiA1	Rv3305c	47.4271	67.1501	-0.501677	-0.451805	-1.66371	0.0961709	0.271047	0.157409	0
15609463	-	Rv2326c	131.371	109.716	0.259875	0.309747	1.66369	0.096174	0.270852	0.157409	0
15607736	-	Rv0596c	20.1063	33.0663	-0.717715	-0.667844	-1.66228	0.0964569	0.271444	0.157629	0
15608046	-	Rv0906	53.6625	74.643	-0.476092	-0.42622	-1.66211	0.0964915	0.271337	0.157629	0
57116800	pstS2	Rv0932c	586.267	666.674	-0.185424	-0.135552	-1.66193	0.0965262	0.271231	0.157629	0
15607714	-	Rv0574c	100.396	129.488	-0.367124	-0.317252	-1.66059	0.0967954	0.271783	0.15795	0
57117037	acyP	Rv2922A	22.8546	36.584	-0.678732	-0.628861	-1.65757	0.0974051	0.27329	0.158826	0
15609739	-	Rv2602	91.9643	119.669	-0.3799	-0.330028	-1.65699	0.0975208	0.273409	0.158895	0
15608865	-	Rv1727	14.8921	26.105	-0.809776	-0.759904	-1.65397	0.0981342	0.274923	0.159775	0
15610724	-	Rv3588c	59.1999	44.1944	0.421732	0.471603	1.65331	0.0982674	0.27509	0.159872	0
15610244	agpS	Rv3107c	45.3523	64.5044	-0.508223	-0.458351	-1.65235	0.098463	0.275431	0.16007	0
15608982	-	Rv1845c	89.2588	116.41	-0.38315	-0.333279	-1.64944	0.099057	0.276886	0.160915	0
15607660	-	Rv0519c	38.82	56.4654	-0.540569	-0.490698	-1.6458	0.099804	0.278765	0.162008	0
15608565	fadD12	Rv1427c	56.2108	77.4838	-0.463047	-0.413175	-1.64533	0.0999024	0.278832	0.162047	0
15607638	-	Rv0497	74.3011	98.88	-0.412296	-0.362425	-1.64478	0.100014	0.278936	0.162107	0
15610082	lppX	Rv2945c	188.096	163.353	0.203475	0.253347	1.6443	0.100114	0.279007	0.162148	0
15609418	pitB	Rv2281	8.6225	17.3404	-1.00796	-0.958087	-1.64219	0.10055	0.280013	0.162733	0
15608703	-	Rv1565c	69.984	93.7634	-0.422001	-0.37213	-1.64178	0.100635	0.28004	0.162749	0
15608431	-	Rv1291c	6.08194	13.5808	-1.15897	-1.1091	-1.63891	0.101231	0.281491	0.163592	0
15609569	-	Rv2432c	151.458	128.886	0.232816	0.282688	1.63799	0.101424	0.281818	0.163702	0
15609269	-	Rv2132	181.012	220.728	-0.286186	-0.236315	-1.63786	0.10145	0.281681	0.163702	0
15609043	-	Rv1906c	334.748	391.32	-0.225273	-0.175402	-1.636	0.10184	0.282553	0.164209	0
15610656	-	Rv3520c	225.704	199.348	0.179141	0.229013	1.6351	0.102027	0.282863	0.164389	0
15608656	-	Rv1518	6.54978	14.2599	-1.12244	-1.07257	-1.63439	0.102177	0.283067	0.164508	0
15609229	helY	Rv2092c	104.508	85.3089	0.29284	0.342711	1.63242	0.102592	0.284007	0.165054	0
15610597	rpmJ	Rv3461c	4023.63	4016.69	0.0024923	0.0523638	1.63131	0.102825	0.284441	0.165306	0
15608133	galU	Rv0993	68.7834	92.198	-0.422675	-0.372804	-1.63078	0.102937	0.284541	0.165365	0
15607995	far	Rv0855	35.5144	52.1713	-0.554854	-0.504983	-1.62401	0.104373	0.288298	0.167548	0
57117069	-	Rv3196A	118.874	98.7055	0.268227	0.318098	1.62289	0.104613	0.288747	0.167809	0
15607658	-	Rv0517	30.9353	46.4593	-0.586712	-0.53684	-1.62024	0.10518	0.290099	0.168594	0
15609774	dedA	Rv2637	37.0855	54.0536	-0.543536	-0.493664	-1.61917	0.10541	0.290518	0.168838	0
15607178	-	Rv0036c	86.1118	112.272	-0.382711	-0.332839	-1.61784	0.105696	0.291093	0.169144	0
57117042	serA1	Rv2996c	39.8187	57.3816	-0.527143	-0.477272	-1.61747	0.105777	0.291101	0.169144	0
57116897	PE_PGRS30	Rv1651c	59.2328	44.5677	0.410399	0.460271	1.6172	0.105834	0.291044	0.169144	0
15608815	dsbF	Rv1677	56.4069	77.3355	-0.45526	-0.405388	-1.61495	0.106322	0.292171	0.169798	0
15607246	-	Rv0104	22.5157	35.7509	-0.66705	-0.617179	-1.6114	0.107092	0.29407	0.170902	0
15607394	nirD	Rv0253	11.4484	21.118	-0.883332	-0.833461	-1.61095	0.107192	0.294128	0.170907	0
15607245	ctpB	Rv0103c	32.5662	48.3919	-0.571388	-0.521517	-1.61067	0.107252	0.294078	0.170907	0
15608340	-	Rv1200	70.4793	54.6448	0.367115	0.416987	1.61022	0.107351	0.294133	0.170939	0
15608931	-	Rv1794	1017.5	980.126	0.0539915	0.103863	1.60978	0.107446	0.294179	0.170966	0
57116950	ansP1	Rv2127	95.707	123.223	-0.364572	-0.3147	-1.60759	0.107924	0.295272	0.171601	0
15607682	menE	Rv0542c	45.0365	63.5821	-0.497525	-0.447654	-1.60518	0.108454	0.296504	0.172317	0
15607873	adk	Rv0733	116.6	147.163	-0.335844	-0.285973	-1.60445	0.108615	0.296726	0.172446	0
15608302	narH	Rv1162	571.506	648.55	-0.182447	-0.132576	-1.604	0.108713	0.29678	0.172477	0
15607159	rodA	Rv0017c	61.3171	83.0176	-0.437128	-0.387256	-1.60342	0.108842	0.296913	0.172555	0
15608138	-	Rv0998	74.3616	58.2126	0.353227	0.403098	1.60274	0.108993	0.297109	0.172669	0
15610096	-	Rv2959c	44.7302	63.1755	-0.498116	-0.448244	-1.60199	0.109159	0.297344	0.172746	0
15610083	pks1	Rv2946c	158.07	135.701	0.220132	0.270003	1.6018	0.109201	0.297243	0.172746	0
15608375	lpqY	Rv1235	51.5045	37.9311	0.441316	0.491188	1.60071	0.109442	0.297682	0.173001	0
15610119	gpsA	Rv2982c	44.4212	62.7767	-0.49898	-0.449109	-1.59976	0.109652	0.298035	0.173207	0
15609423	-	Rv2286c	19.7344	32.0643	-0.700256	-0.650384	-1.59894	0.109835	0.298317	0.173358	0
15607507	-	Rv0366c	55.8385	41.7504	0.419471	0.469342	1.59861	0.109906	0.298295	0.173358	0
15609994	-	Rv2857c	49.7682	69.1967	-0.475479	-0.425607	-1.59818	0.110002	0.298338	0.173383	0
15609132	-	Rv1995	26.6085	40.8163	-0.617257	-0.567386	-1.59659	0.110357	0.299084	0.173816	0
57116812	kdpF	Rv1028A	10.1416	19.1998	-0.920807	-0.870935	-1.59472	0.110776	0.300001	0.174259	0
15607393	nirB	Rv0252	23.3767	36.7059	-0.65094	-0.601069	-1.59461	0.110799	0.299847	0.174259	0
15609153	-	Rv2016	1.36454	5.51105	-2.01392	-1.96404	-1.59423	0.110885	0.299863	0.174259	0
15608890	-	Rv1752	18.1647	29.9801	-0.722867	-0.672996	-1.59359	0.111028	0.300031	0.174259	0
15610880	-	Rv3744	119.52	150.301	-0.330608	-0.280736	-1.59322	0.11111	0.300037	0.174259	0
15609874	recA	Rv2737c	113.408	94.0572	0.269913	0.319785	1.59308	0.111143	0.29991	0.174259	0
15610525	-	Rv3389c	151.613	129.765	0.224485	0.274357	1.59283	0.111199	0.299845	0.174259	0
57117107	PPE59	Rv3429	227.449	271.55	-0.255674	-0.205803	-1.59053	0.111716	0.30102	0.174942	0
15608048	ctpE	Rv0908	21.8654	34.7238	-0.667272	-0.617401	-1.5886	0.112152	0.301977	0.175491	0
15607867	fucA	Rv0727c	91.8764	74.286	0.306604	0.356475	1.58826	0.112228	0.301966	0.175491	0
15609137	-	Rv2000	18.2128	29.9933	-0.719687	-0.669816	-1.58728	0.112449	0.302342	0.17571	0
15607883	-	Rv0743c	29.5797	44.444	-0.587383	-0.537512	-1.58651	0.112625	0.302598	0.175819	0
15607775	-	Rv0635	124.24	155.557	-0.324318	-0.274447	-1.58626	0.11268	0.30253	0.175819	0
15608069	pstC2	Rv0929	23.7001	37.0343	-0.643967	-0.594095	-1.58506	0.112953	0.303045	0.176118	0
15609579	rplU	Rv2442c	1650.79	1616.79	0.0300316	0.0799031	1.58458	0.113061	0.303117	0.176129	0
15607533	ndhA	Rv0392c	32.7072	48.3007	-0.562437	-0.512565	-1.58399	0.113197	0.303263	0.176129	0
15609889	-	Rv2752c	52.492	72.2845	-0.46159	-0.411718	-1.58396	0.113203	0.303064	0.176129	0
15609237	-	Rv2100	78.74	62.4119	0.335275	0.385146	1.58071	0.113944	0.304829	0.177155	0
15608513	-	Rv1373	37.3358	25.8868	0.528342	0.578213	1.5803	0.114038	0.304862	0.177174	0
15609414	-	Rv2277c	12.4923	22.3362	-0.838345	-0.788473	-1.5796	0.114199	0.305073	0.177297	0
15610888	-	Rv3752c	105.481	133.994	-0.345182	-0.295311	-1.5784	0.114473	0.305587	0.177596	0
15608232	coaA	Rv1092c	55.7464	76.0631	-0.448319	-0.398448	-1.57608	0.115007	0.306795	0.178297	0
15610165	fixB	Rv3028c	117.444	147.606	-0.329778	-0.279907	-1.57444	0.115387	0.307589	0.178759	0
15608905	-	Rv1767	60.6946	46.2929	0.390779	0.440651	1.5726	0.115812	0.308503	0.179076	0
15610314	-	Rv3178	13.5362	23.6975	-0.807913	-0.758041	-1.5725	0.115835	0.308343	0.179076	0
15608463	fadA4	Rv1323	493.35	562.636	-0.189592	-0.139721	-1.57248	0.115839	0.308135	0.179076	0
15610415	birA	Rv3279c	19.6248	31.704	-0.691988	-0.642117	-1.57197	0.115958	0.308233	0.179133	0
15610505	-	Rv3369	34.3299	50.1696	-0.547348	-0.497477	-1.57092	0.116201	0.308658	0.17938	0
15608078	-	Rv0938	104.245	132.439	-0.345355	-0.295483	-1.57009	0.116395	0.308954	0.179552	0
15607794	-	Rv0654	65.0281	86.9473	-0.419078	-0.369207	-1.56936	0.116565	0.309187	0.179627	0
15609462	-	Rv2325c	117.202	97.9137	0.259411	0.309282	1.56917	0.116608	0.309082	0.179627	0
15608282	echA10	Rv1142c	43.8275	61.7074	-0.493607	-0.443735	-1.56856	0.11675	0.309239	0.179718	0
15610986	-	Rv3850	44.2634	62.207	-0.490963	-0.441092	-1.56623	0.117294	0.31046	0.180427	0
15608080	-	Rv0940c	63.0955	48.5125	0.379179	0.42905	1.56433	0.11774	0.31142	0.180745	0
15608191	-	Rv1051c	4.15859	10.2348	-1.29932	-1.24945	-1.5643	0.117748	0.311221	0.180745	0
15608399	-	Rv1259	19.038	11.0221	0.788484	0.838355	1.56403	0.117809	0.311163	0.180745	0
15609326	-	Rv2189c	22.1372	34.8606	-0.655123	-0.605251	-1.56369	0.11789	0.311158	0.180745	0
15610054	-	Rv2917	8.77483	17.0869	-0.961449	-0.911577	-1.56356	0.11792	0.311017	0.180745	0
15609997	glnA4	Rv2860c	24.1398	37.3982	-0.631553	-0.581682	-1.5629	0.118075	0.311206	0.180745	0
15608636	-	Rv1498c	60.7921	81.8632	-0.429331	-0.37946	-1.56229	0.118221	0.31137	0.180745	0
15607165	-	Rv0023	15.6991	26.5045	-0.755558	-0.705687	-1.56228	0.118222	0.311155	0.180745	0
15608122	mprB	Rv0982	188.115	164.873	0.190256	0.240128	1.56216	0.118251	0.311013	0.180745	0
15609421	lipM	Rv2284	16.617	27.7084	-0.737658	-0.687787	-1.56168	0.118362	0.311086	0.180745	0
15610622	-	Rv3486	86.9811	112.426	-0.370196	-0.320324	-1.56146	0.118415	0.311006	0.180745	0
57116973	PE_PGRS39	Rv2340c	92.1399	118.368	-0.361379	-0.311508	-1.56048	0.118645	0.311392	0.180969	0
15609441	-	Rv2304c	158.692	136.989	0.212167	0.262038	1.55975	0.118818	0.311626	0.181023	0
15610437	phoY1	Rv3301c	53.5784	73.2821	-0.45181	-0.401939	-1.55961	0.118852	0.311497	0.181023	0
15608051	-	Rv0911	35.9476	52.0346	-0.533575	-0.483703	-1.55928	0.11893	0.311484	0.181023	0
15609220	-	Rv2083	58.553	79.1492	-0.434833	-0.384962	-1.55696	0.11948	0.312705	0.1817	0
15609431	-	Rv2294	10.1457	18.9645	-0.902428	-0.852557	-1.55642	0.119609	0.312823	0.1817	0
57116875	-	Rv1489	220.161	195.619	0.170508	0.22038	1.55635	0.119626	0.312649	0.1817	0
15609518	mbtD	Rv2381c	8.91552	17.2406	-0.951415	-0.901543	-1.55599	0.11971	0.312651	0.181701	0
15610551	-	Rv3415c	10.8214	19.8877	-0.877994	-0.828122	-1.55474	0.120008	0.313209	0.181964	0
15608558	uvrC	Rv1420	37.7397	54.1736	-0.521507	-0.471635	-1.55456	0.120051	0.313104	0.181964	0
57116939	-	Rv2063	8.73304	16.9571	-0.957333	-0.907461	-1.55168	0.120738	0.314675	0.182877	0
15608879	-	Rv1741	80.1756	104.378	-0.380583	-0.330711	-1.55052	0.121016	0.315181	0.18311	0
15610344	-	Rv3208	134.313	166.342	-0.308553	-0.258681	-1.55034	0.12106	0.315076	0.18311	0
15608474	-	Rv1334	171.096	148.911	0.200359	0.25023	1.54977	0.121198	0.315216	0.183191	0
15608824	-	Rv1686c	18.0047	29.4247	-0.708654	-0.658782	-1.54923	0.121327	0.315333	0.183259	0
15607409	-	Rv0268c	400.384	460.595	-0.202112	-0.152241	-1.5468	0.121912	0.316633	0.183975	0
15608764	-	Rv1626	293.532	343.505	-0.226812	-0.17694	-1.54578	0.122157	0.317047	0.183975	0
15609357	glnA1	Rv2220	255.975	302.084	-0.238949	-0.189077	-1.54573	0.122169	0.316859	0.183975	0
15610300	moxR3	Rv3164c	34.116	49.651	-0.541375	-0.491503	-1.54561	0.122198	0.316715	0.183975	0
57116921	PPE32	Rv1808	110.42	91.9405	0.264225	0.314097	1.54551	0.122224	0.316564	0.183975	0
57116974	PPE38	Rv2352c	16.0403	26.8242	-0.741837	-0.691965	-1.54478	0.122399	0.316797	0.184023	0
15610582	-	Rv3446c	3.23446	8.6544	-1.41991	-1.37004	-1.54467	0.122426	0.316647	0.184023	0
15608812	-	Rv1674c	65.0791	86.667	-0.413288	-0.363417	-1.5438	0.122637	0.316973	0.184213	0
15610356	-	Rv3220c	226.398	269.273	-0.25021	-0.200338	-1.54325	0.12277	0.317099	0.184286	0
15608091	sucC	Rv0951	74.9511	98.1763	-0.389425	-0.339554	-1.54159	0.123172	0.317919	0.184679	0
15608380	mdh	Rv1240	59.0671	79.5596	-0.429681	-0.379809	-1.54147	0.123202	0.317776	0.184679	0
15608934	-	Rv1797	479.824	448.955	0.0959349	0.145806	1.54014	0.123526	0.318392	0.185014	0
15609425	-	Rv2288	12.4758	22.0442	-0.821271	-0.7714	-1.53981	0.123607	0.318381	0.185014	0
15609082	-	Rv1945	66.9085	52.1794	0.35871	0.408581	1.53951	0.12368	0.318351	0.185014	0
15610754	-	Rv3618	76.8772	100.368	-0.384671	-0.3348	-1.53815	0.124012	0.318985	0.185332	0
15610254	cysA3	Rv3117	178.682	216.002	-0.27365	-0.223778	-1.53761	0.124144	0.319107	0.185332	0
15609284	-	Rv2147c	344.269	316.18	0.122794	0.172665	1.53759	0.124149	0.318899	0.185332	0
15608430	-	Rv1290c	17.5665	28.7588	-0.711182	-0.66131	-1.5368	0.124342	0.319175	0.185493	0
15608169	kdpA	Rv1029	9.98498	18.6143	-0.898577	-0.848705	-1.53604	0.124529	0.319437	0.185645	0
15608684	-	Rv1546	132.451	163.954	-0.30783	-0.257959	-1.53506	0.124769	0.319833	0.185864	0
15607474	-	Rv0333	46.9488	65.0745	-0.471004	-0.421132	-1.53474	0.124848	0.319815	0.185864	0
15610122	mutT1	Rv2985	164.445	142.871	0.202885	0.252757	1.53401	0.125028	0.320059	0.186006	0
15611052	-	Rv3916c	182.218	159.798	0.189412	0.239283	1.53229	0.125452	0.320923	0.186508	0
15610913	-	Rv3777	76.9251	100.305	-0.382861	-0.33299	-1.52983	0.126059	0.322255	0.187181	0
15607798	-	Rv0658c	23.4586	36.2484	-0.6278	-0.577929	-1.52976	0.126077	0.322081	0.187181	0
15608353	glgC	Rv1213	71.2875	93.7288	-0.394843	-0.344971	-1.52886	0.126298	0.322427	0.187383	0
15607994	-	Rv0854	68.3301	90.2621	-0.401599	-0.351727	-1.52791	0.126534	0.322808	0.187604	0
15609805	-	Rv2668	52.6994	71.8337	-0.446876	-0.397004	-1.52647	0.126894	0.323505	0.188009	0
15610736	-	Rv3600c	81.7643	105.861	-0.372624	-0.322753	-1.52602	0.127004	0.323565	0.188044	0
15608033	-	Rv0893c	9.48312	17.8518	-0.912633	-0.862761	-1.52544	0.127149	0.323716	0.1881	0
57117041	gltX	Rv2992c	35.5369	51.1821	-0.526322	-0.47645	-1.52518	0.127215	0.323661	0.1881	0
15608023	-	Rv0883c	107.478	135.39	-0.333073	-0.283201	-1.52474	0.127324	0.32372	0.188134	0
57117014	arsB1	Rv2685	91.361	74.6112	0.292187	0.342058	1.52355	0.127622	0.324257	0.188446	0
15609980	-	Rv2843	38.291	54.5049	-0.509381	-0.459509	-1.52241	0.127906	0.324758	0.188737	0
15608818	-	Rv1680	29.7241	44.0083	-0.566142	-0.516271	-1.52191	0.12803	0.324853	0.188792	0
15609372	-	Rv2235	63.3788	84.3678	-0.412692	-0.362821	-1.52084	0.128299	0.325315	0.189061	0
15609154	-	Rv2017	3.02007	8.19511	-1.44018	-1.39031	-1.52002	0.128506	0.325619	0.189087	0
15608506	-	Rv1366	13.9601	23.8946	-0.775376	-0.725505	-1.5198	0.128562	0.32554	0.189087	0
15610487	-	Rv3351c	13.4456	23.2088	-0.78754	-0.737669	-1.51973	0.128578	0.32536	0.189087	0
15607358	lipW	Rv0217c	24.7292	37.7589	-0.610601	-0.56073	-1.51936	0.128671	0.325375	0.189095	0
15608774	TB15.3	Rv1636	420.255	481.374	-0.195891	-0.14602	-1.51834	0.128928	0.325803	0.189245	0
57117005	PPE42	Rv2608	42.2974	59.3031	-0.48754	-0.437668	-1.51827	0.128947	0.325632	0.189245	0
15609827	-	Rv2690c	41.4089	29.8502	0.472204	0.522076	1.51738	0.12917	0.325974	0.189414	0
15607527	-	Rv0386	16.5011	27.2203	-0.722123	-0.672251	-1.51699	0.12927	0.326008	0.189414	0
15609207	cobK	Rv2070c	28.2309	42.109	-0.576852	-0.526981	-1.51678	0.129323	0.325922	0.189414	0
15609650	-	Rv2513	170.201	148.681	0.19502	0.244892	1.51413	0.129993	0.327389	0.190266	0
15607928	purQ	Rv0788	61.9464	82.5923	-0.414988	-0.365117	-1.51367	0.130109	0.327461	0.190308	0
15608030	-	Rv0890c	12.877	22.3937	-0.798295	-0.748423	-1.51175	0.130597	0.328469	0.1907	0
15608021	-	Rv0881	17.9496	29.0618	-0.695172	-0.645301	-1.51166	0.13062	0.328304	0.1907	0
15610877	-	Rv3741c	25.8498	39.0917	-0.596711	-0.546839	-1.51129	0.130716	0.328326	0.1907	0
15609950	-	Rv2813	4.64044	10.7374	-1.21031	-1.16044	-1.51124	0.130728	0.328136	0.1907	0
15609376	-	Rv2239c	235.957	279.088	-0.242198	-0.192326	-1.5104	0.130942	0.328454	0.190885	0
15610414	-	Rv3278c	67.8451	89.4511	-0.398854	-0.348983	-1.50988	0.131074	0.328562	0.190948	0
15608819	moeX	Rv1681	28.3362	42.1571	-0.573128	-0.523256	-1.50789	0.131583	0.329618	0.191465	0
15607989	-	Rv0849	31.0647	21.0995	0.558068	0.60794	1.5078	0.131605	0.329453	0.191465	0
15607465	-	Rv0324	9.92566	18.354	-0.88686	-0.836988	-1.50726	0.131744	0.32958	0.19154	0
15608103	-	Rv0963c	6.08369	12.8798	-1.08209	-1.03222	-1.50534	0.132237	0.330591	0.192031	0
15608020	-	Rv0880	22.5604	34.9033	-0.629576	-0.579704	-1.50525	0.132259	0.330426	0.192031	0
15610538	-	Rv3402c	21.822	33.947	-0.6375	-0.587629	-1.50272	0.132912	0.331837	0.192741	0
15607598	-	Rv0457c	16.3259	26.8848	-0.719631	-0.669759	-1.50267	0.132925	0.331647	0.192741	0
15609703	-	Rv2566	16.0272	26.4878	-0.724811	-0.67494	-1.50172	0.133169	0.332035	0.192866	0
15608421	oppD	Rv1281c	26.8402	40.2406	-0.584255	-0.534384	-1.50165	0.133189	0.331863	0.192866	0
57117045	PPE46	Rv3018c	22.1639	34.3586	-0.632461	-0.58259	-1.50014	0.133577	0.332608	0.193243	0
15609061	-	Rv1924c	101.908	128.62	-0.335844	-0.285973	-1.49995	0.133627	0.332512	0.193243	0
15610827	-	Rv3691	44.868	62.1726	-0.470594	-0.420722	-1.49877	0.133932	0.33305	0.193556	0
57117088	-	Rv3312A	24.6876	37.5176	-0.603778	-0.553906	-1.49784	0.134175	0.333431	0.193777	0
15607727	yrbE2A	Rv0587	121.54	150.912	-0.31227	-0.262399	-1.49693	0.134412	0.333799	0.193991	0
15609820	-	Rv2683	63.7617	49.7987	0.356583	0.406454	1.49559	0.13476	0.33444	0.194364	0
15607516	-	Rv0375c	24.0995	15.4386	0.642461	0.692332	1.49045	0.136107	0.337559	0.196176	0
15607151	ppiA	Rv0009	295.205	269.59	0.130952	0.180824	1.48895	0.136502	0.338315	0.196583	0
15608672	-	Rv1534	100.391	83.3974	0.267561	0.317432	1.48843	0.136636	0.338424	0.196583	0
15610333	-	Rv3197	280.003	327.12	-0.224379	-0.174508	-1.48834	0.13666	0.338259	0.196583	0
15608141	arcA	Rv1001	39.3962	55.4661	-0.49355	-0.443678	-1.48694	0.13703	0.338951	0.196842	0
15609686	-	Rv2549c	67.8795	89.1789	-0.393725	-0.343854	-1.48675	0.137082	0.338853	0.196842	0
15610476	metC	Rv3340	93.8511	119.186	-0.344766	-0.294895	-1.48663	0.137112	0.338705	0.196842	0
15608909	-	Rv1771	82.4448	106.059	-0.363365	-0.313494	-1.48602	0.137275	0.338882	0.196946	0
15607861	rpsE	Rv0721	477.275	542.228	-0.18408	-0.134209	-1.4842	0.137756	0.339846	0.197488	0
15610755	esxV	Rv3619c	51.8467	70.3095	-0.439467	-0.389596	-1.48391	0.137834	0.339815	0.197488	0
15608867	-	Rv1729c	39.3405	55.357	-0.49275	-0.442879	-1.48301	0.138072	0.340179	0.197699	0
15610908	hisC2	Rv3772	27.9753	41.473	-0.568018	-0.518146	-1.48231	0.138258	0.34041	0.197833	0
15607615	-	Rv0474	176.147	212	-0.26728	-0.217409	-1.48157	0.138455	0.340671	0.197985	0
15607401	-	Rv0260c	12.3451	21.4671	-0.798188	-0.748316	-1.47996	0.138884	0.341503	0.198469	0
15609214	-	Rv2077c	10.512	18.9825	-0.852635	-0.802764	-1.47892	0.139162	0.341962	0.198735	0
15611050	trxC	Rv3914	208.697	248.139	-0.249735	-0.199864	-1.47805	0.139395	0.342309	0.198885	0
15608283	mcr	Rv1143	38.7544	54.5915	-0.494317	-0.444445	-1.47752	0.139535	0.342429	0.198885	0
15608059	-	Rv0919	171	150.085	0.188214	0.238085	1.47724	0.139611	0.342391	0.198885	0
15610685	-	Rv3549c	44.1354	61.0455	-0.467948	-0.418076	-1.47646	0.13982	0.342678	0.198885	0
15609605	-	Rv2468c	92.0088	116.913	-0.345592	-0.295721	-1.4763	0.139863	0.342559	0.198885	0
15608574	gap	Rv1436	126.526	156.19	-0.303862	-0.253991	-1.47623	0.139881	0.342379	0.198885	0
15607760	galK	Rv0620	4.03063	9.62921	-1.25641	-1.20654	-1.47614	0.139907	0.342219	0.198885	0
15610926	-	Rv3790	37.5407	53.1065	-0.500432	-0.450561	-1.47578	0.140004	0.342232	0.198892	0
15610302	-	Rv3166c	36.0238	51.2528	-0.508681	-0.458809	-1.47422	0.140422	0.343029	0.199355	0
15608803	pks11	Rv1665	102.872	129.276	-0.329603	-0.279732	-1.47255	0.140873	0.343907	0.199866	0
15609408	-	Rv2271	31.4389	45.6315	-0.537478	-0.487607	-1.47098	0.141298	0.344718	0.200337	0
15610181	fecB	Rv3044	83.255	106.731	-0.358367	-0.308496	-1.46822	0.142044	0.346313	0.20121	0
57117103	-	Rv3395A	16.0454	26.2632	-0.710884	-0.661012	-1.46802	0.142098	0.34622	0.20121	0
15610304	-	Rv3168	22.2589	34.2005	-0.619637	-0.569766	-1.467	0.142376	0.34667	0.201458	0
15609198	-	Rv2061c	109.454	136.674	-0.320414	-0.270543	-1.4667	0.142459	0.346646	0.201458	0
15610904	-	Rv3768	25.7625	38.5774	-0.582484	-0.532613	-1.46586	0.142686	0.346974	0.201648	0
15609613	gdh	Rv2476c	101.991	128.155	-0.329445	-0.279573	-1.46535	0.142825	0.347085	0.201713	0
15607196	ssb	Rv0054	279.775	326.254	-0.221731	-0.17186	-1.46449	0.14306	0.347432	0.201914	0
15607318	-	Rv0177	173.056	152.284	0.184475	0.234346	1.4637	0.143276	0.347729	0.202087	0
15608481	-	Rv1341	60.5775	80.327	-0.407103	-0.357232	-1.46253	0.143597	0.348283	0.202295	0
15609607	glbO	Rv2470	101.141	127.139	-0.330039	-0.280167	-1.46248	0.143609	0.348087	0.202295	0
15609744	pdxH	Rv2607	7.91796	15.284	-0.948821	-0.89895	-1.46148	0.143883	0.348525	0.202549	0
57117073	TB9.4	Rv3208A	84.0675	107.556	-0.355473	-0.305602	-1.4608	0.144072	0.348756	0.202587	0
15609081	-	Rv1944c	19.6826	30.8843	-0.649953	-0.600081	-1.46054	0.144141	0.348698	0.202587	0
15610422	sigF	Rv3286c	208.993	186.787	0.162061	0.211933	1.46037	0.144189	0.34859	0.202587	0
15608083	-	Rv0943c	8.3052	15.8185	-0.929524	-0.879653	-1.45977	0.144352	0.348758	0.202685	0
15610277	fadB4	Rv3141	225.442	202.684	0.153521	0.203392	1.45779	0.144898	0.34985	0.203319	0
15610268	devS	Rv3132c	1674.75	1648.29	0.0229775	0.0728489	1.45694	0.145133	0.350191	0.203518	0
57117025	-	Rv2779c	15.1373	24.9834	-0.722867	-0.672996	-1.45474	0.145741	0.351433	0.204239	0
57117059	moeB2	Rv3116	64.4901	84.7855	-0.394738	-0.344867	-1.45367	0.146037	0.351919	0.204522	0
15608054	-	Rv0914c	109.998	137.069	-0.317423	-0.267552	-1.45333	0.146133	0.351923	0.204524	0
15610508	otsB2	Rv3372	55.2053	73.8931	-0.420633	-0.370762	-1.45245	0.146377	0.352284	0.204734	0
15609648	orn	Rv2511	29.8379	43.4761	-0.543077	-0.493205	-1.45089	0.14681	0.3531	0.205208	0
15608699	-	Rv1561	27.5576	40.6593	-0.561137	-0.511265	-1.44993	0.147077	0.353514	0.205449	0
15610449	add	Rv3313c	49.3918	37.4029	0.401121	0.450993	1.44932	0.147249	0.3537	0.205557	0
15609676	aroK	Rv2539c	130.848	112.463	0.218439	0.26831	1.44862	0.147443	0.35394	0.205676	0
15610655	-	Rv3519	327.655	302.201	0.116668	0.166539	1.44834	0.147523	0.353904	0.205676	0
15608053	-	Rv0913c	92.7126	117.277	-0.339083	-0.289211	-1.44768	0.147706	0.354116	0.205799	0
15611006	-	Rv3870	618.201	693.155	-0.165102	-0.11523	-1.44567	0.14827	0.355241	0.206452	0
15607256	gmhB	Rv0114	17.5575	28.0458	-0.675694	-0.625823	-1.44505	0.148444	0.355429	0.206562	0
15610814	-	Rv3678c	108.588	135.311	-0.317407	-0.267536	-1.44389	0.148769	0.35598	0.206797	0
15607641	proC	Rv0500	65.8519	86.2406	-0.389143	-0.339271	-1.44371	0.148821	0.355877	0.206797	0
15607417	-	Rv0276	619.733	694.716	-0.164777	-0.114905	-1.44329	0.148938	0.355928	0.206797	0
15607590	-	Rv0449c	68.475	89.2791	-0.382745	-0.332874	-1.44282	0.14907	0.356017	0.206797	0
15607508	-	Rv0367c	133.817	163.806	-0.291722	-0.24185	-1.44257	0.149141	0.355958	0.206797	0
15607924	-	Rv0784	14.8729	24.5471	-0.722867	-0.672996	-1.44198	0.149308	0.356131	0.206797	0
15608304	narI	Rv1164	121.768	150.204	-0.302794	-0.252923	-1.44185	0.149345	0.355992	0.206797	0
15608765	-	Rv1627c	132.491	162.296	-0.292733	-0.242861	-1.44166	0.149399	0.355893	0.206797	0
15608264	ephC	Rv1124	16.86	27.1206	-0.685787	-0.635915	-1.44141	0.149469	0.355834	0.206797	0
15608661	-	Rv1523	30.4151	44.0884	-0.535614	-0.485742	-1.44083	0.149634	0.355999	0.206856	0
15609396	adhE2	Rv2259	89.3086	113.266	-0.342842	-0.292971	-1.44026	0.149794	0.356153	0.206856	0
15607837	-	Rv0697	7.42308	14.4665	-0.962627	-0.912756	-1.44025	0.149797	0.355935	0.206856	0
57117011	clpC2	Rv2667	23.4032	15.1608	0.626354	0.676225	1.4386	0.150265	0.35682	0.207168	0
57116775	-	Rv0749A	198.202	176.833	0.164585	0.214456	1.43846	0.150304	0.356685	0.207168	0
15609683	-	Rv2546	21.2631	13.4182	0.664156	0.714027	1.43844	0.150309	0.356471	0.207168	0
15610289	nuoI	Rv3153	193.033	171.883	0.167426	0.217297	1.43767	0.150527	0.356762	0.207336	0
15608459	-	Rv1319c	53.1803	71.3147	-0.423307	-0.373436	-1.43651	0.150859	0.357322	0.207587	0
15608145	pabB	Rv1005c	51.5991	39.4779	0.386303	0.436174	1.43636	0.1509	0.357193	0.207587	0
15610803	acs	Rv3667	36.3252	51.2224	-0.495805	-0.445933	-1.43562	0.151109	0.357462	0.207744	0
15607472	-	Rv0331	33.2709	23.4609	0.503998	0.55387	1.43503	0.151279	0.357639	0.207846	0
15609791	-	Rv2654c	13.4191	22.5819	-0.750882	-0.70101	-1.43365	0.151673	0.358343	0.208238	0
15607687	-	Rv0547c	20.0712	31.1608	-0.634606	-0.584735	-1.43336	0.151756	0.358313	0.208238	0
57116985	-	Rv2401A	43.9221	60.2974	-0.457151	-0.407279	-1.43217	0.152096	0.358889	0.208573	0
15609870	-	Rv2733c	59.1395	78.2505	-0.403978	-0.354106	-1.43164	0.152246	0.359016	0.208646	0
15609455	uspC	Rv2318	14.8521	24.4436	-0.718788	-0.668917	-1.43123	0.152365	0.359072	0.208679	0
15609388	-	Rv2251	8.14595	15.4217	-0.920807	-0.870935	-1.42922	0.15294	0.360199	0.209334	0
15609485	-	Rv2348c	1680.11	1825.02	-0.119356	-0.069485	-1.42672	0.153661	0.36167	0.210189	0
15609657	-	Rv2520c	82.7341	67.873	0.285644	0.335515	1.42371	0.154532	0.36349	0.211246	0
15607781	rplA	Rv0641	806.844	777.619	0.0532263	0.103098	1.42294	0.154754	0.363784	0.211417	0
15607175	acpA	Rv0033	9.52695	17.2847	-0.859406	-0.809535	-1.42146	0.155182	0.364561	0.211869	0
15609265	-	Rv2128	143.325	174.084	-0.280501	-0.23063	-1.42092	0.15534	0.364703	0.211952	0
15608746	bcpB	Rv1608c	91.2744	115.199	-0.335844	-0.285973	-1.41953	0.155746	0.365426	0.212371	0
15607338	-	Rv0197	9.95773	17.855	-0.842436	-0.792564	-1.4186	0.156015	0.365828	0.212606	0
15610066	-	Rv2929	47.36	64.225	-0.439467	-0.389596	-1.41824	0.156121	0.365846	0.212616	0
15607425	-	Rv0284	168.848	202.522	-0.262357	-0.212486	-1.41648	0.156634	0.366819	0.213181	0
15610086	-	Rv2949c	492.806	465.574	0.0820082	0.13188	1.41518	0.157017	0.367486	0.2135	0
57117028	cobO	Rv2849c	73.811	59.7737	0.304324	0.354195	1.41501	0.157065	0.367368	0.2135	0
15610522	-	Rv3386	8.24994	15.4779	-0.907751	-0.857879	-1.41355	0.157493	0.36814	0.213949	0
15607841	rplC	Rv0701	1661.6	1637.54	0.0210426	0.0709141	1.41313	0.157618	0.368202	0.213985	0
15610374	-	Rv3238c	78.0627	63.7033	0.293265	0.343137	1.41247	0.157811	0.368423	0.214113	0
15609268	cysQ	Rv2131c	163.256	196.177	-0.265023	-0.215152	-1.41095	0.158258	0.369236	0.214586	0
15607392	hsp	Rv0251c	839.682	810.952	0.0502269	0.100098	1.41013	0.1585	0.36957	0.21478	0
15609708	-	Rv2571c	16.3377	26.193	-0.68098	-0.631108	-1.40701	0.159426	0.371497	0.2159	0
15608413	-	Rv1273c	16.1778	25.9766	-0.683195	-0.633324	-1.40556	0.159854	0.372264	0.216282	0
15610283	nuoC	Rv3147	107.45	133.381	-0.311899	-0.262027	-1.40538	0.159907	0.372154	0.216282	0
15609942	-	Rv2805	12.4203	21.0645	-0.762109	-0.712238	-1.40408	0.160294	0.372823	0.21663	0
15609519	mbtC	Rv2382c	8.59567	15.9016	-0.887487	-0.837615	-1.40385	0.160364	0.372754	0.21663	0
15608683	-	Rv1545	115.138	98.3288	0.227681	0.277552	1.40343	0.160489	0.372813	0.216664	0
15608058	-	Rv0918	28.6707	41.5929	-0.536757	-0.486886	-1.40247	0.160775	0.373246	0.216917	0
15608524	pyrF	Rv1385	75.0724	61.0825	0.297523	0.347394	1.4013	0.161123	0.373822	0.217251	0
57116723	ansP2	Rv0346c	121.761	149.476	-0.295857	-0.245985	-1.40058	0.161341	0.374094	0.217314	0
15608885	-	Rv1747	72.0022	92.7843	-0.365839	-0.315968	-1.40027	0.161433	0.374076	0.217314	0
15608932	-	Rv1795	280.289	325.152	-0.2142	-0.164329	-1.39977	0.161582	0.374189	0.217314	0
15609310	idsA2	Rv2173	61.3045	80.3709	-0.39068	-0.340809	-1.39965	0.161618	0.374042	0.217314	0
15610492	folD	Rv3356c	53.1415	70.8229	-0.414378	-0.364506	-1.39948	0.16167	0.373931	0.217314	0
15609204	-	Rv2067c	58.6912	77.3169	-0.397639	-0.347768	-1.39914	0.161771	0.373932	0.217315	0
15607346	-	Rv0205	95.2566	79.7905	0.255602	0.305474	1.39814	0.162071	0.374395	0.217584	0
15608693	frdD	Rv1555	47.4079	64.0332	-0.433692	-0.38382	-1.39653	0.162556	0.375284	0.21802	0
15608521	pyrC	Rv1381	10.6985	18.7197	-0.80715	-0.757279	-1.39639	0.162596	0.375145	0.21802	0
15609257	-	Rv2120c	42.9601	58.7389	-0.451322	-0.40145	-1.39471	0.163102	0.37608	0.218563	0
15609213	-	Rv2076c	19.3374	29.9172	-0.629576	-0.579704	-1.39359	0.163441	0.37663	0.218883	0
15609099	-	Rv1962c	90.9264	75.858	0.261396	0.311268	1.3905	0.164376	0.378552	0.22	0
15607469	-	Rv0328	29.197	42.1143	-0.528489	-0.478618	-1.38926	0.164754	0.379188	0.22037	0
15608223	-	Rv1083	143.065	173.134	-0.275218	-0.225347	-1.38584	0.165796	0.38135	0.221451	0
15610992	-	Rv3856c	82.496	68.1009	0.276651	0.326523	1.38571	0.165836	0.381208	0.221451	0
15607843	rplW	Rv0703	1019.95	1120.98	-0.136264	-0.0863923	-1.3856	0.165868	0.381049	0.221451	0
15607588	ufaA1	Rv0447c	28.5252	41.2557	-0.532354	-0.482483	-1.3852	0.165992	0.381099	0.22148	0
15608961	-	Rv1824	43.3789	59.0857	-0.445817	-0.395946	-1.38096	0.167291	0.383844	0.223076	0
15608560	-	Rv1422	39.1077	53.9858	-0.465127	-0.415256	-1.37977	0.167658	0.384452	0.223429	0
15608992	-	Rv1855c	105.137	130.333	-0.309934	-0.260063	-1.37928	0.167808	0.38456	0.223491	0
15609050	-	Rv1913	9.60287	17.126	-0.83465	-0.784779	-1.37755	0.168342	0.385548	0.224066	0
15608791	argJ	Rv1653	39.2017	54.0492	-0.463358	-0.413486	-1.37512	0.169096	0.387036	0.224931	0
15610543	-	Rv3407	96.4128	120.361	-0.320077	-0.270206	-1.37474	0.169212	0.387066	0.224948	0
15608036	gltA	Rv0896	327.853	376.436	-0.199355	-0.149483	-1.37363	0.169558	0.38762	0.22527	0
15609709	aspS	Rv2572c	26.5063	38.6605	-0.544523	-0.494651	-1.37184	0.170112	0.38865	0.225827	0
15610085	fadD22	Rv2948c	135.968	118.495	0.198438	0.248309	1.37137	0.170261	0.388752	0.225827	0
15609748	-	Rv2611c	49.2577	65.924	-0.420457	-0.370585	-1.37128	0.170289	0.388579	0.225827	0
57117053	-	Rv3077	14.4876	23.5406	-0.700333	-0.650461	-1.37016	0.170636	0.389132	0.225978	0
15609000	-	Rv1863c	202.661	182.444	0.151616	0.201487	1.36967	0.170791	0.389249	0.225978	0
15609944	-	Rv2807	5.85227	11.8523	-1.0181	-0.968233	-1.36964	0.170799	0.38903	0.225978	0
15609250	-	Rv2113	50.8184	39.3805	0.367869	0.417741	1.36958	0.170818	0.388838	0.225978	0
57117002	PE_PGRS44	Rv2591	46.0411	35.133	0.390097	0.439968	1.3677	0.171407	0.389941	0.226438	0
15610439	lpdA	Rv3303c	24.8202	36.547	-0.558237	-0.508365	-1.36754	0.171455	0.389813	0.226438	0
15607466	-	Rv0325	16.7674	26.4531	-0.657772	-0.607901	-1.36747	0.171479	0.38963	0.226438	0
15609560	-	Rv2423	12.0111	20.2756	-0.755383	-0.705512	-1.36612	0.1719	0.39035	0.226642	0
15607607	-	Rv0466	64.4597	83.6017	-0.375133	-0.325262	-1.36606	0.171919	0.390156	0.226642	0
15609363	-	Rv2226	34.7623	48.6345	-0.484459	-0.434587	-1.36598	0.171946	0.38998	0.226642	0
15610177	-	Rv3040c	20.6692	31.3501	-0.600986	-0.551115	-1.36296	0.172896	0.391897	0.227756	0
15607220	-	Rv0078	16.8608	26.5185	-0.653327	-0.603455	-1.36019	0.173769	0.393638	0.228767	0
15610397	fbiA	Rv3261	36.6156	50.7947	-0.472217	-0.422345	-1.35954	0.173975	0.393865	0.228899	0
15609720	relA	Rv2583c	106.916	132.014	-0.304215	-0.254343	-1.35897	0.174155	0.394036	0.2289	0
15608420	oppA	Rv1280c	83.6425	105.566	-0.335844	-0.285973	-1.35888	0.174185	0.393866	0.2289	0
15608728	-	Rv1590	96.9368	120.692	-0.316216	-0.266344	-1.35786	0.174507	0.394355	0.229184	0
57116804	-	Rv0966c	65.954	85.2157	-0.369659	-0.319788	-1.35726	0.174698	0.394546	0.229295	0
15607257	hddA	Rv0115	10.5609	18.2847	-0.791909	-0.742038	-1.35588	0.175139	0.395304	0.229736	0
57117170	parB	Rv3917c	154.765	136.674	0.179336	0.229207	1.35503	0.175409	0.395674	0.229753	0
15609163	-	Rv2026c	6.39436	12.554	-0.973274	-0.923403	-1.35482	0.175475	0.395586	0.229753	0
15609841	-	Rv2704	125.683	153.076	-0.284467	-0.234596	-1.35439	0.175612	0.395655	0.229753	0
15609467	lppP	Rv2330c	9.82467	17.2847	-0.815012	-0.765141	-1.35389	0.175772	0.395779	0.229753	0
15609666	-	Rv2529	22.2467	14.6803	0.599707	0.649578	1.35357	0.175875	0.395772	0.229753	0
15607604	-	Rv0463	116.025	99.8738	0.216254	0.266125	1.3535	0.175897	0.395584	0.229753	0
57116720	PPE6	Rv0305c	51.3655	68.1907	-0.408776	-0.358904	-1.35343	0.175918	0.395392	0.229753	0
15607917	purB	Rv0777	65.5809	84.7281	-0.369565	-0.319694	-1.353	0.176056	0.395466	0.229753	0
15607940	pepC	Rv0800	20.6454	31.2378	-0.597472	-0.5476	-1.35266	0.176164	0.39547	0.229753	0
15610607	-	Rv3471c	4.41558	9.65983	-1.12939	-1.07952	-1.35228	0.176287	0.395509	0.229753	0
57116964	-	Rv2307A	81.0535	67.166	0.271144	0.321016	1.35166	0.176483	0.395711	0.229753	0
57117095	PPE55	Rv3347c	67.3147	54.5102	0.304394	0.354265	1.35156	0.176518	0.395552	0.229753	0
57116774	PE_PGRS10	Rv0747	63.7011	51.2075	0.314965	0.364836	1.35153	0.176526	0.395334	0.229753	0
15610919	rfbD	Rv3783	68.2483	87.7846	-0.363176	-0.313305	-1.35116	0.176643	0.39536	0.229768	0
57116689	PPE1	Rv0096	14.9064	23.9446	-0.683768	-0.633896	-1.35055	0.176839	0.395562	0.229885	0
15610049	-	Rv2912c	37.962	52.2988	-0.462222	-0.41235	-1.34921	0.177268	0.396284	0.230006	0
15610767	-	Rv3631	28.5809	40.9913	-0.520269	-0.470397	-1.34899	0.17734	0.396209	0.230006	0
15608648	-	Rv1510	43.5644	58.9543	-0.436448	-0.386577	-1.34897	0.177345	0.395983	0.230006	0
57116924	PE_PGRS34	Rv1840c	49.8596	38.7055	0.36533	0.415202	1.34894	0.177355	0.395769	0.230006	0
57116826	PE_PGRS22	Rv1091	60.4973	48.3218	0.324197	0.374069	1.34827	0.177571	0.396013	0.230148	0
15609047	-	Rv1910c	57.9556	75.8188	-0.387606	-0.337734	-1.34789	0.177695	0.396054	0.230172	0
15607500	-	Rv0359	69.1254	56.2128	0.298318	0.348189	1.34754	0.177805	0.396065	0.230178	0
15609287	ftsZ	Rv2150c	325.007	302.122	0.10534	0.155212	1.347	0.17798	0.396218	0.230267	0
57116771	mapA	Rv0734	64.5656	83.4708	-0.370505	-0.320634	-1.34665	0.178092	0.396232	0.230275	0
57117143	-	Rv3678A	417.245	472.726	-0.180109	-0.130237	-1.34568	0.178405	0.396691	0.230542	0
15607696	-	Rv0556	107.843	92.2781	0.224871	0.274742	1.34514	0.178581	0.396847	0.230632	0
15609796	-	Rv2659c	22.7152	15.1261	0.586619	0.636491	1.34323	0.179197	0.39798	0.231291	0
57116749	gabP	Rv0522	55.0483	72.3659	-0.394612	-0.34474	-1.34252	0.179428	0.398255	0.231395	0
15608494	-	Rv1354c	15.6187	24.7997	-0.66705	-0.617179	-1.34209	0.179566	0.398326	0.231395	0
15609982	proS	Rv2845c	113.515	97.6676	0.216925	0.266797	1.342	0.179598	0.398159	0.231395	0
15609599	tig	Rv2462c	232.146	211.568	0.133909	0.183781	1.34123	0.179847	0.398475	0.231579	0
15610286	nuoF	Rv3150	109.378	134.49	-0.298166	-0.248294	-1.34044	0.180104	0.398809	0.231641	0
15607946	cpsY	Rv0806c	77.1719	97.8962	-0.343177	-0.293306	-1.34042	0.180108	0.398582	0.231641	0
15608202	-	Rv1062	19.97	30.2915	-0.601083	-0.551212	-1.33996	0.180258	0.398678	0.231697	0
15609358	glnE	Rv2221c	60.3501	78.4951	-0.379246	-0.329375	-1.33946	0.180419	0.398799	0.231767	0
15610713	-	Rv3577	21.9384	32.7231	-0.576852	-0.526981	-1.33709	0.181195	0.400276	0.232599	0
15609996	-	Rv2859c	25.7752	37.4538	-0.539128	-0.489256	-1.33679	0.181293	0.400256	0.232599	0
15608813	-	Rv1675c	10.9074	18.6251	-0.771943	-0.722072	-1.33623	0.181473	0.400419	0.232599	0
15609138	-	Rv2001	9.39411	16.599	-0.821271	-0.7714	-1.33617	0.181495	0.400231	0.232599	0
15609006	-	Rv1869c	107.213	91.8152	0.223673	0.273545	1.33563	0.181669	0.400379	0.232679	0
15608998	-	Rv1861	106.338	130.969	-0.300569	-0.250697	-1.33502	0.181871	0.400587	0.232679	0
15610583	-	Rv3447c	3.38873	8.01932	-1.24273	-1.19286	-1.33499	0.181879	0.400369	0.232679	0
15610936	pks13	Rv3800c	746.056	826.048	-0.146943	-0.0970711	-1.33377	0.18228	0.401016	0.233055	0
15610661	-	Rv3525c	25.1512	36.6564	-0.54344	-0.493568	-1.33314	0.182487	0.401235	0.233182	0
15608729	-	Rv1591	77.8893	98.6032	-0.34021	-0.290338	-1.33233	0.182752	0.401582	0.233384	0
15608652	-	Rv1514c	10.1609	17.6018	-0.792702	-0.742831	-1.33155	0.183007	0.401906	0.233573	0
15607510	-	Rv0369c	21.0202	31.5284	-0.584872	-0.535	-1.33057	0.18333	0.402379	0.233844	0
15608498	-	Rv1358	8.44696	15.2789	-0.855039	-0.805168	-1.33024	0.183439	0.402382	0.233844	0
15608918	-	Rv1780	94.2054	117.139	-0.314343	-0.264472	-1.32875	0.18393	0.403222	0.233844	0
15610696	fadE30	Rv3560c	14.5249	23.3006	-0.68184	-0.631969	-1.32866	0.183961	0.403054	0.233844	0
15610114	thiL	Rv2977c	103.385	88.3089	0.22739	0.277262	1.32853	0.184002	0.402908	0.233844	0
15608416	-	Rv1276c	20.432	30.7787	-0.591101	-0.54123	-1.32853	0.184003	0.402674	0.233844	0
15610466	dacB1	Rv3330	24.5213	35.8354	-0.547348	-0.497477	-1.32766	0.18429	0.403066	0.233844	0
15610044	rimM	Rv2907c	41.4449	31.385	0.401121	0.450993	1.32761	0.184307	0.402869	0.233844	0
15610793	-	Rv3657c	11.1892	18.9443	-0.759652	-0.709781	-1.32752	0.184338	0.402701	0.233844	0
15607435	tam	Rv0294	10.7996	18.4263	-0.770781	-0.72091	-1.32721	0.18444	0.402688	0.233844	0
15609704	-	Rv2567	35.2874	48.8709	-0.469823	-0.419951	-1.32654	0.184661	0.402936	0.233844	0
15609543	-	Rv2406c	425.415	480.965	-0.17706	-0.127188	-1.32629	0.184743	0.40288	0.233844	0
15607260	oxcA	Rv0118c	17.6159	27.2244	-0.628025	-0.578154	-1.3262	0.184775	0.402715	0.233844	0
15607415	-	Rv0274	90.7516	113.175	-0.318566	-0.268695	-1.32596	0.184853	0.402651	0.233844	0
15609999	-	Rv2862c	27.677	39.6796	-0.519709	-0.469837	-1.32578	0.184914	0.402548	0.233844	0
15608415	lprC	Rv1275	124.193	150.899	-0.281008	-0.231137	-1.32569	0.184941	0.402373	0.233844	0
15608156	lpqT	Rv1016c	55.6299	72.8333	-0.388739	-0.338868	-1.32525	0.185087	0.402456	0.233863	0
15609528	nirA	Rv2391	182.465	215.752	-0.241755	-0.191884	-1.325	0.185171	0.402406	0.233863	0
57117070	whiB7	Rv3197A	263.682	305.064	-0.210313	-0.160442	-1.32465	0.185287	0.402423	0.233873	0
15610120	-	Rv2983	43.6246	58.7504	-0.429457	-0.379586	-1.32389	0.18554	0.402739	0.234056	0
15607647	mmpS2	Rv0506	111.523	96.0711	0.215171	0.265042	1.32183	0.186226	0.403994	0.234786	0
15608315	fadH	Rv1175c	72.2708	91.9979	-0.348188	-0.298317	-1.32047	0.18668	0.404743	0.235221	0
15608757	-	Rv1619	25.6049	37.0888	-0.534564	-0.484692	-1.31889	0.187206	0.405648	0.235679	0
15610161	trmU	Rv3024c	50.2624	66.4921	-0.403701	-0.35383	-1.31873	0.187259	0.40553	0.235679	0
15608477	-	Rv1337	161.543	143.791	0.167951	0.217823	1.31823	0.187428	0.40566	0.235754	0
15608478	murI	Rv1338	93.0454	78.7757	0.240185	0.290056	1.31559	0.188313	0.40734	0.23673	0
15607233	mtn	Rv0091	18.2166	27.8997	-0.614998	-0.565127	-1.31526	0.188423	0.407342	0.236731	0
15607738	-	Rv0598c	161.371	192.168	-0.251984	-0.202112	-1.3148	0.188579	0.407443	0.236754	0
15607694	bpoC	Rv0554	29.8849	21.3737	0.483583	0.533455	1.31456	0.188658	0.40738	0.236754	0
15607941	-	Rv0801	38.3953	52.45	-0.450015	-0.400144	-1.31394	0.188865	0.407592	0.236877	0
15607912	purD	Rv0772	13.8738	22.3569	-0.688361	-0.638489	-1.31342	0.189043	0.407739	0.236962	0
15607547	-	Rv0406c	21.4967	31.9762	-0.572884	-0.523012	-1.31269	0.189288	0.408034	0.237134	0
15610107	lipN	Rv2970c	73.3853	93.1471	-0.344018	-0.294147	-1.31106	0.189837	0.408981	0.237599	0
15609520	mbtB	Rv2383c	11.2203	18.8817	-0.750882	-0.70101	-1.31094	0.189879	0.408835	0.237599	0
15609010	-	Rv1873	36.607	50.2789	-0.457835	-0.407963	-1.30982	0.190256	0.409411	0.237897	0
57117061	moaE1	Rv3119	95.5914	118.413	-0.308877	-0.259006	-1.30959	0.190335	0.409347	0.237897	0
15609658	bcp	Rv2521	50.4084	66.5512	-0.4008	-0.350928	-1.30916	0.190482	0.409426	0.237943	0
15609963	-	Rv2826c	29.6627	41.9214	-0.499035	-0.449163	-1.30743	0.191067	0.410449	0.23842	0
15608583	devB	Rv1445c	70.5686	89.8657	-0.348745	-0.298873	-1.30738	0.191083	0.410248	0.23842	0
15610806	ephE	Rv3670	18.5311	28.2274	-0.607146	-0.557275	-1.30635	0.191432	0.410761	0.238587	0
15609958	-	Rv2821c	38.4696	52.4597	-0.44749	-0.397618	-1.30634	0.191437	0.410535	0.238587	0
15609002	-	Rv1865c	17.5269	26.96	-0.621247	-0.571375	-1.3058	0.191621	0.410695	0.23868	0
15607909	-	Rv0769	28.4087	40.3701	-0.506956	-0.457085	-1.30385	0.192286	0.411884	0.239371	0
15607871	-	Rv0731c	45.0066	60.1206	-0.417721	-0.36785	-1.30047	0.193438	0.414115	0.240566	0
15611031	-	Rv3895c	36.3407	49.8662	-0.456474	-0.406603	-1.30039	0.193467	0.41394	0.240566	0
15610640	fadE26	Rv3504	56.7103	45.3528	0.322419	0.372291	1.29958	0.193743	0.414294	0.240644	0
15607918	cyp126	Rv0778	49.873	65.8139	-0.400133	-0.350262	-1.29956	0.193751	0.414075	0.240644	0
15608845	-	Rv1707	172.796	204.509	-0.243094	-0.193223	-1.29871	0.194045	0.414464	0.240871	0
15609515	mbtG	Rv2378c	13.9486	22.3504	-0.680179	-0.630307	-1.29824	0.194206	0.414572	0.240934	0
15607344	-	Rv0203	54.3106	70.9599	-0.38577	-0.335898	-1.2973	0.194528	0.415022	0.241195	0
15609123	-	Rv1986	58.424	46.9542	0.315308	0.36518	1.29548	0.195156	0.416124	0.241836	0
15607354	-	Rv0213c	63.0454	51.1849	0.300673	0.350545	1.29509	0.195289	0.416172	0.241863	0
15609582	ndk	Rv2445c	48.956	64.6845	-0.401934	-0.352062	-1.29458	0.195466	0.416311	0.241944	0
15608688	fadD11	Rv1550	18.5959	28.2104	-0.601246	-0.551374	-1.29346	0.195853	0.416898	0.242179	0
15608360	-	Rv1220c	56.5222	73.4807	-0.378549	-0.328677	-1.29338	0.195878	0.416715	0.242179	0
15610911	lipE	Rv3775	58.6961	75.989	-0.372525	-0.322654	-1.29252	0.196178	0.417115	0.242411	0
15607530	purT	Rv0389	15.7195	24.5636	-0.643967	-0.594095	-1.29088	0.196745	0.418083	0.242974	0
57117171	parA	Rv3918c	111.723	96.7285	0.207909	0.257781	1.28838	0.197614	0.419691	0.243908	0
57116795	PPE14	Rv0915c	14.459	22.9281	-0.665152	-0.615281	-1.28691	0.198127	0.420542	0.244403	0
15607986	-	Rv0846c	48.8704	38.37	0.348982	0.398854	1.28655	0.198251	0.420566	0.244417	0
15608101	-	Rv0961	65.0461	83.2359	-0.355744	-0.305872	-1.28613	0.198397	0.420638	0.244459	0
15610346	-	Rv3210c	81.7593	102.335	-0.323839	-0.273967	-1.28441	0.198997	0.421672	0.24501	0
57116814	PE8	Rv1040c	43.4754	33.5456	0.374076	0.423948	1.28421	0.19907	0.421586	0.24501	0
57116969	PE23	Rv2328	18.8798	28.4906	-0.593642	-0.543771	-1.28363	0.199272	0.421776	0.24512	0
15608190	-	Rv1050	4.1641	8.97827	-1.10843	-1.05856	-1.28304	0.199479	0.421975	0.245236	0
15610509	echA18	Rv3373	19.5881	29.358	-0.583772	-0.5339	-1.28156	0.199997	0.422831	0.245733	0
15610881	-	Rv3745c	16.9741	26.0805	-0.619637	-0.569766	-1.28106	0.200172	0.422962	0.245809	0
15607582	-	Rv0441c	250.999	231.233	0.118332	0.168203	1.27988	0.200587	0.423601	0.246156	0
15608280	-	Rv1140	45.5476	60.5242	-0.410138	-0.360267	-1.27961	0.200681	0.423559	0.246156	0
57116991	-	Rv2438A	41.6932	31.9997	0.381756	0.431627	1.27869	0.201007	0.424009	0.246418	0
15608849	-	Rv1711	47.2612	62.5018	-0.403244	-0.353372	-1.27699	0.201605	0.425029	0.246843	0
15607180	-	Rv0038	187.137	219.899	-0.232751	-0.182879	-1.2769	0.201639	0.424861	0.246843	0
15610715	-	Rv3579c	68.6206	56.5096	0.280145	0.330017	1.27655	0.20176	0.424877	0.246843	0
15610626	otsA	Rv3490	280.503	260.175	0.108537	0.158409	1.27642	0.201809	0.424741	0.246843	0
15610031	xerC	Rv2894c	78.5097	65.6903	0.257191	0.307063	1.27554	0.202117	0.425151	0.247081	0
57117135	PPE65	Rv3621c	8.47991	15.0156	-0.824344	-0.774473	-1.27522	0.202231	0.425151	0.247082	0
15610863	-	Rv3727	96.5414	82.5836	0.225293	0.275164	1.27456	0.202466	0.425405	0.247229	0
15607905	-	Rv0765c	20.124	29.9514	-0.573708	-0.523837	-1.27227	0.203279	0.426874	0.247947	0
15609978	nusA	Rv2841c	132.652	116.872	0.182711	0.232583	1.27221	0.203298	0.426676	0.247947	0
57116856	carB	Rv1384	23.6637	34.3108	-0.535984	-0.486112	-1.27194	0.203396	0.42664	0.247947	0
15608570	-	Rv1432	11.0545	18.4167	-0.736382	-0.686511	-1.27111	0.203691	0.427021	0.248168	0
15610023	-	Rv2886c	22.3047	15.1926	0.553973	0.603844	1.26993	0.20411	0.427658	0.248539	0
15610698	fadE31	Rv3562	14.6937	23.0939	-0.652318	-0.602447	-1.26743	0.205002	0.429288	0.249486	0
57116788	PE_PGRS13	Rv0833	56.0312	45.0584	0.314435	0.364306	1.26582	0.205576	0.430248	0.250044	0
15608240	-	Rv1100	98.9745	121.526	-0.296135	-0.246263	-1.26421	0.206155	0.43122	0.250608	0
15609013	bfrA	Rv1876	189.289	171.532	0.142114	0.191985	1.26335	0.206463	0.431621	0.250842	0
15609911	-	Rv2774c	44.6355	34.7809	0.359899	0.40977	1.26081	0.207378	0.433293	0.251483	0
15609159	-	Rv2022c	100.127	122.771	-0.294134	-0.244263	-1.26078	0.207387	0.433069	0.251483	0
15607297	pntAa	Rv0155	14.9913	23.4257	-0.643967	-0.594095	-1.26063	0.207443	0.432944	0.251483	0
57116885	treY	Rv1563c	13.9546	22.1018	-0.663419	-0.613548	-1.26032	0.207553	0.432932	0.251483	0
15608915	cyp144	Rv1777	11.3228	18.6996	-0.72377	-0.673899	-1.26005	0.207651	0.432896	0.251483	0
57117033	-	Rv2877c	166.656	149.717	0.154631	0.204503	1.25996	0.207685	0.432725	0.251483	0
57116859	cyp132	Rv1394c	85.0621	72.0016	0.240488	0.290359	1.25912	0.207986	0.43311	0.251707	0
15609967	-	Rv2830c	100.43	123.08	-0.293409	-0.243538	-1.25878	0.208109	0.433126	0.251715	0
15608622	inhA	Rv1484	49.2932	64.663	-0.391554	-0.341682	-1.25846	0.208224	0.433125	0.251715	0
15610695	-	Rv3559c	24.9041	35.7066	-0.519807	-0.469936	-1.25789	0.20843	0.433312	0.251715	0
15610060	-	Rv2923c	35.6916	26.8364	0.41139	0.461261	1.25783	0.208455	0.433123	0.251715	0
15608161	-	Rv1021	35.0393	47.8752	-0.450303	-0.400432	-1.25617	0.209054	0.434127	0.251917	0
15607210	-	Rv0068	22.5795	32.8488	-0.540826	-0.490955	-1.25588	0.209158	0.434101	0.251917	0
15607439	-	Rv0298	955.579	933.689	0.0334328	0.0833043	1.25566	0.20924	0.43403	0.251917	0
15608593	-	Rv1455	10.9163	18.1406	-0.732735	-0.682863	-1.25563	0.20925	0.433811	0.251917	0
15608522	-	Rv1382	11.3635	18.7243	-0.720508	-0.670637	-1.25549	0.209301	0.433676	0.251917	0
15607780	rplK	Rv0640	1142.5	1121.94	0.026197	0.0760685	1.25544	0.209318	0.43347	0.251917	0
57116758	-	Rv0600c	9.92156	16.8267	-0.762109	-0.712238	-1.25492	0.209508	0.433625	0.252006	0
15607593	-	Rv0452	111.65	135.614	-0.280517	-0.230646	-1.25418	0.209775	0.433938	0.2521	0
57116746	serB1	Rv0505c	151.731	135.448	0.163773	0.213644	1.25396	0.209858	0.433869	0.2521	0
15608826	mpg	Rv1688	8.73304	15.2364	-0.80297	-0.753099	-1.25375	0.209934	0.433786	0.2521	0
15610108	-	Rv2971	134.606	161.242	-0.260485	-0.210614	-1.25315	0.21015	0.433994	0.25222	0
15609531	ggtB	Rv2394	104.796	90.6757	0.208803	0.258674	1.25193	0.210594	0.434671	0.252614	0
15610451	cdd	Rv3315c	15.2502	23.6893	-0.635405	-0.585533	-1.25129	0.21083	0.434917	0.252672	0
15609354	lipB	Rv2217	122.263	147.439	-0.270132	-0.22026	-1.25109	0.210901	0.434823	0.252672	0
15607451	-	Rv0310c	44.4107	58.8742	-0.406728	-0.356856	-1.25084	0.210992	0.434771	0.252672	0
15608589	ctaB	Rv1451	79.53	99.306	-0.320381	-0.27051	-1.25004	0.211283	0.435132	0.252882	0
15609368	cobC	Rv2231c	11.4845	18.8433	-0.714356	-0.664485	-1.24925	0.211574	0.435491	0.253026	0
15609066	-	Rv1929c	28.7581	40.2948	-0.486624	-0.436753	-1.24908	0.211636	0.43538	0.253026	0
15608102	lprP	Rv0962c	26.5484	37.6221	-0.502954	-0.453083	-1.24853	0.211837	0.435552	0.253126	0
15607212	glyA2	Rv0070c	35.0552	47.8142	-0.447813	-0.397941	-1.2481	0.211994	0.435636	0.253175	0
15610564	-	Rv3428c	2.80477	6.75808	-1.26873	-1.21886	-1.2466	0.212544	0.436526	0.253692	0
15608291	-	Rv1151c	55.4805	71.69	-0.369792	-0.31992	-1.24538	0.212993	0.437209	0.253974	0
15609893	hsdM	Rv2756c	16.1747	24.815	-0.617476	-0.567605	-1.24532	0.213013	0.437011	0.253974	0
15609040	-	Rv1903	61.7135	78.8693	-0.353878	-0.304007	-1.2447	0.21324	0.437236	0.254105	0
57117081	manB	Rv3264c	57.2014	73.6644	-0.364917	-0.315046	-1.24423	0.213416	0.437357	0.254109	0
15609405	cyp128	Rv2268c	7.48546	13.4965	-0.850418	-0.800546	-1.24406	0.213477	0.437243	0.254109	0
15609450	-	Rv2313c	107.37	130.641	-0.283011	-0.233139	-1.24374	0.213595	0.437243	0.254109	0
15607971	-	Rv0831c	353.303	332.608	0.087081	0.136953	1.24314	0.213815	0.437454	0.254167	0
15610533	phyA	Rv3397c	13.4887	21.3894	-0.665152	-0.615281	-1.24298	0.213877	0.437343	0.254167	0
15608984	-	Rv1847	165.742	149.15	0.152173	0.202044	1.24192	0.214266	0.437899	0.25449	0
15608316	-	Rv1176c	30.3358	42.1161	-0.473348	-0.423476	-1.24103	0.214595	0.438331	0.254712	0
15607537	-	Rv0396	17.1994	11.1062	0.630989	0.68086	1.24072	0.214708	0.438323	0.254712	0
15610463	-	Rv3327	48.5441	63.5846	-0.389383	-0.339511	-1.24046	0.214804	0.438281	0.254712	0
15610447	-	Rv3311	46.1752	60.7918	-0.396759	-0.346887	-1.23768	0.215835	0.440143	0.255794	0
15608793	argD	Rv1655	34.8886	47.4968	-0.445073	-0.395202	-1.23597	0.216468	0.441194	0.256405	0
15610215	hab	Rv3078	27.3722	38.4951	-0.491964	-0.442092	-1.23465	0.216962	0.441959	0.25685	0
15609840	sigA	Rv2703	459.302	514.56	-0.163896	-0.114024	-1.23268	0.217697	0.443215	0.257353	0
57116683	fadD34	Rv0035	20.5684	30.1884	-0.553566	-0.503695	-1.23247	0.217773	0.443128	0.257353	0
15607949	purM	Rv0809	265.437	246.412	0.107294	0.157166	1.23218	0.217884	0.443113	0.257353	0
15609790	-	Rv2653c	17.9513	26.9429	-0.585823	-0.535951	-1.23199	0.217951	0.44301	0.257353	0
15608077	-	Rv0937c	70.7568	89.0619	-0.33194	-0.282068	-1.23192	0.217979	0.442825	0.257353	0
15610329	-	Rv3193c	69.1783	87.2445	-0.334743	-0.284872	-1.23081	0.218395	0.44343	0.257591	0
15607670	-	Rv0530	211.271	193.511	0.126675	0.176547	1.23067	0.218447	0.443295	0.257591	0
15607184	-	Rv0042c	33.8458	46.1979	-0.448853	-0.398982	-1.22981	0.218768	0.443706	0.257591	0
15609815	hemE	Rv2678c	71.2792	59.4824	0.261017	0.310888	1.22971	0.218807	0.443543	0.257591	0
15607927	-	Rv0787	117.569	103.126	0.1891	0.238971	1.22922	0.218988	0.443669	0.257591	0
15608649	gmdA	Rv1511	76.3693	95.4172	-0.321257	-0.271385	-1.2291	0.219034	0.443523	0.257591	0
15610867	ligC	Rv3731	35.9052	48.6324	-0.437724	-0.387852	-1.22897	0.219083	0.443383	0.257591	0
15608587	tkt	Rv1449c	164.371	193.775	-0.237433	-0.187561	-1.22832	0.219325	0.443632	0.257591	0
15607848	rplP	Rv0708	547.731	609.467	-0.15408	-0.104209	-1.22822	0.219365	0.443473	0.257591	0
15610221	lipR	Rv3084	14.9225	23.1143	-0.6313	-0.581429	-1.22822	0.219366	0.443235	0.257591	0
15608348	-	Rv1208	69.9718	88.109	-0.332516	-0.282645	-1.22769	0.219562	0.443392	0.257682	0
15608553	ribA2	Rv1415	150.922	178.838	-0.24485	-0.194978	-1.22511	0.220535	0.445116	0.258472	0
15608935	-	Rv1798	202.389	184.977	0.12979	0.179662	1.22511	0.220535	0.444876	0.258472	0
15609851	-	Rv2714	205.724	188.224	0.128259	0.17813	1.22496	0.220591	0.44475	0.258472	0
57116692	PE_PGRS2	Rv0124	28.454	20.7342	0.456616	0.506488	1.22356	0.221118	0.445571	0.258949	0
15608211	echA9	Rv1071c	30.7423	42.4319	-0.464924	-0.415053	-1.22268	0.22145	0.446001	0.259199	0
15610730	-	Rv3594	64.9283	53.6729	0.274653	0.324525	1.22223	0.22162	0.446104	0.259258	0
15608063	-	Rv0923c	192.176	175.112	0.134152	0.184024	1.22185	0.221764	0.446152	0.259287	0
15610670	-	Rv3534c	68.8576	57.3658	0.263426	0.313297	1.2175	0.223416	0.449234	0.261078	0
15610983	-	Rv3847	148.952	176.478	-0.244634	-0.194763	-1.2157	0.2241	0.450368	0.261737	0
15607645	-	Rv0504c	102.6	89.1009	0.203521	0.253393	1.21456	0.224534	0.450997	0.26203	0
15610991	ethR	Rv3855	33.5639	45.7138	-0.445722	-0.395851	-1.21441	0.224593	0.450873	0.26203	0
15610131	-	Rv2994	72.8406	91.1919	-0.324163	-0.274291	-1.21383	0.224812	0.451072	0.262146	0
15610812	-	Rv3676	258.964	297.156	-0.198471	-0.148599	-1.21335	0.224995	0.451197	0.262219	0
15609457	rocE	Rv2320c	13.1819	20.7964	-0.657772	-0.607901	-1.21247	0.225331	0.451629	0.262336	0
15608216	lipU	Rv1076	103.39	89.8783	0.20205	0.251921	1.21246	0.225338	0.4514	0.262336	0
15607591	mmpL4	Rv0450c	202.773	235.7	-0.21709	-0.167218	-1.21206	0.225488	0.451459	0.262371	0
15610547	guaB2	Rv3411c	203.463	186.294	0.127184	0.177056	1.21109	0.225862	0.451966	0.262665	0
57116768	fusA1	Rv0684	451.655	505.604	-0.162787	-0.112915	-1.21024	0.226185	0.45237	0.2629	0
15608222	mca	Rv1082	114.043	137.528	-0.270149	-0.220278	-1.2084	0.226892	0.453542	0.263475	0
15608287	-	Rv1147	57.469	46.9329	0.292187	0.342058	1.20833	0.226922	0.453359	0.263475	0
15607218	-	Rv0076c	57.235	73.2546	-0.356022	-0.306151	-1.20759	0.227205	0.453683	0.263663	0
57117152	PE34	Rv3746c	14.0352	21.8474	-0.638407	-0.588536	-1.20719	0.22736	0.453748	0.263701	0
15608166	-	Rv1026	14.9008	22.9398	-0.622466	-0.572594	-1.20682	0.2275	0.453787	0.263724	0
15607319	-	Rv0178	247.02	283.966	-0.201086	-0.151215	-1.20644	0.227649	0.453841	0.263755	0
15610470	-	Rv3334	58.1015	74.2305	-0.353438	-0.303567	-1.20589	0.227861	0.454022	0.26386	0
15608882	-	Rv1744c	92.6745	113.511	-0.292591	-0.24272	-1.20496	0.228217	0.45449	0.264053	0
15609662	-	Rv2525c	94.1429	81.2252	0.212925	0.262797	1.20463	0.228344	0.454501	0.264053	0
15610433	nei	Rv3297	62.837	51.9245	0.275199	0.32507	1.20429	0.228477	0.454523	0.264053	0
57116721	-	Rv0318c	20.9593	30.446	-0.538661	-0.48879	-1.2042	0.228513	0.454353	0.264053	0
15610659	ltp3	Rv3523	74.6841	62.9516	0.246558	0.296429	1.20321	0.228896	0.454873	0.264355	0
15609221	-	Rv2084	34.7017	46.9385	-0.435763	-0.385892	-1.20168	0.229488	0.455806	0.264559	0
15607978	lpqR	Rv0838	32.0098	43.7453	-0.450615	-0.400743	-1.20163	0.229505	0.4556	0.264559	0
15607880	-	Rv0740	207.211	190.131	0.124106	0.173977	1.20158	0.229526	0.455399	0.264559	0
15610002	-	Rv2865	52.9557	68.2433	-0.365902	-0.31603	-1.2011	0.229712	0.455525	0.264559	0
15609574	-	Rv2437	71.4862	59.9918	0.2529	0.302771	1.20103	0.229741	0.455342	0.264559	0
15609727	fadD9	Rv2590	74.9891	93.4569	-0.317621	-0.267749	-1.20087	0.229803	0.455224	0.264559	0
57116704	gabD1	Rv0234c	39.6057	52.6995	-0.41208	-0.362208	-1.20006	0.230115	0.4556	0.264777	0
15610137	-	Rv3000	82.17	70.0405	0.230422	0.280294	1.19672	0.231417	0.457937	0.266135	0
15608881	pknE	Rv1743	46.761	61.0007	-0.383518	-0.333646	-1.19522	0.232001	0.458849	0.266666	0
15607278	cyp138	Rv0136	76.5821	95.1592	-0.313337	-0.263465	-1.19325	0.23277	0.460126	0.267287	0
15610243	fprA	Rv3106	48.9585	63.5279	-0.375829	-0.325958	-1.19321	0.232787	0.459918	0.267287	0
15608443	-	Rv1303	57.2499	73.0725	-0.352055	-0.302183	-1.19128	0.233546	0.461172	0.268016	0
15607305	-	Rv0163	28.6122	39.5926	-0.4686	-0.418728	-1.19076	0.233747	0.461327	0.268105	0
15610027	rpsB	Rv2890c	841.829	822.066	0.0342732	0.0841446	1.19019	0.233971	0.461525	0.268221	0
15609145	-	Rv2008c	20.1532	29.3258	-0.541163	-0.491292	-1.18737	0.235081	0.46347	0.269265	0
15609347	ilvE	Rv2210c	62.3383	78.8574	-0.339127	-0.289255	-1.18725	0.235129	0.463321	0.269265	0
15607634	-	Rv0493c	22.0708	31.6635	-0.520684	-0.470813	-1.18657	0.235399	0.463608	0.269431	0
15611045	-	Rv3909	38.8256	51.6378	-0.41142	-0.361549	-1.18589	0.235668	0.463893	0.269597	0
15608265	-	Rv1125	14.3937	22.1505	-0.621895	-0.572024	-1.18482	0.23609	0.464481	0.269868	0
15609412	-	Rv2275	9.57623	15.9631	-0.737207	-0.687335	-1.18466	0.236153	0.46436	0.269868	0
15607486	-	Rv0345	93.3224	113.922	-0.28775	-0.237879	-1.18406	0.23639	0.464581	0.269997	0
15607230	-	Rv0088	130.413	116.1	0.16773	0.217601	1.18324	0.236712	0.464971	0.270195	0
15609375	ahpE	Rv2238c	70.4314	88.0337	-0.321838	-0.271966	-1.18299	0.236812	0.464923	0.270195	0
15607265	-	Rv0123	31.0981	42.4754	-0.449801	-0.399929	-1.18183	0.237275	0.465587	0.270581	0
15609671	efp	Rv2534c	353.967	334.885	0.0799507	0.129822	1.18099	0.237608	0.465996	0.27079	0
15609389	-	Rv2252	9.29646	15.5732	-0.744309	-0.694438	-1.18074	0.237707	0.465946	0.27079	0
15607847	rpsC	Rv0707	601.151	664.934	-0.145484	-0.0956124	-1.17886	0.238455	0.467168	0.271385	0
57116994	pepN	Rv2467	47.8392	62.0665	-0.37562	-0.325749	-1.17869	0.238521	0.467051	0.271385	0
15610866	-	Rv3730c	37.5999	50.1236	-0.414761	-0.36489	-1.17848	0.238604	0.46697	0.271385	0
15608434	thrA	Rv1294	56.3103	71.8183	-0.350951	-0.30108	-1.17692	0.239228	0.467945	0.271819	0
15607920	hemH	Rv0780	29.0125	39.9459	-0.461375	-0.411504	-1.1769	0.239235	0.467716	0.271819	0
15607587	-	Rv0446c	51.3788	66.1327	-0.364189	-0.314318	-1.17632	0.239466	0.467922	0.271833	0
15608256	-	Rv1116	43.1018	56.5328	-0.391339	-0.341468	-1.17599	0.239598	0.467935	0.271833	0
15608155	rplY	Rv1015c	164.23	192.581	-0.229749	-0.179877	-1.17593	0.239624	0.467741	0.271833	0
15610895	proX	Rv3759c	87.054	106.733	-0.294024	-0.244153	-1.17504	0.23998	0.468193	0.271994	0
15608047	-	Rv0907	24.3804	34.3691	-0.49539	-0.445519	-1.17495	0.240015	0.468017	0.271994	0
15608139	-	Rv0999	27.5453	38.1635	-0.470386	-0.420515	-1.1737	0.240516	0.468748	0.272419	0
15608034	-	Rv0894	17.4218	25.8488	-0.569208	-0.519336	-1.17268	0.240923	0.469299	0.27263	0
15607232	-	Rv0090	11.0097	17.7555	-0.689481	-0.63961	-1.1723	0.241076	0.469352	0.27263	0
15609222	-	Rv2085	14.8975	22.6926	-0.607146	-0.557275	-1.1713	0.24148	0.469893	0.27263	0
15609032	-	Rv1895	31.575	42.9433	-0.443648	-0.393776	-1.17128	0.241485	0.469659	0.27263	0
15608318	-	Rv1178	156.04	183.459	-0.233542	-0.18367	-1.17117	0.241532	0.469506	0.27263	0
15609295	murE	Rv2158c	50.4431	40.8394	0.304695	0.354567	1.17091	0.241635	0.469463	0.27263	0
15610929	embC	Rv3793	34.6929	46.625	-0.426464	-0.376593	-1.17069	0.241725	0.469394	0.27263	0
15608643	-	Rv1505c	16.0499	24.1295	-0.588232	-0.53836	-1.17065	0.241741	0.46918	0.27263	0
15608697	ilvA	Rv1559	135.504	121.192	0.161045	0.210916	1.17042	0.241831	0.469111	0.27263	0
15610690	fdxB	Rv3554	16.3458	24.4864	-0.583062	-0.533191	-1.169	0.242405	0.469981	0.273135	0
15610514	-	Rv3378c	18.8775	27.6109	-0.548574	-0.498702	-1.16801	0.242803	0.470509	0.27341	0
15607761	-	Rv0621	24.3541	34.2772	-0.493084	-0.443213	-1.16777	0.2429	0.470454	0.27341	0
15609266	-	Rv2129c	108.183	130.241	-0.267711	-0.21784	-1.16342	0.244659	0.473615	0.275247	0
15609542	-	Rv2405	257.855	240.514	0.100436	0.150308	1.16283	0.244897	0.473831	0.275372	0
15607369	-	Rv0228	36.6017	48.789	-0.414646	-0.364774	-1.16234	0.245096	0.473971	0.275454	0
15610019	frr	Rv2882c	381.437	428.44	-0.16765	-0.117778	-1.16102	0.245633	0.474763	0.275885	0
15608630	mutA	Rv1492	76.3007	64.9517	0.232328	0.2822	1.16064	0.245788	0.474818	0.275885	0
15609199	cobN	Rv2062c	25.1687	35.197	-0.48382	-0.433949	-1.16046	0.245861	0.474714	0.275885	0
57116830	-	Rv1111c	110.228	132.467	-0.265141	-0.21527	-1.16	0.24605	0.474832	0.275911	0
15608002	-	Rv0862c	22.2883	31.7122	-0.508753	-0.458882	-1.15978	0.246138	0.474757	0.275911	0
15610368	pvdS	Rv3232c	69.9233	87.1342	-0.317466	-0.267594	-1.15889	0.2465	0.475212	0.27597	0
15610780	-	Rv3644c	74.0353	91.7961	-0.310219	-0.260347	-1.15873	0.246566	0.475093	0.27597	0
15609148	-	Rv2011c	20.0132	28.933	-0.531765	-0.481893	-1.15872	0.246571	0.474859	0.27597	0
57116745	galE2	Rv0501	278.948	317.507	-0.186793	-0.136922	-1.15801	0.24686	0.475171	0.276151	0
15608484	-	Rv1344	29.8719	40.7921	-0.449501	-0.39963	-1.15736	0.247124	0.475435	0.276266	0
15609069	tpx	Rv1932	88.3826	107.964	-0.28871	-0.238839	-1.15714	0.247217	0.475368	0.276266	0
15610884	-	Rv3748	40.172	52.9061	-0.397245	-0.347373	-1.15614	0.247626	0.47591	0.276417	0
15609541	lepA	Rv2404c	20.3504	29.3249	-0.527069	-0.477197	-1.15611	0.247636	0.475685	0.276417	0
15607908	aldA	Rv0768	20.2108	29.1524	-0.528489	-0.478618	-1.15585	0.247742	0.475644	0.276417	0
57116954	-	Rv2188c	45.0679	58.5942	-0.378657	-0.328786	-1.15531	0.247962	0.475822	0.276417	0
15609385	-	Rv2248	156.039	141.261	0.143539	0.193411	1.15525	0.247988	0.475628	0.276417	0
15609743	-	Rv2606c	112.307	134.69	-0.262198	-0.212327	-1.15429	0.248382	0.476139	0.276714	0
15608809	-	Rv1671	55.9981	71.181	-0.346113	-0.296241	-1.15382	0.248573	0.476262	0.276785	0
15609559	-	Rv2422	39.7305	31.2495	0.346415	0.396287	1.15306	0.248884	0.476614	0.276962	0
15609776	-	Rv2639c	87.8025	107.242	-0.288539	-0.238667	-1.15247	0.249129	0.476838	0.276962	0
15607757	-	Rv0617	83.2898	102.16	-0.294622	-0.24475	-1.15228	0.249206	0.476742	0.276962	0
15607779	nusG	Rv0639	914.229	896.526	0.0282092	0.0780807	1.15219	0.249242	0.476567	0.276962	0
15607578	psd	Rv0437c	60.0773	75.8245	-0.335844	-0.285973	-1.15164	0.249471	0.476761	0.277075	0
15610332	-	Rv3196	50.6516	41.2227	0.29717	0.347042	1.14992	0.250175	0.477863	0.277716	0
15609404	-	Rv2267c	12.123	19.0408	-0.651346	-0.601475	-1.14918	0.250482	0.478205	0.277914	0
15610825	-	Rv3689	105.492	126.998	-0.267673	-0.217801	-1.14865	0.2507	0.478377	0.278015	0
15610701	aspB	Rv3565	12.9312	20.0608	-0.633525	-0.583653	-1.14815	0.250906	0.478526	0.278101	0
15608971	-	Rv1834	35.7178	47.5972	-0.414232	-0.364361	-1.14684	0.251449	0.479316	0.27856	0
57116977	era	Rv2364c	49.2648	39.9872	0.301019	0.350891	1.14588	0.251843	0.479823	0.278689	0
15609191	-	Rv2054	68.47	85.3056	-0.317168	-0.267297	-1.14545	0.252023	0.479921	0.278689	0
15609395	-	Rv2258c	56.2467	71.3635	-0.343418	-0.293546	-1.14533	0.252074	0.479775	0.278689	0
57116684	mtc28	Rv0040c	68.0672	84.8454	-0.317878	-0.268006	-1.14525	0.252107	0.479593	0.278689	0
15608599	-	Rv1461	306.595	347.138	-0.179176	-0.129305	-1.14501	0.252206	0.479538	0.278689	0
15607891	mmsB	Rv0751c	88.2777	76.4449	0.20763	0.257501	1.14405	0.252605	0.480052	0.278988	0
15608633	-	Rv1495	35.5913	47.4159	-0.413847	-0.363975	-1.14352	0.252824	0.480225	0.279031	0
57116802	pstC1	Rv0935	101.551	122.511	-0.270716	-0.220844	-1.14333	0.252901	0.480127	0.279031	0
15610857	dnaZX	Rv3721c	60.9955	76.755	-0.331557	-0.281686	-1.14216	0.253388	0.480808	0.279318	0
15607599	-	Rv0458	187.004	171.58	0.124184	0.174056	1.14198	0.253464	0.480708	0.279318	0
15610931	embB	Rv3795	35.7109	47.5385	-0.412731	-0.36286	-1.14171	0.253577	0.480677	0.279318	0
15608483	lprD	Rv1343c	83.3421	102.063	-0.292343	-0.242471	-1.14146	0.253679	0.480628	0.279318	0
15607947	-	Rv0807	40.3063	52.9061	-0.392428	-0.342556	-1.14106	0.253847	0.480702	0.279318	0
57116932	nrdF	Rv1981c	162.548	147.826	0.136967	0.186839	1.14034	0.254146	0.481025	0.279318	0
15608178	esxJ	Rv1038c	542.507	523.717	0.050854	0.100725	1.14024	0.254187	0.48086	0.279318	0
15609891	thyX	Rv2754c	12.7342	19.7608	-0.633926	-0.584054	-1.14023	0.254189	0.480619	0.279318	0
15610000	-	Rv2863	10.3146	16.6633	-0.691988	-0.642117	-1.13963	0.25444	0.480852	0.279453	0
57116696	PE3	Rv0159c	25.1378	34.9699	-0.476259	-0.426388	-1.13805	0.2551	0.481856	0.280036	0
15608326	-	Rv1186c	8.55482	14.3553	-0.746777	-0.696906	-1.13717	0.255467	0.482305	0.280297	0
15609096	-	Rv1959c	79.3913	68.1367	0.220549	0.27042	1.13682	0.255616	0.482342	0.280319	0
15608456	ogt	Rv1316c	338.063	320.305	0.0778467	0.127718	1.13585	0.256019	0.48286	0.280595	0
15608696	-	Rv1558	96.0048	83.8864	0.19467	0.244542	1.13557	0.256135	0.482835	0.280595	0
15607915	-	Rv0775	120.667	107.466	0.167158	0.21703	1.13529	0.256255	0.482818	0.280595	0
15607622	-	Rv0481c	55.093	69.9117	-0.343664	-0.293792	-1.13452	0.256578	0.483183	0.280807	0
15607865	-	Rv0725c	58.4709	48.6141	0.266345	0.316216	1.13179	0.257723	0.485094	0.28179	0
15610171	-	Rv3034c	112.108	99.3088	0.174894	0.224765	1.13176	0.257735	0.484873	0.28179	0
15608667	fadD24	Rv1529	18.5409	26.9053	-0.537175	-0.487304	-1.12886	0.258957	0.486927	0.282983	0
15611023	-	Rv3887c	45.2063	36.4378	0.311089	0.360961	1.1272	0.259658	0.488	0.283607	0
15609277	TB18.6	Rv2140c	47.6617	61.2755	-0.362479	-0.312608	-1.12647	0.259965	0.488332	0.2838	0
15609233	-	Rv2096c	94.0966	82.219	0.19467	0.244542	1.12423	0.260915	0.489871	0.284694	0
15608073	pstB	Rv0933	81.3402	99.5571	-0.291555	-0.241684	-1.12385	0.261077	0.489929	0.284728	0
15610595	rpsK	Rv3459c	1894.95	2033.11	-0.10153	-0.0516585	-1.12313	0.261381	0.490253	0.284916	0
15610427	-	Rv3291c	171.422	156.791	0.128707	0.178579	1.12089	0.262336	0.491798	0.285814	0
15607851	atsA	Rv0711	68.8891	85.4353	-0.310558	-0.260686	-1.11925	0.263032	0.492856	0.286369	0
15607488	-	Rv0347	47.9388	61.5094	-0.359613	-0.309741	-1.11883	0.263214	0.49295	0.286369	0
15610844	asd	Rv3708c	86.0179	104.742	-0.284129	-0.234258	-1.11877	0.26324	0.492752	0.286369	0
[truncated: 1,771 more rows]

## Sheet: wh18R vs wh18
PID	Gene	Synonym	RPKM(wh18R)	RPKM(wh18)	log2(Fold_change)	log2(Fold_change) normalized	z-score	p-value	q-value(Benjamini et al. 1995)	q-value(Storey et al. 2003)	Signature(p-value < 0.001)
15611010	esxB	Rv3874	1455.73	66285.2	-5.50887	-5.54728	-270.985	0	0	0	1
57117165	esxA	Rv3875	536.525	19763.4	-5.20304	-5.24144	-146.872	0	0	0	1
15609168	hspX	Rv2031c	218.935	18764.1	-6.42133	-6.45973	-142.709	0	0	0	1
15608876	-	Rv1738	623.273	15939.6	-4.67661	-4.71501	-129.979	0	0	0	1
15609009	lldD2	Rv1872c	255.099	10357.8	-5.34351	-5.38191	-106.453	0	0	0	1
15608872	-	Rv1734c	358.454	9689.9	-4.75662	-4.79502	-101.57	0	0	0	1
15609008	-	Rv1871c	278.769	8728.44	-4.96858	-5.00698	-97.0135	0	0	0	1
15610597	rpmJ	Rv3461c	474.964	7814.65	-4.04029	-4.07869	-87.8444	0	0	0	1
15610784	cspA	Rv3648c	344.103	5720.37	-4.05519	-4.0936	-75.2152	0	0	0	1
15608536	-	Rv1398c	312.728	5582.93	-4.15804	-4.19644	-74.824	0	0	0	1
15610266	-	Rv3130c	318.871	5478.21	-4.10266	-4.14106	-73.8461	0	0	0	1
15610719	-	Rv3583c	181.629	4902.12	-4.75434	-4.79274	-72.1999	0	0	0	1
15609296	-	Rv2159c	191.27	4765.52	-4.63895	-4.67735	-70.8765	0	0	0	1
15608942	-	Rv1805c	278.589	4956.37	-4.15307	-4.19147	-70.4718	0	0	0	1
15610752	-	Rv3616c	230.352	4752.34	-4.36672	-4.40512	-69.8825	0	0	0	1
15609485	-	Rv2348c	201.58	4424.15	-4.45598	-4.49438	-67.7329	0	0	0	1
15607709	-	Rv0569	221.229	4296	-4.27938	-4.31778	-66.1157	0	0	0	1
15610750	-	Rv3614c	214.787	4274.84	-4.31489	-4.3533	-66.0866	0	0	0	1
15608779	infC	Rv1641	248.625	4340.13	-4.1257	-4.1641	-65.8213	0	0	0	1
15609167	-	Rv2030c	268.199	4211.32	-3.9729	-4.0113	-64.1347	0	0	0	1
15610598	infA	Rv3462c	260.289	4152.13	-3.99566	-4.03407	-63.7908	0	0	0	1
15610355	whiB1	Rv3219	550.565	4668.78	-3.08406	-3.12246	-61.3368	0	0	0	1
15609483	esxO	Rv2346c	318.395	3882	-3.60791	-3.64631	-59.6294	0	0	0	1
15610751	-	Rv3615c	278.494	3642.5	-3.70921	-3.74761	-58.3289	0	0	0	1
15608337	esxK	Rv1197	418.663	4019.5	-3.26315	-3.30155	-58.3276	0	0	0	1
15608673	-	Rv1535	190.537	3263.99	-4.09849	-4.13689	-56.9677	0	0	0	1
15607840	rpsJ	Rv0700	397.957	3802.95	-3.25643	-3.29484	-56.683	0	0	0	1
15607250	-	Rv0108c	227.264	3250.9	-3.8384	-3.8768	-55.7374	0	0	0	1
15609484	esxP	Rv2347c	178.706	3107.72	-4.12019	-4.15859	-55.6677	0	0	0	1
15609144	fdxA	Rv2007c	235.727	3124.37	-3.72838	-3.76678	-54.1131	0	0	0	1
15608780	rpmI	Rv1642	398.398	3440.5	-3.11034	-3.14874	-52.8429	0	0	0	1
15609341	-	Rv2204c	296.144	3107.62	-3.39144	-3.42984	-52.0979	0	0	0	1
15609133	-	Rv1996	296.346	2903.13	-3.29225	-3.33065	-49.7453	0	0	0	1
15610190	nrdH	Rv3053c	266.627	2709	-3.34486	-3.38327	-48.3673	0	0	0	1
57116914	esxN	Rv1793	325.904	2821.26	-3.11382	-3.15222	-47.8701	0	0	0	1
15610749	-	Rv3613c	237.795	2567.63	-3.43265	-3.47105	-47.579	0	0	0	1
15607221	-	Rv0079	196.571	2432.7	-3.62943	-3.66784	-47.2945	0	0	0	1
15610270	-	Rv3134c	211.363	2372.87	-3.48883	-3.52723	-46.027	0	0	0	1
57116840	PE13	Rv1195	209.022	2346.11	-3.48854	-3.52695	-45.7651	0	0	0	1
15609578	rpmA	Rv2441c	419.831	2801.83	-2.73849	-2.77689	-44.8521	0	0	0	1
15609298	-	Rv2161c	215.496	2256.49	-3.38834	-3.42675	-44.3711	0	0	0	1
15609760	TB31.7	Rv2623	214.255	2199.94	-3.36006	-3.39847	-43.6632	0	0	0	1
15609041	-	Rv1904	254.143	2266.91	-3.15702	-3.19542	-43.1689	0	0	0	1
15607841	rplC	Rv0701	223.833	2114.16	-3.23959	-3.27799	-42.1571	0	0	0	1
15608947	-	Rv1810	260.176	2140.65	-3.04049	-3.07889	-41.2439	0	0	0	1
57117164	PPE68	Rv3873	253.841	2118.24	-3.06087	-3.09927	-41.153	0	0	0	1
15611001	-	Rv3865	307.304	2170.51	-2.8203	-2.8587	-40.0618	0	0	0	1
15609169	acg	Rv2032	270.742	2081.81	-2.94284	-2.98124	-40.0553	0	0	0	1
15609248	-	Rv2111c	436.811	2458.39	-2.49263	-2.53104	-39.9592	0	0	0	1
15610977	bfrB	Rv3841	249.293	2011.8	-3.01257	-3.05097	-39.8121	0	0	0	1
15608535	-	Rv1397c	272.577	2050.72	-2.9114	-2.9498	-39.5506	0	0	0	1
15607842	rplD	Rv0702	260.194	1931.07	-2.89174	-2.93014	-38.2529	0	0	0	1
15608314	TB8.4	Rv1174c	298.208	2018.37	-2.7588	-2.7972	-38.2052	0	0	0	1
15608437	rho	Rv1297	267.135	1922.21	-2.84713	-2.88553	-37.8759	0	0	0	1
15607807	rpoB	Rv0667	250.749	1875.76	-2.90316	-2.94156	-37.7729	0	0	0	1
57116847	-	Rv1322A	267.636	1865.15	-2.80095	-2.83935	-37.0072	8.7692e-300	5.89885e-298	2.45786e-299	1
15609763	-	Rv2626c	288.822	1854.66	-2.68291	-2.72131	-36.1002	2.25218e-285	1.48841e-283	6.20174e-285	1
15610041	rplS	Rv2904c	177.095	1559.24	-3.13826	-3.17666	-35.7033	3.51573e-279	2.2834e-277	9.5142e-279	1
15610815	-	Rv3679	243.513	1673.91	-2.78115	-2.81956	-34.9325	2.38454e-267	1.52247e-265	6.34362e-267	1
15608351	-	Rv1211	200.874	1556.87	-2.95428	-2.99268	-34.6993	8.06862e-264	5.06575e-262	2.11073e-263	1
15609695	-	Rv2558	235.086	1632.14	-2.7955	-2.8339	-34.5829	4.56296e-262	2.81782e-260	1.17409e-261	1
15608438	rpmE	Rv1298	403.37	1970.27	-2.28822	-2.32662	-34.0667	2.29354e-254	1.39351e-252	5.8063e-254	1
15609295	murE	Rv2158c	249.019	1608.84	-2.6917	-2.7301	-33.6782	1.20543e-248	7.20771e-247	3.00322e-248	1
57117078	-	Rv3229c	240.351	1581.13	-2.71775	-2.75615	-33.5534	8.03702e-247	4.73054e-245	1.97106e-246	1
15610769	-	Rv3633	352.05	1827.4	-2.37594	-2.41434	-33.53	1.76264e-246	1.02151e-244	4.25632e-246	1
57116718	PE_PGRS5	Rv0297	198.229	1469.93	-2.89051	-2.92891	-33.3645	4.49518e-244	2.56566e-242	1.06903e-243	1
15608871	-	Rv1733c	269.463	1635.09	-2.60121	-2.63961	-33.3459	8.36636e-244	4.70389e-242	1.95996e-243	1
57116786	desA1	Rv0824c	284.091	1641.21	-2.53033	-2.56874	-32.9133	1.41859e-237	7.85857e-236	3.27441e-237	1
57117163	PE35	Rv3872	426.604	1935.44	-2.18169	-2.22009	-32.8189	3.17008e-236	1.73068e-234	7.21119e-236	1
15608212	-	Rv1072	221.686	1445.46	-2.70494	-2.74334	-32.0025	1.00633e-224	5.4155e-223	2.25646e-224	1
15609922	rpsO	Rv2785c	220.357	1440.43	-2.70859	-2.74699	-31.969	2.93817e-224	1.55889e-222	6.49538e-224	1
15608301	narG	Rv1161	211.875	1381.18	-2.70462	-2.74302	-31.2804	8.6082e-215	4.50376e-213	1.87657e-214	1
15610548	-	Rv3412	217.66	1388.98	-2.67388	-2.71228	-31.183	1.81203e-213	9.35055e-212	3.89607e-213	1
15608234	desA2	Rv1094	239.604	1437.85	-2.58519	-2.62359	-31.1652	3.15465e-213	1.60589e-211	6.69122e-213	1
57117045	PPE46	Rv3018c	889.845	24.9259	5.15783	5.11943	30.6252	5.64943e-206	2.83752e-204	1.1823e-205	1
15609579	rplU	Rv2442c	450.451	1838.76	-2.02929	-2.06769	-30.59	1.66126e-205	8.23416e-204	3.43091e-205	1
57117111	PPE60	Rv3478	217.093	1351.39	-2.63806	-2.67646	-30.5407	7.50415e-205	3.67119e-203	1.52966e-204	1
15610264	-	Rv3127	332.913	1595.97	-2.26122	-2.29962	-30.4441	1.43549e-203	6.93267e-202	2.88862e-203	1
15607312	mce1C	Rv0171	234.477	1361.52	-2.5377	-2.5761	-30.0235	4.83792e-198	2.30689e-196	9.61208e-198	1
57116953	PE_PGRS38	Rv2162c	155.526	1177.22	-2.92016	-2.95856	-30.004	8.69689e-198	4.09515e-196	1.70632e-197	1
15607795	mkl	Rv0655	243.145	1354.78	-2.47817	-2.51657	-29.5606	4.79882e-192	2.23175e-190	9.29897e-192	1
15608781	rplT	Rv1643	318.279	1504.96	-2.24136	-2.27976	-29.4084	4.29385e-190	1.97255e-188	8.21899e-190	1
15607849	rpmC	Rv0709	269.806	1390.97	-2.3661	-2.4045	-29.1807	3.40625e-187	1.54595e-185	6.44146e-187	1
15607428	esxG	Rv0287	315.199	1477.74	-2.22906	-2.26746	-29.0457	1.74224e-185	7.81311e-184	3.25547e-185	1
15607767	-	Rv0627	220.834	1258.68	-2.51087	-2.54928	-28.6993	3.89745e-181	1.72726e-179	7.19692e-181	1
57116922	PPE33	Rv1809	211.886	1237.87	-2.54651	-2.58491	-28.681	6.58329e-181	2.88364e-179	1.20152e-180	1
15607429	esxH	Rv0288	183.862	1166.72	-2.66576	-2.70416	-28.5325	4.63299e-179	2.00603e-177	8.35849e-179	1
15610718	ispD	Rv3582c	167.891	1112.61	-2.72835	-2.76675	-28.2	5.8541e-175	2.50595e-173	1.04415e-174	1
15610937	fadD32	Rv3801c	221.842	1203.46	-2.43958	-2.47798	-27.6167	7.01327e-168	2.96843e-166	1.23685e-167	1
15609694	-	Rv2557	265.379	1289.39	-2.28056	-2.31896	-27.4997	1.76851e-166	7.4022e-165	3.08426e-166	1
15607845	rpsS	Rv0705	273.211	1299.12	-2.24944	-2.28784	-27.3803	4.71026e-165	1.94984e-163	8.12435e-165	1
15610579	rplM	Rv3443c	243.9	1228.97	-2.33309	-2.37149	-27.2065	5.43945e-163	2.22722e-161	9.2801e-163	1
15607844	rplB	Rv0704	326.735	1387.18	-2.08596	-2.12436	-27.0275	7.02945e-161	2.8473e-159	1.18638e-160	1
15609231	tatA	Rv2094c	342.255	1415.85	-2.04853	-2.08693	-26.9991	1.5125e-160	6.06127e-159	2.52554e-160	1
15610188	nrdE	Rv3051c	309.305	1348.9	-2.12469	-2.16309	-26.9559	4.86842e-160	1.93046e-158	8.0436e-160	1
57116889	-	Rv1575	677.502	17.0433	5.31295	5.27455	26.8014	3.114e-158	1.22192e-156	5.09134e-158	1
15610798	-	Rv3662c	212.905	1141.5	-2.42265	-2.46105	-26.7908	4.13763e-158	1.60685e-156	6.69524e-158	1
15610595	rpsK	Rv3459c	283.825	1283.22	-2.1767	-2.2151	-26.6814	7.73632e-157	2.97375e-155	1.23906e-156	1
15607843	rplW	Rv0703	295.949	1292.28	-2.1265	-2.1649	-26.3974	1.46755e-153	5.58412e-152	2.32672e-153	1
15608529	rpoZ	Rv1390	278.284	1232.63	-2.14711	-2.18551	-25.9333	2.80895e-148	1.05813e-146	4.40889e-148	1
15607222	-	Rv0080	417.307	1483.35	-1.82968	-1.86808	-25.6947	1.34071e-145	5.00045e-144	2.08353e-145	1
57117158	accD4	Rv3799c	233.93	1129.24	-2.2712	-2.3096	-25.6721	2.39734e-145	8.85372e-144	3.68906e-145	1
15610189	nrdI	Rv3052c	298.582	1235.52	-2.04892	-2.08732	-25.2229	2.24453e-140	8.20887e-139	3.42037e-140	1
15609594	clpX	Rv2457c	316.93	1270.28	-2.00291	-2.04131	-25.2122	2.94591e-140	1.06704e-138	4.44601e-140	1
15608025	-	Rv0885	242.258	1120.65	-2.20972	-2.24812	-25.1601	1.09568e-139	3.93088e-138	1.63787e-139	1
57116800	pstS2	Rv0932c	239.397	1108.39	-2.21099	-2.24939	-25.0307	2.83391e-138	1.00711e-136	4.19628e-138	1
15610596	rpsM	Rv3460c	278.505	1180.24	-2.0833	-2.1217	-24.9089	5.95891e-137	2.09787e-135	8.74114e-137	1
15607308	yrbE1A	Rv0167	220.988	1064.66	-2.26835	-2.30675	-24.9083	6.044e-137	2.10812e-135	8.78387e-137	1
57116769	rpsN	Rv0717	301.462	1222	-2.01919	-2.05759	-24.855	2.28358e-136	7.89198e-135	3.28833e-136	1
15609382	kasA	Rv2245	260.035	1133.19	-2.12362	-2.16202	-24.6977	1.13289e-134	3.87963e-133	1.61652e-134	1
15609766	-	Rv2629	277.744	1163.79	-2.067	-2.1054	-24.6141	8.91888e-134	3.0268e-132	1.26117e-133	1
15609983	efpA	Rv2846c	241.422	1091.3	-2.17641	-2.21482	-24.6021	1.19867e-133	4.0316e-132	1.67984e-133	1
15611014	-	Rv3878	181.266	965.866	-2.41372	-2.45212	-24.5913	1.56505e-133	5.21729e-132	2.17388e-133	1
57116701	mce1A	Rv0169	185.323	946.658	-2.3528	-2.3912	-23.9927	3.31499e-127	1.0954e-125	4.56418e-127	1
15610269	devR	Rv3133c	250.666	1079.62	-2.10668	-2.14508	-23.9878	3.72438e-127	1.21998e-125	5.08326e-127	1
15611016	-	Rv3880c	239.23	1052.15	-2.13687	-2.17527	-23.8885	4.03754e-126	1.31116e-124	5.46316e-126	1
15610347	rhlE	Rv3211	253.738	1063.23	-2.06704	-2.10544	-23.5263	2.19666e-122	7.07249e-121	2.94688e-122	1
15610936	pks13	Rv3800c	210.107	962.852	-2.19619	-2.23459	-23.2347	2.03e-119	6.48051e-118	2.70022e-119	1
15608877	-	Rv1739c	327.063	1184.66	-1.85683	-1.89523	-23.1847	6.501e-119	2.05792e-117	8.5747e-119	1
57116887	bioF1	Rv1569	256.044	1048.38	-2.0337	-2.0721	-23.1247	2.61596e-118	8.21193e-117	3.42165e-118	1
15609764	-	Rv2627c	229.696	973.297	-2.08315	-2.12156	-22.6177	2.89954e-113	9.02693e-112	3.76123e-113	1
57117110	PE31	Rv3477	225.545	962.434	-2.09327	-2.13167	-22.5588	1.10156e-112	3.40129e-111	1.41721e-112	1
15611003	-	Rv3867	249.297	1008.41	-2.01614	-2.05454	-22.5557	1.18103e-112	3.61704e-111	1.5071e-112	1
15607780	rplK	Rv0640	279.866	1059.16	-1.92011	-1.95851	-22.4062	3.42648e-111	1.04093e-109	4.33723e-111	1
15610768	-	Rv3632	584.355	53.6246	3.44588	3.40748	22.2237	2.02749e-109	6.11005e-108	2.54586e-109	1
57117050	PE29	Rv3022A	464.04	5.16323	6.48983	6.45143	22.1242	1.85066e-108	5.53287e-107	2.30537e-108	1
15607315	mce1F	Rv0174	226.043	939.156	-2.05477	-2.09317	-22.0282	1.54688e-107	4.58827e-106	1.91179e-107	1
15611000	-	Rv3864	250.304	981.871	-1.97185	-2.01025	-21.9448	9.70781e-107	2.85698e-105	1.19041e-106	1
57116793	PE_PGRS15	Rv0872c	264.904	1004.01	-1.92223	-1.96063	-21.8302	1.19972e-105	3.50337e-104	1.45974e-105	1
15609682	-	Rv2545	441.838	8.74418	5.65905	5.62065	21.7209	1.30321e-104	3.77629e-103	1.57346e-104	1
15607188	ino1	Rv0046c	242.318	955.925	-1.98	-2.0184	-21.7098	1.65695e-104	4.76469e-103	1.98529e-104	1
15608431	-	Rv1291c	434.4	7.86586	5.78728	5.74888	21.5445	5.96554e-103	1.70244e-101	7.09352e-103	1
15609007	-	Rv1870c	238.917	938.195	-1.97338	-2.01178	-21.4615	3.56238e-102	1.00898e-100	4.20411e-102	1
15609021	rpfC	Rv1884c	251.498	960.23	-1.93283	-1.97123	-21.4247	7.86228e-102	2.21024e-100	9.20935e-102	1
15609384	accD6	Rv2247	209.199	877.402	-2.06836	-2.10676	-21.3791	2.09146e-101	5.83594e-100	2.43165e-101	1
15608302	narH	Rv1162	217.461	890.311	-2.03355	-2.07195	-21.3083	9.51773e-101	2.63627e-99	1.09845e-100	1
15608875	narK2	Rv1737c	290.038	1023.87	-1.81972	-1.85812	-21.2673	2.28239e-100	6.27573e-99	2.61489e-100	1
15609383	kasB	Rv2246	219.053	889.466	-2.02166	-2.06006	-21.2196	6.29462e-100	1.71825e-98	7.15939e-100	1
15607766	-	Rv0626	274.694	985.354	-1.84282	-1.88122	-21.0381	2.94089e-98	7.97004e-97	3.32086e-98	1
15610201	-	Rv3064c	478.269	33.8837	3.81916	3.78076	20.9101	4.33617e-97	1.16674e-95	4.86142e-97	1
15609228	-	Rv2091c	200.039	838.103	-2.06685	-2.10525	-20.8851	7.31974e-97	1.95557e-95	8.14821e-97	1
15610978	glpQ1	Rv3842c	179.513	796.205	-2.14905	-2.18745	-20.8517	1.47237e-96	3.90593e-95	1.62747e-96	1
15607804	-	Rv0664	444.493	23.8303	4.22129	4.18289	20.8008	4.25582e-96	1.1211e-94	4.67125e-96	1
57116841	PPE18	Rv1196	203.278	834.473	-2.03741	-2.07581	-20.6535	9.08015e-95	2.37534e-93	9.89728e-95	1
15607313	mce1D	Rv0172	234.167	889.399	-1.92529	-1.96369	-20.567	5.42547e-94	1.4095e-92	5.87293e-94	1
15607311	mce1B	Rv0170	251.638	919.84	-1.87004	-1.90844	-20.5233	1.33403e-93	3.44197e-92	1.43416e-93	1
15608215	-	Rv1075c	437.995	25.3859	4.10882	4.07042	20.4885	2.72774e-93	6.99007e-92	2.91253e-93	1
15609840	sigA	Rv2703	203.497	827.044	-2.02296	-2.06136	-20.4694	4.035e-93	1.02702e-91	4.27925e-93	1
15607846	rplV	Rv0706	202.126	819.712	-2.01986	-2.05827	-20.3588	3.88364e-92	9.81858e-91	4.09109e-92	1
15608768	rpsA	Rv1630	278.398	958.304	-1.78334	-1.82174	-20.2994	1.30071e-91	3.26652e-90	1.36105e-91	1
57116900	-	Rv1706A	384.718	6.05066	5.99057	5.95216	20.2653	2.60449e-91	6.49742e-90	2.70726e-91	1
57117052	mmr	Rv3065	431.333	26.354	4.03271	3.99431	20.2168	6.9667e-91	1.72655e-89	7.19398e-91	1
15607833	pqqE	Rv0693	209.102	824.619	-1.97952	-2.01792	-20.1599	2.20326e-90	5.42462e-89	2.26027e-90	1
15608249	-	Rv1109c	255.546	907.383	-1.82813	-1.86653	-20.0816	1.06981e-89	2.61685e-88	1.09036e-89	1
15609791	-	Rv2654c	386.272	12.3965	4.96161	4.92321	20.0744	1.23523e-89	3.00201e-88	1.25084e-89	1
15609683	-	Rv2546	381.506	3.92854	6.60157	6.56316	20.0164	3.96482e-89	9.57401e-88	3.98918e-89	1
15609166	pfkB	Rv2029c	249.894	891.54	-1.83498	-1.87338	-19.9547	1.36389e-88	3.27247e-87	1.36353e-88	1
15608362	-	Rv1222	252.216	895.404	-1.82788	-1.86628	-19.9467	1.60188e-88	3.81916e-87	1.59132e-88	1
15609615	-	Rv2478c	369.463	6.69308	5.78662	5.74821	19.8689	7.56372e-88	1.79198e-86	7.46661e-88	1
15610191	-	Rv3054c	379.058	12.8209	4.88585	4.84745	19.8388	1.37646e-87	3.2407e-86	1.3503e-87	1
15607439	-	Rv0298	327.594	1020.97	-1.63996	-1.67836	-19.7899	3.63823e-87	8.51255e-86	3.5469e-87	1
15607742	tcrA	Rv0602c	366.522	5.33602	6.10199	6.06359	19.7651	5.94299e-87	1.38193e-85	5.75805e-87	1
15609381	acpP	Rv2244	380.677	1108.23	-1.54162	-1.58002	-19.7446	8.93138e-87	2.06408e-85	8.60036e-87	1
57117152	PE34	Rv3746c	369.431	11.4963	5.00607	4.96767	19.6572	5.02059e-86	1.15321e-84	4.80504e-86	1
15610775	-	Rv3639c	363.486	9.3225	5.28504	5.24664	19.6214	1.01493e-85	2.31711e-84	9.65464e-86	1
57116871	-	Rv1473A	449.209	40.2369	3.4808	3.4424	19.5655	3.04218e-85	6.90355e-84	2.87649e-85	1
15608708	bioD	Rv1570	205.53	791.416	-1.94509	-1.98349	-19.5289	6.23822e-85	1.40715e-83	5.86314e-85	1
57117056	moaB1	Rv3110	367.501	3.08034	6.89852	6.86012	19.5044	1.00647e-84	2.25677e-83	9.40323e-85	1
57117058	moaD1	Rv3112	357.542	4.84053	6.2068	6.1684	19.5015	1.06677e-84	2.37783e-83	9.90766e-85	1
15609478	lppQ	Rv2341	347.52	6.29269	5.78728	5.74888	19.2698	9.62369e-83	2.1325e-81	8.88542e-83	1
15610793	-	Rv3657c	347.032	7.0591	5.61944	5.58104	19.2458	1.53013e-82	3.37077e-81	1.40449e-82	1
15608256	-	Rv1116	508.574	66.6744	2.93125	2.89285	19.2433	1.60685e-82	3.5192e-81	1.46634e-82	1
57116758	-	Rv0600c	356.27	12.0297	4.8883	4.8499	19.2348	1.89413e-82	4.12439e-81	1.7185e-82	1
15610881	-	Rv3745c	378.797	20.0439	4.24019	4.20179	19.2257	2.2551e-82	4.88216e-81	2.03424e-82	1
15608657	-	Rv1519	390.776	24.0951	4.01953	3.98113	19.2231	2.37056e-82	5.10281e-81	2.12617e-82	1
15607314	lprK	Rv0173	224.78	813.382	-1.85542	-1.89382	-19.1993	3.74908e-82	8.0243e-81	3.34347e-82	1
15607832	-	Rv0692	322.32	982.627	-1.60815	-1.64655	-19.1519	9.33539e-82	1.9868e-80	8.27837e-82	1
15610756	esxW	Rv3620c	352.369	1029.52	-1.54681	-1.58521	-19.0753	4.05051e-81	8.57207e-80	3.57171e-81	1
57116919	PE20	Rv1806	331.724	994.825	-1.58446	-1.62286	-19.0714	4.36518e-81	9.18638e-80	3.82767e-81	1
15610154	esxQ	Rv3017c	364.946	17.3619	4.39369	4.35529	19.0468	6.98209e-81	1.4612e-79	6.08833e-81	1
15609643	-	Rv2506	350.417	12.2358	4.8399	4.80149	19.0448	7.25678e-81	1.51029e-79	6.2929e-81	1
57116823	PE9	Rv1088	346.36	12.1514	4.83308	4.79468	18.9297	6.49314e-80	1.34394e-78	5.59976e-80	1
15609281	-	Rv2144c	248.186	841.113	-1.76088	-1.79928	-18.8559	2.62713e-79	5.40788e-78	2.25329e-79	1
15609790	-	Rv2653c	362.637	19.4518	4.22055	4.18215	18.787	9.64435e-79	1.97447e-77	8.22698e-79	1
15611015	-	Rv3879c	221.833	787.494	-1.82779	-1.86619	-18.705	4.50898e-78	9.18126e-77	3.82554e-78	1
15609084	-	Rv1947	388.635	29.8379	3.7032	3.6648	18.6416	1.47734e-77	2.99202e-76	1.24668e-77	1
15610123	hupB	Rv2986c	337.447	984.361	-1.54452	-1.58293	-18.6325	1.75163e-77	3.52855e-76	1.47023e-77	1
15608716	-	Rv1578c	337.154	12.9492	4.70247	4.66407	18.5835	4.36642e-77	8.7491e-76	3.64547e-77	1
15607519	-	Rv0378	338.376	13.7366	4.62253	4.58412	18.5534	7.66107e-77	1.52694e-75	6.36228e-77	1
15610953	-	Rv3817	337.442	13.4459	4.6494	4.611	18.5498	8.18933e-77	1.62364e-75	6.76519e-77	1
15610988	hns	Rv3852	190.764	723.856	-1.92391	-1.96231	-18.545	8.95559e-77	1.76627e-75	7.35947e-77	1
15610653	-	Rv3517	330.195	10.8912	4.92209	4.88368	18.5376	1.02712e-76	2.01519e-75	8.39663e-77	1
15609407	lppN	Rv2270	321.834	7.70084	5.38516	5.34675	18.4916	2.41284e-76	4.70942e-75	1.96226e-76	1
57116870	trxB1	Rv1471	361.87	22.407	4.01345	3.97505	18.4896	2.50238e-76	4.859e-75	2.02459e-76	1
15608711	-	Rv1573	319.721	4.45187	6.16626	6.12786	18.4491	5.29823e-76	1.02351e-74	4.26464e-76	1
15610251	-	Rv3114	338.152	14.9318	4.50121	4.46281	18.44	6.26983e-76	1.20502e-74	5.02094e-76	1
15610268	devS	Rv3132c	228.061	785.704	-1.78456	-1.82297	-18.3882	1.63332e-75	3.1232e-74	1.30134e-75	1
15608993	-	Rv1856c	321.97	946.645	-1.5559	-1.5943	-18.3668	2.4209e-75	4.60581e-74	1.91909e-75	1
57116812	kdpF	Rv1028A	324.475	10.9302	4.89171	4.85331	18.3584	2.82805e-75	5.35341e-74	2.23059e-75	1
15608666	papA4	Rv1528c	325.321	11.4306	4.83088	4.79248	18.3443	3.66765e-75	6.90801e-74	2.87834e-75	1
57116902	-	Rv1721c	335.103	15.1585	4.46641	4.428	18.3237	5.35197e-75	1.00303e-73	4.1793e-75	1
15609884	-	Rv2747	400.311	38.337	3.38431	3.34591	18.2548	1.89374e-74	3.53154e-73	1.47148e-74	1
15608498	-	Rv1358	313.09	7.76988	5.33254	5.29414	18.2246	3.29317e-74	6.11103e-73	2.54627e-74	1
15607609	fadB2	Rv0468	501.855	78.6291	2.67414	2.63573	18.2104	4.26605e-74	7.87756e-73	3.28232e-74	1
15609847	sigB	Rv2710	310.895	920.925	-1.56666	-1.60506	-18.2038	4.8191e-74	8.8554e-73	3.68976e-74	1
57117055	moaA1	Rv3109	327.364	2.07067	7.30465	7.26625	18.1732	8.40959e-74	1.53781e-72	6.40756e-74	1
15608067	-	Rv0927c	406.413	41.5845	3.28883	3.25043	18.1667	9.46847e-74	1.72308e-72	7.17951e-74	1
15609148	-	Rv2011c	313.097	8.94153	5.12994	5.09154	18.1537	1.20107e-73	2.17521e-72	9.0634e-74	1
15608812	-	Rv1674c	308.156	6.1888	5.63786	5.59946	18.1376	1.6082e-73	2.89861e-72	1.20776e-73	1
15607542	-	Rv0401	336.556	18.0349	4.22199	4.18359	18.1005	3.15886e-73	5.66639e-72	2.361e-73	1
15609628	-	Rv2491	306.961	7.16771	5.4204	5.382	18.0676	5.7345e-73	1.02378e-71	4.26578e-73	1
57116690	rpmB	Rv0105c	313.138	2.85336	6.77799	6.73959	18.0611	6.454e-73	1.1468e-71	4.77836e-73	1
15607499	-	Rv0358	320.693	13.177	4.6051	4.5667	18.0478	8.21013e-73	1.452e-71	6.05001e-73	1
57116877	-	Rv1498A	405.926	42.9512	3.24045	3.20205	18.0362	1.01284e-72	1.78288e-71	7.4287e-73	1
57116721	-	Rv0318c	341.886	20.9695	4.02715	3.98875	17.991	2.2931e-72	4.01773e-71	1.67406e-72	1
15608656	-	Rv1518	302.965	6.35319	5.57553	5.53713	17.9772	2.94161e-72	5.13012e-71	2.13755e-72	1
57117104	idsA1	Rv3398c	301.999	5.45904	5.78975	5.75135	17.9635	3.765e-72	6.53583e-71	2.72327e-72	1
15607699	-	Rv0559c	172.98	666.279	-1.94552	-1.98392	-17.9205	8.15636e-72	1.4094e-70	5.87253e-72	1
15609587	rpfE	Rv2450c	299.374	3.91719	6.25599	6.21759	17.8343	3.82547e-71	6.58015e-70	2.74174e-71	1
15611027	esxD	Rv3891c	439.26	1110	-1.33742	-1.37582	-17.8268	4.37712e-71	7.49482e-70	3.12285e-71	1
15609447	-	Rv2310	312.028	12.9642	4.58907	4.55067	17.7892	8.57537e-71	1.46169e-69	6.09041e-71	1
15608931	-	Rv1794	334.888	939.288	-1.48789	-1.52629	-17.7226	2.80465e-70	4.75906e-69	1.98295e-70	1
15608285	mmpL13a	Rv1145	318.911	16.2731	4.29259	4.25419	17.699	4.26629e-70	7.20678e-69	3.00283e-70	1
15608968	-	Rv1831	197.425	702.102	-1.83038	-1.86878	-17.6778	6.21622e-70	1.04538e-68	4.35576e-70	1
57116947	hisE	Rv2122c	294.461	3.60465	6.35207	6.31367	17.6641	7.92218e-70	1.32635e-68	5.52647e-70	1
15609303	-	Rv2166c	123.851	560.493	-2.17808	-2.21649	-17.6371	1.27888e-69	2.13166e-68	8.88194e-70	1
15610482	-	Rv3346c	361.669	31.5197	3.52034	3.48194	17.636	1.30282e-69	2.16199e-68	9.00832e-70	1
15609681	lppB	Rv2544	291.81	6.74608	5.43484	5.39643	17.6192	1.7559e-69	2.90108e-68	1.20879e-69	1
15609948	-	Rv2811	296.599	9.34723	4.98783	4.94943	17.604	2.29567e-69	3.77632e-68	1.57347e-69	1
15609419	-	Rv2282c	289.912	5.62924	5.68653	5.64813	17.5964	2.62575e-69	4.30052e-68	1.79189e-69	1
57116968	uspB	Rv2317	296.768	2.7107	6.77453	6.73613	17.5841	3.25838e-69	5.31356e-68	2.21399e-69	1
15610098	-	Rv2961	313.34	15.6386	4.32454	4.28614	17.5779	3.6372e-69	5.90575e-68	2.46074e-69	1
15610117	-	Rv2980	378.251	38.3519	3.30197	3.26357	17.5567	5.28234e-69	8.54016e-68	3.55841e-69	1
15607743	-	Rv0603	289.469	6.5161	5.47326	5.43486	17.556	5.34957e-69	8.61189e-68	3.5883e-69	1
15610209	-	Rv3072c	335.902	23.6218	3.82985	3.79145	17.5403	7.04942e-69	1.13001e-67	4.70838e-69	1
15610328	-	Rv3192	291.839	8.36091	5.12537	5.08697	17.5247	9.28652e-69	1.4823e-67	6.17628e-69	1
15611060	rpmH	Rv3924c	365.61	979.804	-1.42219	-1.46059	-17.5204	1.0017e-68	1.59215e-67	6.63397e-69	1
15607933	-	Rv0793	311.231	15.9453	4.28679	4.24839	17.4783	2.09572e-68	3.31706e-67	1.38211e-68	1
15609956	-	Rv2819c	316.849	17.843	4.15036	4.11196	17.4774	2.12907e-68	3.35574e-67	1.39823e-68	1
15609559	-	Rv2422	380.21	40.2136	3.24104	3.20264	17.4569	3.04991e-68	4.78709e-67	1.99462e-68	1
15608274	-	Rv1134	339.535	25.7345	3.72179	3.68339	17.4562	3.0885e-68	4.82755e-67	2.01148e-68	1
15607825	tuf	Rv0685	303.323	875.514	-1.52927	-1.56768	-17.4483	3.54465e-68	5.51764e-67	2.29902e-68	1
15609404	-	Rv2267c	320.931	19.5114	4.03987	4.00147	17.4479	3.56886e-68	5.53247e-67	2.3052e-68	1
15608273	metE	Rv1133c	240.955	769.606	-1.67536	-1.71376	-17.4355	4.43428e-68	6.84588e-67	2.85245e-68	1
15607547	-	Rv0406c	321.415	19.8586	4.0166	3.9782	17.4297	4.91137e-68	7.55148e-67	3.14646e-68	1
57116807	-	Rv0979c	286.451	7.29803	5.29464	5.25624	17.4213	5.68924e-68	8.71194e-67	3.62998e-68	1
57116941	-	Rv2086	285.354	7.38061	5.27287	5.23447	17.3813	1.14325e-67	1.74358e-66	7.26493e-68	1
15610156	esxR	Rv3019c	289.031	9.08223	4.99203	4.95363	17.38	1.16912e-67	1.77583e-66	7.39933e-68	1
15607736	-	Rv0596c	346.738	29.1557	3.57199	3.53359	17.3681	1.43925e-67	2.17737e-66	9.07238e-68	1
15607143	dnaA	Rv0001	228.901	743.44	-1.69949	-1.73789	-17.3052	4.29578e-67	6.47288e-66	2.69704e-67	1
15610592	rplQ	Rv3456c	294.025	853.27	-1.53706	-1.57547	-17.2874	5.85751e-67	8.79093e-66	3.6629e-67	1
15609218	-	Rv2081c	165.486	628.347	-1.92485	-1.96325	-17.2832	6.29177e-67	9.4052e-66	3.91884e-67	1
15609149	-	Rv2012	296.595	13.1428	4.49615	4.45775	17.2653	8.58916e-67	1.27887e-65	5.32863e-67	1
15608855	-	Rv1717	288.402	10.4258	4.78986	4.75146	17.2463	1.1924e-66	1.76841e-65	7.3684e-67	1
15610946	pirG	Rv3810	199.998	689.801	-1.78619	-1.8246	-17.2395	1.34227e-66	1.98287e-65	8.26197e-67	1
15610250	-	Rv3113	284.074	2.73501	6.69858	6.66018	17.2353	1.44197e-66	2.12184e-65	8.84101e-67	1
57117120	PPE61	Rv3532	314.45	19.8141	3.98823	3.94983	17.2012	2.60033e-66	3.81145e-65	1.58811e-66	1
15611017	-	Rv3881c	258.892	789.689	-1.60893	-1.64733	-17.1738	4.1744e-66	6.09495e-65	2.53957e-66	1
15610907	-	Rv3771c	314.805	20.5167	3.93959	3.90119	17.1429	7.10497e-66	1.03338e-64	4.30574e-66	1
15607735	-	Rv0595c	339.266	28.9693	3.54982	3.51142	17.1378	7.74655e-66	1.12236e-64	4.67649e-66	1
15610023	-	Rv2886c	275.472	6.18149	5.47781	5.43941	17.1271	9.31558e-66	1.34451e-64	5.60215e-66	1
15607209	-	Rv0067c	310.135	19.2602	4.0092	3.9708	17.1111	1.22562e-65	1.76218e-64	7.34243e-66	1
15610652	echA19	Rv3516	321.834	23.3592	3.78425	3.74585	17.0972	1.55838e-65	2.2321e-64	9.30043e-66	1
15610551	-	Rv3415c	276.049	7.12049	5.2768	5.2384	17.0967	1.56945e-65	2.23944e-64	9.33103e-66	1
15607741	-	Rv0601c	274.903	6.47459	5.40799	5.36959	17.0954	1.60627e-65	2.28333e-64	9.5139e-66	1
15609902	-	Rv2765	307.103	18.457	4.05649	4.01809	17.0895	1.77797e-65	2.5179e-64	1.04913e-65	1
15607629	-	Rv0488	285.707	11.4064	4.64662	4.60822	17.0665	2.63583e-65	3.71879e-64	1.5495e-65	1
15609405	cyp128	Rv2268c	286.519	11.7556	4.60721	4.56881	17.0607	2.91184e-65	4.09287e-64	1.70537e-65	1
15608033	-	Rv0893c	304.392	17.8773	4.08973	4.05133	17.0561	3.15049e-65	4.41186e-64	1.83828e-65	1
15610314	-	Rv3178	301.405	16.9418	4.15304	4.11464	17.0493	3.53719e-65	4.93503e-64	2.05627e-65	1
57116866	PE_PGRS28	Rv1452c	291.219	13.6083	4.41955	4.38114	17.0388	4.2355e-65	5.8875e-64	2.45313e-65	1
57116995	PE_PGRS42	Rv2487c	274.884	7.99558	5.10348	5.06508	16.9991	8.3336e-65	1.15414e-63	4.80894e-65	1
15608494	-	Rv1354c	300.102	17.0505	4.13757	4.09917	16.9939	9.10673e-65	1.25659e-63	5.23583e-65	1
15608950	-	Rv1813c	350.252	931.802	-1.41163	-1.45003	-16.9931	9.23835e-65	1.2701e-63	5.29211e-65	1
15610923	-	Rv3787c	288.586	13.5973	4.4076	4.3692	16.9504	1.91197e-64	2.61905e-63	1.09127e-64	1
15608112	fadE12	Rv0972c	291.956	14.8078	4.30132	4.26292	16.9436	2.14699e-64	2.93033e-63	1.22098e-64	1
15610594	rpsD	Rv3458c	317.491	876.279	-1.46467	-1.50307	-16.9252	2.93576e-64	3.99242e-63	1.66351e-64	1
15609581	rne	Rv2444c	213.641	701.329	-1.7149	-1.7533	-16.9115	3.70139e-64	5.01551e-63	2.0898e-64	1
15610495	-	Rv3359	302.245	18.7769	4.00869	3.97029	16.8914	5.20469e-64	7.02727e-63	2.92804e-64	1
15607945	-	Rv0805	248.455	759.887	-1.6128	-1.6512	-16.8747	6.90995e-64	9.29635e-63	3.87349e-64	1
57116878	-	Rv1499	332.555	29.5527	3.49223	3.45383	16.8566	9.38213e-64	1.25774e-62	5.24059e-64	1
15608495	moeY	Rv1355c	282.265	12.3988	4.50878	4.47038	16.8538	9.84005e-64	1.31445e-62	5.47688e-64	1
15609494	glyS	Rv2357c	331.017	29.064	3.5096	3.4712	16.8513	1.02586e-63	1.36552e-62	5.68967e-64	1
15608191	-	Rv1051c	275.446	2.15135	7.00038	6.96198	16.8366	1.31515e-63	1.74443e-62	7.26846e-64	1
15608104	-	Rv0964c	315.041	23.9922	3.7149	3.6765	16.8033	2.30748e-63	3.04992e-62	1.2708e-63	1
15611002	-	Rv3866	215.02	699.388	-1.70162	-1.74002	-16.7988	2.48963e-63	3.27918e-62	1.36633e-63	1
15608652	-	Rv1514c	302.985	20.0983	3.9141	3.8757	16.782	3.30465e-63	4.3375e-62	1.8073e-63	1
15608813	-	Rv1675c	276.036	1.93621	7.15548	7.11708	16.7732	3.8313e-63	5.01129e-62	2.08804e-63	1
15607286	-	Rv0144	237.626	737.001	-1.63298	-1.67138	-16.7628	4.5663e-63	5.95199e-62	2.48e-63	1
15607801	-	Rv0661c	263.366	5.56992	5.56327	5.52487	16.7596	4.82051e-63	6.26167e-62	2.60904e-63	1
15611006	-	Rv3870	235.569	732.214	-1.63611	-1.67451	-16.7305	7.85652e-63	1.01703e-61	4.23763e-63	1
15609402	-	Rv2265	268.128	8.76018	4.93582	4.89742	16.7118	1.07588e-62	1.38796e-61	5.77011e-63	1
15608071	pknD	Rv0931c	187.089	646.695	-1.78936	-1.82776	-16.7117	1.07713e-62	1.38482e-61	5.77011e-63	1
15609252	-	Rv2115c	268.864	787.546	-1.55049	-1.58889	-16.7104	1.10041e-62	1.40995e-61	5.8748e-63	1
15609410	-	Rv2273	293.785	17.866	4.03947	4.00107	16.6931	1.47056e-62	1.87783e-61	7.82432e-63	1
15610200	cstA	Rv3063	302.93	21.2499	3.83346	3.79506	16.6626	2.45211e-62	3.12064e-61	1.30027e-62	1
15609418	pitB	Rv2281	285.87	15.5632	4.19915	4.16074	16.6565	2.71409e-62	3.44241e-61	1.43434e-62	1
57117007	-	Rv2614A	321.023	27.642	3.53774	3.49934	16.6481	3.12185e-62	3.94631e-61	1.6443e-62	1
57116860	-	Rv1395	267.984	9.62493	4.79923	4.76083	16.6304	4.20131e-62	5.29309e-61	2.20546e-62	1
15610047	-	Rv2910c	264.145	8.24198	5.0022	4.96379	16.6197	5.01757e-62	6.30039e-61	2.62517e-62	1
15607447	-	Rv0306	303.188	21.7824	3.79898	3.76058	16.6172	5.22857e-62	6.54353e-61	2.72648e-62	1
15609759	-	Rv2622	267.649	9.64572	4.79431	4.75591	16.6169	5.25496e-62	6.55478e-61	2.73116e-62	1
15609034	-	Rv1897c	302.198	21.6479	3.80319	3.76479	16.5965	7.38473e-62	9.18095e-61	3.8254e-62	1
57116733	-	Rv0456A	268.658	10.8139	4.6348	4.5964	16.5408	1.86504e-61	2.31105e-60	9.6294e-62	1
15608192	-	Rv1052	365.472	45.352	3.01052	2.97212	16.5307	2.20654e-61	2.72525e-60	1.13552e-61	1
15609960	-	Rv2823c	274.961	13.1352	4.38772	4.34932	16.5269	2.34736e-61	2.88971e-60	1.20405e-61	1
15609050	-	Rv1913	279.101	14.8494	4.23231	4.19391	16.4942	4.03682e-61	4.95333e-60	2.06389e-61	1
57116833	PPE16	Rv1135c	290.886	18.8304	3.94932	3.91092	16.4919	4.19249e-61	5.12763e-60	2.13652e-61	1
15610128	-	Rv2991	302.318	23.1401	3.7076	3.6692	16.4486	8.58203e-61	1.04623e-59	4.3593e-61	1
15607290	-	Rv0148	257.763	758.192	-1.55652	-1.59492	-16.4409	9.74171e-61	1.18377e-59	4.93241e-61	1
15609684	-	Rv2547	330.148	33.0957	3.3184	3.27999	16.438	1.02278e-60	1.23885e-59	5.16189e-61	1
15609075	ephB	Rv1938	271.566	12.9081	4.39496	4.35655	16.4313	1.14223e-60	1.37909e-59	5.74623e-61	1
15607263	-	Rv0121c	320.777	29.9111	3.42282	3.38442	16.419	1.39887e-60	1.68356e-59	7.01483e-61	1
15609226	pepE	Rv2089c	256.894	7.93023	5.01767	4.97927	16.3971	2.00688e-60	2.40762e-59	1.00318e-60	1
15609411	-	Rv2274c	266.51	11.5077	4.53352	4.49512	16.3968	2.01527e-60	2.41e-59	1.00417e-60	1
15609414	-	Rv2277c	291.496	19.9712	3.86748	3.82908	16.3946	2.08887e-60	2.49012e-59	1.03755e-60	1
15608890	-	Rv1752	317.218	28.9141	3.45563	3.41723	16.3925	2.16482e-60	2.57252e-59	1.07189e-60	1
15610002	-	Rv2865	346.826	40.3721	3.10278	3.06438	16.3399	5.13221e-60	6.07957e-59	2.52932e-60	1
15609466	narK1	Rv2329c	291.852	20.6192	3.82318	3.78478	16.3398	5.14054e-60	6.07035e-59	2.52932e-60	1
15610112	-	Rv2975c	323.96	31.8905	3.34462	3.30622	16.339	5.21391e-60	6.13775e-59	2.5574e-60	1
15610966	-	Rv3830c	263.273	10.9719	4.58468	4.54628	16.3369	5.39026e-60	6.32558e-59	2.63566e-60	1
15608084	-	Rv0944	278.624	16.196	4.10461	4.06621	16.3359	5.48469e-60	6.4164e-59	2.67351e-60	1
15608644	-	Rv1506c	335.333	36.1156	3.2149	3.1765	16.3342	5.63408e-60	6.57076e-59	2.73783e-60	1
57117025	-	Rv2779c	276.238	15.4359	4.16155	4.12315	16.3316	5.88178e-60	6.83847e-59	2.84937e-60	1
15609457	rocE	Rv2320c	259.032	9.80283	4.72379	4.68539	16.3029	9.41934e-60	1.09177e-58	4.54907e-60	1
15609109	-	Rv1972	267.891	13.0593	4.35849	4.32009	16.2857	1.24678e-59	1.44068e-58	6.00287e-60	1
15610219	virS	Rv3082c	274.475	15.3023	4.16485	4.12645	16.2831	1.30076e-59	1.49846e-58	6.24361e-60	1
15609955	-	Rv2818c	300.255	24.0636	3.64126	3.60286	16.2821	1.32234e-59	1.51868e-58	6.32783e-60	1
57116970	-	Rv2331A	249.369	5.99711	5.37787	5.33947	16.2755	1.47404e-59	1.68775e-58	7.03231e-60	1
15608915	cyp144	Rv1777	259.278	10.282	4.65632	4.61791	16.2648	1.75444e-59	2.00272e-58	8.3447e-60	1
15609420	-	Rv2283	274.379	15.6386	4.13298	4.09458	16.244	2.46408e-59	2.80429e-58	1.16846e-59	1
15607544	mmpS1	Rv0403c	316.284	30.3295	3.38243	3.34403	16.2222	3.51599e-59	3.98938e-58	1.66224e-59	1
15609214	-	Rv2077c	269.501	14.2228	4.24401	4.20561	16.2204	3.62117e-59	4.09638e-58	1.70683e-59	1
57117100	lytB1	Rv3382c	278.436	17.2499	4.01269	3.97429	16.2175	3.79355e-59	4.27853e-58	1.78273e-59	1
15610469	-	Rv3333c	260.056	11.0543	4.55615	4.51775	16.2149	3.95718e-59	4.44976e-58	1.85407e-59	1
15608820	-	Rv1682	291.415	21.9247	3.73244	3.69404	16.1887	6.05616e-59	6.78975e-58	2.82907e-59	1
15609101	yrbE3A	Rv1964	266.849	13.7573	4.27775	4.23935	16.175	7.57317e-59	8.46532e-58	3.52723e-59	1
15609222	-	Rv2085	359.49	47.1714	2.92997	2.89156	16.1747	7.60858e-59	8.47974e-58	3.53323e-59	1
15608083	-	Rv0943c	245.264	5.27297	5.53958	5.50118	16.1702	8.1771e-59	9.08647e-58	3.78604e-59	1
15607402	narK3	Rv0261c	244.676	4.18139	5.87074	5.83234	16.1681	8.46958e-59	9.38379e-58	3.90992e-59	1
15610218	-	Rv3081	387.784	58.7427	2.72277	2.68437	16.1657	8.80018e-59	9.72149e-58	4.05063e-59	1
57117106	PPE58	Rv3426	386.085	58.1694	2.73058	2.69218	16.1553	1.04185e-58	1.14756e-57	4.78151e-59	1
15609959	-	Rv2822c	316.743	31.4441	3.33245	3.29405	16.1304	1.55957e-58	1.7128e-57	7.1367e-59	1
15607264	-	Rv0122	327.113	35.2611	3.21364	3.17524	16.1299	1.57372e-58	1.72332e-57	7.18051e-59	1
15607176	-	Rv0034	248.604	7.70084	5.01269	4.97429	16.1281	1.61981e-58	1.76865e-57	7.36939e-59	1
15610533	phyA	Rv3397c	269.108	14.9849	4.16661	4.12821	16.1251	1.70044e-58	1.85131e-57	7.71382e-59	1
15610027	rpsB	Rv2890c	290.308	798.149	-1.45908	-1.49748	-16.108	2.23986e-58	2.43157e-57	1.01316e-58	1
15609573	rbsK	Rv2436	264.303	13.5535	4.28546	4.24706	16.1054	2.33898e-58	2.53187e-57	1.05495e-58	1
15607732	mce2D	Rv0592	249.895	8.65399	4.85181	4.81341	16.0893	3.03207e-58	3.27273e-57	1.36364e-58	1
57116996	PE_PGRS43	Rv2490c	255.805	10.8118	4.56437	4.52597	16.0881	3.0907e-58	3.32647e-57	1.38603e-58	1
57116696	PE3	Rv0159c	306.04	28.0317	3.44859	3.41019	16.0875	3.12313e-58	3.3518e-57	1.39659e-58	1
15608668	adh	Rv1530	258.408	11.7856	4.45455	4.41615	16.0806	3.49122e-58	3.7362e-57	1.55395e-58	1
15608220	greA	Rv1080c	382.634	942.172	-1.30003	-1.33843	-16.0805	3.49483e-58	3.72947e-57	1.55395e-58	1
15610261	-	Rv3124	257.802	11.684	4.46366	4.42525	16.0695	4.17713e-58	4.44499e-57	1.85208e-58	1
15610298	-	Rv3162c	341.056	41.3103	3.04544	3.00704	16.059	4.94448e-58	5.24672e-57	2.18614e-58	1
57117140	PE_PGRS61	Rv3653	302.096	26.9687	3.48565	3.44725	16.0537	5.38242e-58	5.69538e-57	2.37308e-58	1
15609772	-	Rv2635	245.721	7.52971	5.02828	4.98988	16.0412	6.59059e-58	6.95428e-57	2.89762e-58	1
15609867	-	Rv2730	244.076	6.81936	5.16155	5.12315	16.0396	6.75682e-58	7.10976e-57	2.96241e-58	1
15610110	recG	Rv2973c	242.048	5.78502	5.38683	5.34843	16.0368	7.07554e-58	7.42439e-57	3.0929e-58	1
57117109	-	Rv3468c	249.587	9.09754	4.77792	4.73952	16.0366	7.09386e-58	7.42294e-57	3.0929e-58	1
57117057	moaC	Rv3111	283.685	0	8.48348	8.44508	16.0291	8.00004e-58	8.34797e-57	3.47833e-58	1
15608190	-	Rv1050	246.614	2.24395	6.78007	6.74167	16.0273	8.23835e-58	8.57289e-57	3.57205e-58	1
15609258	hisG	Rv2121c	253.064	10.4623	4.59622	4.55782	16.0256	8.46659e-58	8.78613e-57	3.6609e-58	1
15609456	-	Rv2319c	249.319	9.25152	4.75216	4.71376	16.0122	1.05022e-57	1.08686e-56	4.5286e-58	1
15609618	-	Rv2481c	324.986	35.7661	3.18371	3.14531	16.0086	1.11245e-57	1.14811e-56	4.78379e-58	1
15610040	lepB	Rv2903c	215.95	670.323	-1.63416	-1.67256	-15.9942	1.40151e-57	1.44248e-56	6.01036e-58	1
15608924	-	Rv1786	406	68.764	2.56175	2.52335	15.989	1.52564e-57	1.56596e-56	6.52485e-58	1
15610584	-	Rv3448	245.721	2.17203	6.82183	6.78343	15.9813	1.72507e-57	1.76585e-56	7.35774e-58	1
15609521	mbtA	Rv2384	241.366	6.46544	5.22233	5.18393	15.9704	2.05331e-57	2.09616e-56	8.734e-58	1
15610163	-	Rv3026c	258.456	12.8869	4.32594	4.28754	15.9656	2.21871e-57	2.25889e-56	9.41205e-58	1
15607241	fadD10	Rv0099	269.266	16.66	4.01457	3.97617	15.9505	2.82416e-57	2.86755e-56	1.19481e-57	1
15610245	-	Rv3108	317.383	33.6532	3.23741	3.19901	15.9413	3.27593e-57	3.31732e-56	1.38222e-57	1
15607232	-	Rv0090	250.379	10.5475	4.56914	4.53074	15.9202	4.59085e-57	4.63639e-56	1.93183e-57	1
57116882	PPE21	Rv1548c	278.315	20.0607	3.79427	3.75587	15.914	5.06811e-57	5.1047e-56	2.12696e-57	1
15609972	ugpA	Rv2835c	249.919	10.4772	4.57614	4.53774	15.9108	5.33082e-57	5.35499e-56	2.23125e-57	1
57116967	-	Rv2309A	248.198	9.88275	4.65044	4.61204	15.9094	5.45374e-57	5.46389e-56	2.27663e-57	1
15609406	-	Rv2269c	246.15	9.15776	4.7484	4.71	15.9078	5.59786e-57	5.59341e-56	2.33059e-57	1
15607752	-	Rv0612	319.61	34.8901	3.19542	3.15702	15.9024	6.0937e-57	6.07275e-56	2.53032e-57	1
15609572	-	Rv2435c	263.494	15.2036	4.11528	4.07688	15.8984	6.50456e-57	6.46508e-56	2.69379e-57	1
15609714	-	Rv2577	247.666	9.84545	4.65279	4.61439	15.8939	6.98035e-57	6.91973e-56	2.88323e-57	1
15608643	-	Rv1505c	303.992	29.3048	3.37482	3.33642	15.8885	7.6085e-57	7.52263e-56	3.13444e-57	1
15607471	-	Rv0330c	235.966	4.93851	5.57836	5.53995	15.8656	1.09726e-56	1.08204e-55	4.50851e-57	1
57116788	PE_PGRS13	Rv0833	314.84	33.5223	3.23143	3.19303	15.864	1.12448e-56	1.10599e-55	4.60829e-57	1
15609642	fadD35	Rv2505c	248.253	10.3877	4.57886	4.54046	15.8597	1.20451e-56	1.18162e-55	4.92341e-57	1
15607593	-	Rv0452	261.273	14.8688	4.1352	4.0968	15.8538	1.32415e-56	1.29561e-55	5.39837e-57	1
15609589	-	Rv2452c	324.663	37.3412	3.1201	3.0817	15.8508	1.38725e-56	1.35382e-55	5.64094e-57	1
15610011	dipZ	Rv2874	243.227	8.66566	4.81085	4.77245	15.8502	1.40051e-56	1.36324e-55	5.68017e-57	1
57117023	PE27	Rv2769c	289.231	24.5534	3.55823	3.51983	15.8384	1.69146e-56	1.6422e-55	6.8425e-57	1
15607162	TB39.8	Rv0020c	181.319	604.388	-1.73695	-1.77535	-15.8356	1.76856e-56	1.71264e-55	7.13603e-57	1
57116928	PPE34	Rv1917c	266.737	16.8954	3.98071	3.94231	15.8329	1.84504e-56	1.78212e-55	7.42554e-57	1
15607800	-	Rv0660c	299.274	800.812	-1.42	-1.4584	-15.8207	2.23969e-56	2.15778e-55	8.99077e-57	1
15607235	-	Rv0093c	325.686	38.0743	3.0966	3.05819	15.819	2.30009e-56	2.21032e-55	9.20967e-57	1
15608101	-	Rv0961	366.532	54.3308	2.7541	2.7157	15.8138	2.50118e-56	2.39744e-55	9.98936e-57	1
15609181	-	Rv2044c	255.742	13.4256	4.25163	4.21323	15.8086	2.71554e-56	2.59631e-55	1.0818e-56	1
15607733	lprL	Rv0593	260.748	15.1342	4.10678	4.06838	15.8056	2.84659e-56	2.71471e-55	1.13113e-56	1
15607237	-	Rv0095c	267.129	17.3128	3.94762	3.90922	15.8019	3.02013e-56	2.87294e-55	1.19706e-56	1
15610646	-	Rv3510c	256.716	13.845	4.21274	4.17434	15.7986	3.18152e-56	3.01884e-55	1.25785e-56	1
57116905	wag22	Rv1759c	256.273	13.7016	4.22526	4.18686	15.798	3.21311e-56	3.04115e-55	1.26715e-56	1
15610239	ftsE	Rv3102c	284.423	23.2766	3.61109	3.57268	15.7967	3.27989e-56	3.09658e-55	1.29025e-56	1
57117131	clpC1	Rv3596c	276.111	762.603	-1.46568	-1.50408	-15.7965	3.29119e-56	3.09948e-55	1.29145e-56	1
15610263	-	Rv3126c	286.033	23.8799	3.58231	3.54391	15.7923	3.51594e-56	3.30288e-55	1.37392e-56	1
15609085	-	Rv1948c	373.155	57.3416	2.70212	2.66372	15.7922	3.51885e-56	3.29739e-55	1.37392e-56	1
57116766	fabD2	Rv0649	266.33	17.1677	3.95544	3.91704	15.7884	3.73985e-56	3.49578e-55	1.45658e-56	1
15609950	-	Rv2813	234.811	3.00077	6.29003	6.25162	15.7876	3.78505e-56	3.52928e-55	1.47054e-56	1
15607338	-	Rv0197	245.056	10.0363	4.60981	4.57141	15.7798	4.28368e-56	3.98435e-55	1.66015e-56	1
15607460	pcp	Rv0319	277.996	21.2723	3.70802	3.66962	15.7737	4.72356e-56	4.38267e-55	1.82612e-56	1
15607863	rplO	Rv0723	198.486	632.035	-1.67097	-1.70937	-15.7714	4.89738e-56	4.53279e-55	1.88867e-56	1
15609943	-	Rv2806	277.551	21.1773	3.71216	3.67376	15.7675	5.20711e-56	4.80764e-55	2.00319e-56	1
15607983	-	Rv0843	264.485	16.7901	3.9775	3.9391	15.7618	5.69695e-56	5.24704e-55	2.18627e-56	1
15607947	-	Rv0807	338.583	43.7882	2.9509	2.9125	15.7536	6.48576e-56	5.95899e-55	2.48292e-56	1
15607466	-	Rv0325	259.672	15.3606	4.07938	4.04098	15.7413	7.88173e-56	7.22396e-55	3.00999e-56	1
15608811	-	Rv1673c	242.688	9.58767	4.66178	4.62338	15.7395	8.10531e-56	7.41085e-55	3.08786e-56	1
57117136	PE32	Rv3622c	231.85	4.06604	5.83342	5.79502	15.7394	8.12661e-56	7.41233e-55	3.08848e-56	1
15608712	-	Rv1574	239.395	8.47092	4.82073	4.78233	15.7305	9.35002e-56	8.50761e-55	3.54485e-56	1
15607885	-	Rv0745	231.445	4.6205	5.64647	5.60807	15.7194	1.11411e-55	1.01129e-54	4.21371e-56	1
15607394	nirD	Rv0253	260.775	15.9453	4.03161	3.9932	15.7178	1.14244e-55	1.03451e-54	4.31048e-56	1
57117103	-	Rv3395A	247.125	11.3486	4.44465	4.40625	15.7172	1.15226e-55	1.04091e-54	4.33712e-56	1
15607511	-	Rv0370c	245.032	10.6524	4.52372	4.48532	15.7146	1.20152e-55	1.0828e-54	4.5117e-56	1
57116846	-	Rv1290A	288.751	25.8162	3.48348	3.44508	15.6911	1.73994e-55	1.56429e-54	6.51789e-56	1
15607336	-	Rv0195	231.513	5.43418	5.41289	5.37449	15.6893	1.79067e-55	1.60606e-54	6.69194e-56	1
15607538	-	Rv0397	271.434	19.8344	3.77453	3.73613	15.687	1.85621e-55	1.66089e-54	6.9204e-56	1
15608069	pstC2	Rv0929	314.548	35.4476	3.14952	3.11112	15.6708	2.39653e-55	2.13927e-54	8.91366e-56	1
15608034	-	Rv0894	262.178	16.8559	3.95922	3.92082	15.6697	2.43837e-55	2.17148e-54	9.04784e-56	1
57116948	PPE37	Rv2123	247.728	12.0094	4.36652	4.32812	15.6681	2.49931e-55	2.22049e-54	9.25208e-56	1
15610535	-	Rv3399	254.079	14.1748	4.16387	4.12547	15.6653	2.60997e-55	2.31335e-54	9.63899e-56	1
15608252	-	Rv1112	244.703	11.1684	4.45354	4.41514	15.6475	3.45704e-55	3.05696e-54	1.27374e-55	1
15610220	-	Rv3083	308.51	33.4738	3.20421	3.16581	15.6435	3.68093e-55	3.24732e-54	1.35305e-55	1
15610554	groES	Rv3418c	290.298	778.99	-1.42407	-1.46247	-15.636	4.13659e-55	3.64078e-54	1.517e-55	1
15610484	-	Rv3348	313.628	35.5366	3.14168	3.10328	15.6296	4.57425e-55	4.0166e-54	1.67359e-55	1
15607468	cyp135A1	Rv0327c	230.344	5.87317	5.29351	5.2551	15.6218	5.1685e-55	4.52785e-54	1.88661e-55	1
15607164	whiB5	Rv0022c	248.156	12.5854	4.30143	4.26303	15.621	5.23736e-55	4.57752e-54	1.90731e-55	1
15610496	-	Rv3360	325.373	40.2197	3.01612	2.97772	15.6116	6.07283e-55	5.29545e-54	2.20644e-55	1
57116773	PE_PGRS9	Rv0746	255.599	15.2131	4.0705	4.0321	15.607	6.52101e-55	5.67313e-54	2.36381e-55	1
57116959	-	Rv2250c	239.172	9.6301	4.63435	4.59595	15.6064	6.58846e-55	5.7186e-54	2.38276e-55	1
15609128	-	Rv1991c	316.991	37.1247	3.09399	3.05559	15.6001	7.26386e-55	6.29033e-54	2.62098e-55	1
15610522	-	Rv3386	232.533	7.2093	5.01143	4.97303	15.5975	7.56873e-55	6.53931e-54	2.72472e-55	1
15607916	-	Rv0776c	270.263	20.3302	3.73267	3.69427	15.5904	8.45664e-55	7.28974e-54	3.0374e-55	1
15609807	-	Rv2670c	233.489	7.69252	4.92375	4.88535	15.589	8.64102e-55	7.43167e-54	3.09654e-55	1
15607545	fadD30	Rv0404	315.18	36.6592	3.10393	3.06553	15.5792	1.00742e-54	8.64457e-54	3.60191e-55	1
15608031	-	Rv0891c	324.515	40.2813	3.0101	2.9717	15.5757	1.06486e-54	9.11665e-54	3.79861e-55	1
15610904	-	Rv3768	306.161	33.319	3.19987	3.16147	15.5741	1.09106e-54	9.31982e-54	3.88327e-55	1
15609560	-	Rv2423	252.648	14.5632	4.11673	4.07833	15.5693	1.17601e-54	1.00227e-53	4.17615e-55	1
15608189	-	Rv1049	290.142	27.7437	3.38653	3.34812	15.5452	1.71445e-54	1.45786e-53	6.07444e-55	1
15607233	mtn	Rv0091	257.487	16.4124	3.97164	3.93324	15.5445	1.73242e-54	1.46982e-53	6.12427e-55	1
15608689	plsB1	Rv1551	232.366	7.73551	4.90876	4.87036	15.5441	1.74379e-54	1.47614e-53	6.15061e-55	1
15610310	-	Rv3174	234.268	8.6145	4.76525	4.72685	15.5292	2.20207e-54	1.85991e-53	7.74963e-55	1
15607337	-	Rv0196	225.722	4.51783	5.64278	5.60437	15.5235	2.40439e-54	2.02625e-53	8.44273e-55	1
15610451	cdd	Rv3315c	263.526	18.7119	3.81592	3.77752	15.5163	2.69015e-54	2.26201e-53	9.42504e-55	1
15610582	-	Rv3446c	225.817	3.17921	6.15034	6.11194	15.5072	3.09941e-54	2.60033e-53	1.08347e-54	1
15608254	-	Rv1114	315.031	37.4076	3.07409	3.03569	15.5039	3.26377e-54	2.73214e-53	1.1384e-54	1
15609448	-	Rv2311	298.806	31.3666	3.25191	3.21351	15.4988	3.53661e-54	2.95397e-53	1.23082e-54	1
15607257	hddA	Rv0115	243.325	12.0826	4.33189	4.29349	15.4967	3.65158e-54	3.04325e-53	1.26802e-54	1
15610313	-	Rv3177	260	17.7093	3.87594	3.83754	15.495	3.74848e-54	3.11711e-53	1.2988e-54	1
15610816	-	Rv3680	258.625	722.327	-1.48179	-1.52019	-15.4948	3.7641e-54	3.12321e-53	1.30134e-54	1
15610487	-	Rv3351c	230.706	7.67178	4.91035	4.87195	15.4893	4.09831e-54	3.39304e-53	1.41377e-54	1
15609744	pdxH	Rv2607	236.527	9.93922	4.57273	4.53433	15.4761	5.02859e-54	4.1541e-53	1.73088e-54	1
15609455	uspC	Rv2318	272.251	22.1281	3.62098	3.58258	15.4712	5.4308e-54	4.47655e-53	1.86523e-54	1
15609146	-	Rv2009	410.416	77.807	2.39912	2.36071	15.4695	5.56952e-54	4.58087e-53	1.9087e-54	1
15608085	-	Rv0945	365.399	58.1626	2.65131	2.61291	15.4647	6.00298e-54	4.92663e-53	2.05277e-54	1
15607355	fadD4	Rv0214	239.077	10.9587	4.44733	4.40893	15.4614	6.3207e-54	5.17611e-53	2.15672e-54	1
15608361	sigE	Rv1221	252.726	711.295	-1.49287	-1.53127	-15.4583	6.63461e-54	5.42139e-53	2.25892e-54	1
15609941	-	Rv2804c	237.115	10.3265	4.52117	4.48277	15.4567	6.80184e-54	5.546e-53	2.31084e-54	1
57116689	PPE1	Rv0096	238	10.6617	4.48045	4.44205	15.4535	7.14784e-54	5.81553e-53	2.42315e-54	1
15608260	-	Rv1120c	240.389	11.4999	4.38567	4.34727	15.4512	7.40663e-54	6.0131e-53	2.50546e-54	1
15608103	-	Rv0963c	223.367	4.56859	5.61152	5.57312	15.4396	8.86408e-54	7.18086e-53	2.99203e-54	1
57117135	PPE65	Rv3621c	230.73	8.34816	4.7886	4.7502	15.425	1.11095e-53	8.98056e-53	3.74191e-54	1
15610778	-	Rv3642c	190.968	605.736	-1.66536	-1.70376	-15.404	1.53909e-53	1.24149e-52	5.17289e-54	1
15607287	-	Rv0145	298.141	782.095	-1.39135	-1.42975	-15.4038	1.54274e-53	1.24177e-52	5.17407e-54	1
15610687	-	Rv3551	275.128	23.8227	3.5297	3.49129	15.3981	1.68552e-53	1.35381e-52	5.64087e-54	1
15610617	-	Rv3481c	258.99	18.2677	3.82552	3.78712	15.3956	1.75088e-53	1.40331e-52	5.84714e-54	1
57116974	PPE38	Rv2352c	304.826	34.7481	3.13298	3.09458	15.3887	1.94848e-53	1.55837e-52	6.49323e-54	1
15608377	sugB	Rv1237	347.094	51.5032	2.75259	2.71419	15.3841	2.09154e-53	1.66924e-52	6.95519e-54	1
15610636	yrbE4B	Rv3500c	343.745	50.1623	2.77666	2.73826	15.3812	2.18896e-53	1.7433e-52	7.26379e-54	1
15607739	-	Rv0599c	327.796	43.7486	2.90549	2.86709	15.3795	2.24738e-53	1.78605e-52	7.44191e-54	1
15608152	-	Rv1012	245.317	13.8301	4.14877	4.11036	15.3767	2.34715e-53	1.86142e-52	7.75592e-54	1
15611023	-	Rv3887c	277.381	24.848	3.48066	3.44226	15.374	2.44709e-53	1.93659e-52	8.06915e-54	1
15610319	-	Rv3183	309.998	36.964	3.06806	3.02966	15.3651	2.80694e-53	2.21671e-52	9.23633e-54	1
15607272	-	Rv0130	293.332	30.7628	3.25328	3.21488	15.359	3.08177e-53	2.42866e-52	1.01195e-53	1
15607643	-	Rv0502	316.751	809.245	-1.35323	-1.39163	-15.3524	3.41326e-53	2.68429e-52	1.11846e-53	1
15608403	amiB2	Rv1263	229.885	8.78195	4.71023	4.67183	15.3498	3.55184e-53	2.78745e-52	1.16144e-53	1
15608903	-	Rv1765c	290.422	29.8102	3.28427	3.24587	15.3473	3.69279e-53	2.89205e-52	1.20502e-53	1
15607715	-	Rv0575c	239.14	12.0204	4.31429	4.27589	15.3466	3.73193e-53	2.91663e-52	1.21527e-53	1
15610505	-	Rv3369	286.83	28.509	3.3307	3.2923	15.3463	3.75074e-53	2.92527e-52	1.21886e-53	1
15610301	-	Rv3165c	333.208	46.3007	2.84732	2.80892	15.3453	3.80941e-53	2.96488e-52	1.23537e-53	1
15608430	-	Rv1290c	265.674	21.0313	3.65905	3.62065	15.344	3.88588e-53	3.01817e-52	1.25757e-53	1
15607760	galK	Rv0620	225.97	2.04792	6.78583	6.74743	15.3396	4.15659e-53	3.22179e-52	1.34241e-53	1
15609856	-	Rv2719c	325.321	43.2732	2.91032	2.87192	15.3343	4.51348e-53	3.49122e-52	1.45468e-53	1
57116916	PPE29	Rv1801	235.047	10.8684	4.43474	4.39634	15.3201	5.60909e-53	4.3298e-52	1.80409e-53	1
15610538	-	Rv3402c	281.208	26.746	3.39425	3.35584	15.3188	5.72799e-53	4.41254e-52	1.83856e-53	1
15609963	-	Rv2826c	303.733	35.1472	3.11132	3.07292	15.3109	6.46318e-53	4.96874e-52	2.07031e-53	1
15607228	hycQ	Rv0086	242.755	13.5812	4.15982	4.12142	15.3079	6.767e-53	5.19171e-52	2.16322e-53	1
15610101	purU	Rv2964	266.774	21.7902	3.61387	3.57547	15.3032	7.28021e-53	5.5741e-52	2.32255e-53	1
15610801	dppB	Rv3665c	234.101	10.7463	4.44522	4.40682	15.2979	7.89303e-53	6.03104e-52	2.51294e-53	1
15610734	lysS	Rv3598c	292.967	31.3391	3.2247	3.1863	15.2886	9.11556e-53	6.95108e-52	2.89629e-53	1
15608688	fadD11	Rv1550	266.646	21.9178	3.60475	3.56635	15.2847	9.67791e-53	7.36498e-52	3.06875e-53	1
15609390	-	Rv2253	283.231	27.833	3.34711	3.30871	15.2822	1.00551e-52	7.63661e-52	3.18193e-53	1
15608865	-	Rv1727	250.436	16.4068	3.93207	3.89367	15.2804	1.03314e-52	7.83069e-52	3.26279e-53	1
15610785	-	Rv3649	228.431	8.95372	4.67313	4.63473	15.2776	1.07885e-52	8.16072e-52	3.40031e-53	1
15608188	-	Rv1048c	274.039	24.593	3.47806	3.43966	15.2764	1.09805e-52	8.28931e-52	3.45389e-53	1
15608316	-	Rv1176c	289.859	30.317	3.25715	3.21875	15.276	1.10577e-52	8.33087e-52	3.47121e-53	1
15608459	-	Rv1319c	398.883	75.3533	2.40422	2.36582	15.2701	1.21037e-52	9.10071e-52	3.79197e-53	1
15610000	-	Rv2863	224.126	7.47042	4.90698	4.86858	15.2652	1.30514e-52	9.79376e-52	4.08074e-53	1
15609945	-	Rv2808	383.237	68.5554	2.48289	2.44449	15.2558	1.50614e-52	1.12796e-51	4.69985e-53	1
15607854	rplN	Rv0714	223.875	655.636	-1.5502	-1.5886	-15.2442	1.79858e-52	1.3443e-51	5.60125e-53	1
15610625	-	Rv3489	186.777	592.657	-1.66588	-1.70428	-15.24	1.92e-52	1.4322e-51	5.96753e-53	1
15610776	-	Rv3640c	217.843	3.14044	6.11618	6.07778	15.2358	2.04675e-52	1.52374e-51	6.34892e-53	1
15609067	-	Rv1930c	219.315	5.80863	5.23866	5.20026	15.2282	2.29794e-52	1.70737e-51	7.11404e-53	1
15608496	-	Rv1356c	282.111	27.9797	3.33381	3.29541	15.2257	2.3887e-52	1.77131e-51	7.38047e-53	1
15609279	-	Rv2142c	380.247	67.7674	2.48828	2.44987	15.2154	2.7935e-52	2.06741e-51	8.61423e-53	1
15609073	-	Rv1936	236.381	12.2714	4.26774	4.22934	15.214	2.85738e-52	2.11054e-51	8.79394e-53	1
15607839	-	Rv0699	224.62	8.24198	4.76835	4.72995	15.2078	3.139e-52	2.31401e-51	9.64175e-53	1
15607628	-	Rv0487	479.984	114.91	2.06248	2.02408	15.2059	3.23369e-52	2.37917e-51	9.91321e-53	1
15609970	ugpB	Rv2833c	235.564	12.0958	4.28354	4.24514	15.2027	3.39389e-52	2.49216e-51	1.0384e-52	1
15609871	-	Rv2734	258.821	19.9735	3.69579	3.65739	15.2014	3.46395e-52	2.53866e-51	1.05778e-52	1
15610213	-	Rv3076	271.894	24.7202	3.45928	3.42088	15.1827	4.60111e-52	3.36551e-51	1.40034e-52	1
15607968	-	Rv0828c	220.087	6.72868	5.03161	4.9932	15.1827	4.60361e-52	3.36082e-51	1.40034e-52	1
57117067	PPE53	Rv3159c	313.358	40.2476	2.96084	2.92243	15.1809	4.73301e-52	3.4486e-51	1.43692e-52	1
15610296	-	Rv3160c	279.687	27.5503	3.34367	3.30527	15.1795	4.83384e-52	3.51527e-51	1.4647e-52	1
15608941	-	Rv1804c	292.553	32.3294	3.17778	3.13938	15.1757	5.12553e-52	3.7202e-51	1.55009e-52	1
57117097	-	Rv3353c	231.235	10.9051	4.40628	4.36788	15.1717	5.44605e-52	3.94524e-51	1.64385e-52	1
15609424	yjcE	Rv2287	260.129	20.7171	3.65033	3.61193	15.1693	5.64381e-52	4.08066e-51	1.70028e-52	1
15609757	-	Rv2620c	225.068	9.06747	4.63352	4.59511	15.1386	9.00527e-52	6.49863e-51	2.70777e-52	1
15610120	-	Rv2983	334.129	49.1708	2.76453	2.72613	15.1291	1.04089e-51	7.49717e-51	3.12383e-52	1
15608161	-	Rv1021	312.051	40.3278	2.95193	2.91353	15.1264	1.08523e-51	7.80164e-51	3.25069e-52	1
15608490	fabG	Rv1350	258.89	20.7674	3.63994	3.60154	15.1168	1.25467e-51	9.00255e-51	3.75107e-52	1
15608936	lppT	Rv1799	286.468	30.7071	3.22173	3.18333	15.1117	1.35597e-51	9.71091e-51	4.04622e-52	1
15609059	-	Rv1922	287.655	31.1511	3.20698	3.16858	15.1114	1.3625e-51	9.73914e-51	4.05799e-52	1
15607855	rplX	Rv0715	185.076	584.973	-1.66025	-1.69865	-15.1055	1.48881e-51	1.06219e-50	4.4258e-52	1
57116806	PE_PGRS17	Rv0978c	243.668	15.7171	3.95451	3.91611	15.1005	1.60632e-51	1.14386e-50	4.76609e-52	1
15609132	-	Rv1995	256.93	20.3832	3.65592	3.61752	15.0845	2.04885e-51	1.45623e-50	6.06765e-52	1
57116693	fbpC	Rv0129c	193.932	599.374	-1.62791	-1.66631	-15.0836	2.07649e-51	1.47309e-50	6.13791e-52	1
15609065	-	Rv1928c	245.226	16.4124	3.90125	3.86285	15.0813	2.15098e-51	1.52307e-50	6.34616e-52	1
15609666	-	Rv2529	220.934	8.17882	4.75558	4.71718	15.0751	2.36113e-51	1.66874e-50	6.9531e-52	1
15608954	-	Rv1817	289.008	32.0784	3.17144	3.13304	15.0695	2.56976e-51	1.81278e-50	7.55329e-52	1
15608407	embR	Rv1267c	248.676	17.7693	3.8068	3.7684	15.0602	2.96065e-51	2.08463e-50	8.68597e-52	1
15608852	-	Rv1714	223.492	9.25238	4.59426	4.55585	15.0588	3.0236e-51	2.12498e-50	8.8541e-52	1
15610665	-	Rv3529c	280.351	29.0432	3.27096	3.23256	15.0517	3.36573e-51	2.36103e-50	9.83764e-52	1
15607731	mce2C	Rv0591	243.024	16.028	3.92244	3.88404	15.0404	3.98947e-51	2.79337e-50	1.16391e-51	1
15610231	-	Rv3094c	285.921	31.457	3.18417	3.14576	15.0165	5.72107e-51	3.99838e-50	1.666e-51	1
15609894	-	Rv2757c	258.153	21.4516	3.58907	3.55067	15.0139	5.95851e-51	4.15661e-50	1.73193e-51	1
15609215	-	Rv2078	221.489	9.03565	4.61546	4.57706	15.0057	6.74147e-51	4.6941e-50	1.95588e-51	1
15610493	-	Rv3357	255.113	20.6249	3.62868	3.59028	14.9884	8.74027e-51	6.07465e-50	2.53111e-51	1
15607907	-	Rv0767c	251.018	19.3169	3.69986	3.66146	14.9765	1.04547e-50	7.25279e-50	3.022e-51	1
15610515	dxs2	Rv3379c	217.868	8.07656	4.75357	4.71517	14.969	1.17116e-50	8.10986e-50	3.37912e-51	1
15610389	-	Rv3253c	261.335	23.0901	3.50055	3.46215	14.9572	1.39783e-50	9.66171e-50	4.02572e-51	1
15609068	-	Rv1931c	224.99	10.6864	4.39602	4.35762	14.9568	1.40572e-50	9.69841e-50	4.04101e-51	1
57117047	esxS	Rv3020c	222.023	9.68106	4.5194	4.481	14.9553	1.43781e-50	9.90172e-50	4.12573e-51	1
57116695	PE2	Rv0152c	263.247	23.8345	3.46529	3.42689	14.95	1.55699e-50	1.07029e-49	4.45955e-51	1
15609210	-	Rv2073c	273.084	27.378	3.31825	3.27985	14.9496	1.56703e-50	1.07523e-49	4.48014e-51	1
15607871	-	Rv0731c	350.878	58.4202	2.58643	2.54803	14.9451	1.67645e-50	1.14822e-49	4.78426e-51	1
57116697	PE4	Rv0160c	219.121	8.75722	4.64511	4.60671	14.9449	1.68064e-50	1.149e-49	4.78751e-51	1
15607510	-	Rv0369c	243.048	16.9418	3.84258	3.80418	14.9372	1.88683e-50	1.28763e-49	5.36513e-51	1
15608058	-	Rv0918	255.742	21.3105	3.58505	3.54665	14.937	1.89174e-50	1.28864e-49	5.36936e-51	1
15608198	fadD14	Rv1058	236.702	14.8241	3.99705	3.95865	14.9343	1.97193e-50	1.34084e-49	5.58685e-51	1
15608093	-	Rv0953c	250.819	19.6358	3.67509	3.63669	14.9333	2.00191e-50	1.35878e-49	5.66158e-51	1
15609145	-	Rv2008c	241.776	16.5585	3.86802	3.82962	14.9317	2.04903e-50	1.38826e-49	5.78442e-51	1
15607950	-	Rv0810c	301.727	768.771	-1.34931	-1.38771	-14.9314	2.05977e-50	1.39303e-49	5.80429e-51	1
15610005	ispG	Rv2868c	181.656	572.879	-1.65702	-1.69543	-14.9285	2.15167e-50	1.45257e-49	6.05239e-51	1
15609136	-	Rv1999c	215.471	7.68338	4.80961	4.77121	14.9178	2.52626e-50	1.7024e-49	7.09335e-51	1
15609445	-	Rv2308	236.7	15.0279	3.97735	3.93894	14.9107	2.80725e-50	1.88838e-49	7.86826e-51	1
15608497	-	Rv1357c	245.515	18.042	3.76639	3.72798	14.9077	2.93691e-50	1.97208e-49	8.21701e-51	1
15610903	-	Rv3767c	285.354	32.4853	3.13489	3.09649	14.8933	3.64378e-50	2.44237e-49	1.01766e-50	1
57117119	fadD19	Rv3515c	248.19	19.1329	3.69732	3.65892	14.8881	3.93526e-50	2.63306e-49	1.09711e-50	1
15610691	-	Rv3555c	281.418	31.0795	3.17868	3.14028	14.886	4.06589e-50	2.71564e-49	1.13152e-50	1
15610315	-	Rv3179	240.892	16.7055	3.84999	3.81159	14.8806	4.4025e-50	2.93526e-49	1.22303e-50	1
15609110	-	Rv1973	243.703	17.6785	3.78506	3.74666	14.8787	4.53001e-50	3.01494e-49	1.25623e-50	1
15610698	fadE31	Rv3562	235.908	15.0594	3.96948	3.93108	14.8763	4.70008e-50	3.12261e-49	1.30109e-50	1
15610008	-	Rv2871	247.196	18.9118	3.70829	3.66989	14.8745	4.8227e-50	3.19844e-49	1.33268e-50	1
15607401	-	Rv0260c	221.112	10.1119	4.45065	4.41225	14.8718	5.02705e-50	3.3281e-49	1.38671e-50	1
15607978	lpqR	Rv0838	306.728	41.1351	2.89852	2.86012	14.8587	6.10614e-50	4.03541e-49	1.68142e-50	1
15609715	-	Rv2578c	225.522	11.7252	4.26559	4.22719	14.8583	6.14308e-50	4.05271e-49	1.68863e-50	1
15610338	-	Rv3202c	218.879	9.7544	4.48794	4.44954	14.8254	1.0034e-49	6.60804e-49	2.75336e-50	1
15607940	pepC	Rv0800	255.273	22.1727	3.52518	3.48678	14.8245	1.01783e-49	6.69138e-49	2.78614e-50	1
15609453	uspA	Rv2316	206.416	4.65755	5.46984	5.43144	14.8244	1.01889e-49	6.68672e-49	2.78614e-50	1
15609891	thyX	Rv2754c	251.248	20.7892	3.5952	3.5568	14.8215	1.06379e-49	6.9692e-49	2.90384e-50	1
57116739	gpm1	Rv0489	344.422	57.1957	2.5902	2.5518	14.8192	1.10139e-49	7.20301e-49	3.00126e-50	1
15609100	mce3R	Rv1963c	260.639	24.1432	3.43237	3.39397	14.8172	1.13459e-49	7.40725e-49	3.08636e-50	1
57116843	PE14	Rv1214c	282.783	32.3574	3.12753	3.08913	14.8097	1.26851e-49	8.26728e-49	3.44471e-50	1
15610222	-	Rv3085	226.377	12.477	4.18138	4.14298	14.8044	1.37147e-49	8.92283e-49	3.71786e-50	1
15609595	mmuM	Rv2458	247.448	19.6816	3.6522	3.6138	14.7978	1.51339e-49	9.82918e-49	4.0955e-50	1
57116918	PE_PGRS32	Rv1803c	287.249	34.3072	3.06572	3.02731	14.785	1.82955e-49	1.18622e-48	4.94258e-50	1
57117127	lppH	Rv3576	340.206	55.8084	2.60786	2.56945	14.7848	1.83659e-49	1.18873e-48	4.95306e-50	1
15607210	-	Rv0068	241.002	17.6106	3.77453	3.73613	14.7814	1.93072e-49	1.24751e-48	5.19799e-50	1
15607185	-	Rv0043c	288.557	34.8518	3.04955	3.01115	14.7809	1.94584e-49	1.25513e-48	5.22974e-50	1
15609253	lppK	Rv2116	254.941	22.4702	3.50408	3.46568	14.7791	1.99823e-49	1.28672e-48	5.36135e-50	1
15609519	mbtC	Rv2382c	239.665	17.2084	3.79984	3.76144	14.7753	2.11517e-49	1.3597e-48	5.66544e-50	1
15608714	-	Rv1576c	231.173	14.4399	4.00084	3.96244	14.7632	2.52869e-49	1.62275e-48	6.76149e-50	1
15610511	amiD	Rv3375	245.938	19.5045	3.65642	3.61801	14.759	2.6925e-49	1.72494e-48	7.18726e-50	1
57116732	PPE11	Rv0453	233.809	15.5382	3.91144	3.87304	14.7388	3.63326e-49	2.32368e-48	9.68203e-50	1
15607335	-	Rv0194	212.463	8.33624	4.67167	4.63327	14.733	3.95738e-49	2.52669e-48	1.05279e-49	1
15609893	hsdM	Rv2756c	253.575	22.4221	3.49942	3.46101	14.7315	4.04594e-49	2.57886e-48	1.07453e-49	1
15607174	bioF2	Rv0032	223.348	12.1139	4.20457	4.16616	14.728	4.25818e-49	2.70956e-48	1.12898e-49	1
15609316	-	Rv2179c	279.866	32.0792	3.12503	3.08662	14.7275	4.2903e-49	2.72539e-48	1.13558e-49	1
15610709	fadE34	Rv3573c	223.534	12.1829	4.19756	4.15916	14.7273	4.30854e-49	2.73237e-48	1.13849e-49	1
15610227	-	Rv3090	234.26	15.7971	3.89038	3.85198	14.7264	4.36213e-49	2.7617e-48	1.15071e-49	1
15610658	ltp4	Rv3522	251.192	21.7619	3.52891	3.49051	14.7117	5.42438e-49	3.42846e-48	1.42724e-49	1
15607467	-	Rv0326	203.69	2.67503	6.25068	6.21228	14.7116	5.42859e-49	3.42538e-48	1.42724e-49	1
15609949	-	Rv2812	206.73	2.0186	6.67824	6.63984	14.7098	5.57933e-49	3.51461e-48	1.46442e-49	1
15607805	-	Rv0665	217.172	10.1951	4.41289	4.37449	14.7085	5.68849e-49	3.57739e-48	1.49058e-49	1
15609386	glpD1	Rv2249c	206.426	6.29175	5.03602	4.99762	14.7057	5.92541e-49	3.72017e-48	1.55008e-49	1
15610800	dppC	Rv3664c	213.214	8.88337	4.58505	4.54665	14.7021	6.24714e-49	3.91564e-48	1.63152e-49	1
15610337	-	Rv3201c	206.377	6.33398	5.02602	4.98762	14.7	6.44919e-49	4.03557e-48	1.68128e-49	1
57116917	PPE30	Rv1802	228.314	14.0208	4.02537	3.98697	14.6999	6.4591e-49	4.03506e-48	1.68128e-49	1
15607227	hycP	Rv0085	226.604	13.4922	4.06998	4.03158	14.6945	6.98629e-49	4.35718e-48	1.8155e-49	1
15610303	-	Rv3167c	208.213	7.13341	4.86732	4.82892	14.694	7.042e-49	4.38466e-48	1.82695e-49	1
15607546	pks6	Rv0405	234.507	16.2777	3.84866	3.81026	14.6804	8.61444e-49	5.35488e-48	2.23121e-49	1
15607919	-	Rv0779c	239.518	18.0058	3.7336	3.6952	14.6781	8.89935e-49	5.52287e-48	2.3012e-49	1
15610111	-	Rv2974c	212.652	8.92055	4.57522	4.53682	14.676	9.18795e-49	5.6926e-48	2.37102e-49	1
15607527	-	Rv0386	241.539	18.7203	3.68958	3.65118	14.6759	9.19957e-49	5.69044e-48	2.37102e-49	1
15607884	-	Rv0744c	235.966	16.8416	3.80848	3.77007	14.6725	9.67658e-49	5.97568e-48	2.48987e-49	1
15608268	-	Rv1128c	223.327	12.5939	4.14836	4.10996	14.6709	9.90755e-49	6.1083e-48	2.54513e-49	1
15610649	fadD18	Rv3513c	239.749	18.257	3.71501	3.67661	14.6585	1.18872e-48	7.31683e-48	3.04869e-49	1
15610221	lipR	Rv3084	238.949	17.9836	3.73195	3.69355	14.6584	1.19128e-48	7.32063e-48	3.05027e-49	1
15607220	-	Rv0078	271.934	29.8579	3.18707	3.14867	14.6507	1.33275e-48	8.17668e-48	3.40696e-49	1
15609431	-	Rv2294	238.844	18.1045	3.72165	3.68324	14.6404	1.5525e-48	9.50935e-48	3.96224e-49	1
15609176	-	Rv2039c	214.523	9.88777	4.43934	4.40094	14.6396	1.56944e-48	9.59756e-48	3.99899e-49	1
15608408	-	Rv1268c	273.413	30.539	3.16236	3.12396	14.6378	1.61218e-48	9.84294e-48	4.10124e-49	1
15610009	-	Rv2872	265.109	27.4733	3.27049	3.23208	14.6358	1.65967e-48	1.01165e-47	4.2086e-49	1
57117138	PE33	Rv3650	283.101	34.2404	3.04755	3.00915	14.6358	1.65975e-48	1.01006e-47	4.2086e-49	1
15608717	-	Rv1579c	236.436	17.4259	3.76214	3.72374	14.6235	1.98807e-48	1.20791e-47	5.03298e-49	1
15610427	-	Rv3291c	400.629	85.2702	2.23215	2.19375	14.62	2.09395e-48	1.27019e-47	5.29249e-49	1
15610975	-	Rv3839	210.71	8.89611	4.56594	4.52754	14.6024	2.7117e-48	1.64228e-47	6.84285e-49	1
15610529	iunH	Rv3393	244.49	20.396	3.58342	3.54502	14.6021	2.72142e-48	1.64552e-47	6.85636e-49	1
15610607	-	Rv3471c	199.587	3.04573	6.03409	5.99569	14.5925	3.13327e-48	1.89151e-47	7.88132e-49	1
15609808	ribD	Rv2671	231.093	15.9607	3.85588	3.81748	14.5824	3.63304e-48	2.18971e-47	9.1238e-49	1
15607334	-	Rv0193c	220.848	12.5414	4.13829	4.09989	14.5789	3.82768e-48	2.30333e-47	9.59725e-49	1
15609865	-	Rv2728c	238.922	18.6945	3.67586	3.63746	14.5759	3.99617e-48	2.40089e-47	1.00037e-48	1
15610317	-	Rv3181c	266.929	28.7226	3.2162	3.17779	14.5758	4.00555e-48	2.40269e-47	1.00112e-48	1
15608202	-	Rv1062	251.431	23.221	3.43666	3.39826	14.5606	5.00138e-48	2.99526e-47	1.24803e-48	1
15610566	-	Rv3430c	278.735	33.3597	3.06271	3.02431	14.5574	5.24262e-48	3.13475e-47	1.30615e-48	1
15607977	-	Rv0837c	219.631	12.4471	4.1412	4.1028	14.5416	6.59999e-48	3.94012e-47	1.64172e-48	1
15610502	spoU	Rv3366	230.584	16.1767	3.8333	3.7949	14.537	7.0607e-48	4.20849e-47	1.75354e-48	1
15609665	mrr	Rv2528c	251.195	23.3985	3.42432	3.38592	14.532	7.59971e-48	4.52261e-47	1.88442e-48	1
15610206	ccrB	Rv3069	279.99	34.1385	3.03591	2.9975	14.5281	8.03739e-48	4.77553e-47	1.98981e-48	1
57116795	PPE14	Rv0915c	233.028	17.1017	3.76829	3.72989	14.5262	8.26502e-48	4.90304e-47	2.04294e-48	1
15610727	-	Rv3591c	203.785	7.09194	4.84472	4.80632	14.5257	8.33384e-48	4.9361e-47	2.05671e-48	1
15609389	-	Rv2252	244.162	20.986	3.54033	3.50193	14.523	8.66043e-48	5.12148e-47	2.13396e-48	1
15608130	-	Rv0990c	260.597	26.9213	3.275	3.2366	14.5196	9.09993e-48	5.37295e-47	2.23873e-48	1
15607219	-	Rv0077c	233.588	17.37	3.7493	3.7109	14.5173	9.40918e-48	5.54685e-47	2.31119e-48	1
15608035	-	Rv0895	198.648	4.95532	5.32509	5.28669	14.5148	9.76809e-48	5.74943e-47	2.3956e-48	1
15607452	-	Rv0311	219.757	12.727	4.10994	4.07154	14.5134	9.96636e-48	5.85699e-47	2.44042e-48	1
15608858	-	Rv1720c	242.002	20.3302	3.57332	3.53492	14.5116	1.02238e-47	5.99892e-47	2.49956e-48	1
15610991	ethR	Rv3855	304.421	44.0332	2.78941	2.751	14.5099	1.04944e-47	6.14811e-47	2.56172e-48	1
15609999	-	Rv2862c	256.818	25.7169	3.31996	3.28156	14.5008	1.19797e-47	7.0074e-47	2.91976e-48	1
57116939	-	Rv2063	217.674	12.1634	4.16155	4.12315	14.4973	1.26049e-47	7.36163e-47	3.06735e-48	1
15608184	-	Rv1044	218.131	12.3806	4.13904	4.10064	14.4897	1.40786e-47	8.20958e-47	3.42067e-48	1
15608185	-	Rv1045	264.243	28.5822	3.20868	3.17028	14.4868	1.46766e-47	8.54509e-47	3.56046e-48	1
15610965	-	Rv3829c	213.617	10.9791	4.2822	4.2438	14.4759	1.72e-47	9.9988e-47	4.16618e-48	1
15609971	ugpE	Rv2834c	201.867	6.87495	4.87591	4.83751	14.4725	1.80687e-47	1.04876e-46	4.36985e-48	1
15610714	arsB2	Rv3578	282.08	35.5206	2.98938	2.95097	14.4721	1.81734e-47	1.05322e-46	4.38843e-48	1
15607465	-	Rv0324	200.816	6.56777	4.93433	4.89593	14.462	2.1066e-47	1.21898e-46	5.07909e-48	1
15607590	-	Rv0449c	239.794	20.0222	3.58213	3.54373	14.4592	2.19317e-47	1.26713e-46	5.27971e-48	1
15608178	esxJ	Rv1038c	259.413	683.835	-1.3984	-1.4368	-14.4565	2.2796e-47	1.31505e-46	5.47734e-48	1
15607399	-	Rv0258c	254.847	25.4128	3.32601	3.28761	14.4565	2.28224e-47	1.31456e-46	5.47734e-48	1
15607303	-	Rv0161	206.882	8.88506	4.54128	4.50288	14.4519	2.43754e-47	1.40187e-46	5.84112e-48	1
15608541	-	Rv1403c	255.003	25.6284	3.3147	3.2763	14.4394	2.92402e-47	1.67908e-46	6.99619e-48	1
15607768	-	Rv0628c	207.513	599.141	-1.52969	-1.56809	-14.4355	3.09384e-47	1.7739e-46	7.39126e-48	1
15609555	-	Rv2418c	316.133	49.7325	2.66827	2.62987	14.4352	3.1088e-47	1.77976e-46	7.4157e-48	1
15610578	rpsI	Rv3442c	168.49	533.222	-1.66207	-1.70047	-14.4326	3.22826e-47	1.84535e-46	7.68897e-48	1
15610100	-	Rv2963	258.711	27.1403	3.25284	3.21444	14.4232	3.69657e-47	2.10984e-46	8.79104e-48	1
15607659	-	Rv0518	250.607	24.2444	3.36971	3.3313	14.4166	4.06658e-47	2.31752e-46	9.65636e-48	1
15609552	-	Rv2415c	217.127	12.7348	4.09169	4.05329	14.4071	4.66774e-47	2.6561e-46	1.10671e-47	1
15608129	grcC2	Rv0989c	246.402	22.8663	3.42972	3.39132	14.4021	5.01729e-47	2.8507e-46	1.18779e-47	1
15609586	-	Rv2449c	209.769	10.3265	4.34438	4.30598	14.3991	5.23913e-47	2.97226e-46	1.23845e-47	1
15610580	esxT	Rv3444c	234.499	18.787	3.64177	3.60337	14.3898	5.99777e-47	3.39753e-46	1.41564e-47	1
15610980	-	Rv3844	240.985	21.074	3.51541	3.477	14.3875	6.19621e-47	3.50468e-46	1.46028e-47	1
15607908	aldA	Rv0768	250.849	24.6175	3.34906	3.31066	14.3856	6.37226e-47	3.59884e-46	1.49952e-47	1
15610661	-	Rv3525c	236.028	19.3621	3.60765	3.56925	14.3848	6.4505e-47	3.63758e-46	1.51566e-47	1
15610530	-	Rv3394c	198.748	6.54571	4.92424	4.88584	14.3828	6.63707e-47	3.7372e-46	1.5556e-47	1
15608259	-	Rv1119c	312.462	48.7925	2.67895	2.64055	14.3827	6.64027e-47	3.73342e-46	1.5556e-47	1
15609032	-	Rv1895	263.489	29.3952	3.16409	3.12569	14.3733	7.61083e-47	4.27273e-46	1.78031e-47	1
15609781	-	Rv2644c	271.894	32.6051	3.05987	3.02147	14.3712	7.84776e-47	4.39919e-46	1.833e-47	1
15610642	fadD17	Rv3506	223.092	15.0894	3.88604	3.84764	14.3657	8.4952e-47	4.75504e-46	1.98127e-47	1
15608888	fadD1	Rv1750c	235.029	19.1986	3.61376	3.57536	14.3636	8.75401e-47	4.89264e-46	2.0386e-47	1
57117162	papA2	Rv3820c	305.736	46.2379	2.72514	2.68674	14.3605	9.15259e-47	5.10783e-46	2.12827e-47	1
15609098	-	Rv1961	258.115	27.5177	3.22959	3.19119	14.3601	9.20382e-47	5.12882e-46	2.13701e-47	1
15610771	-	Rv3635	223.656	15.3392	3.86598	3.82758	14.3587	9.4017e-47	5.23135e-46	2.17973e-47	1
15609175	-	Rv2038c	219.993	14.1971	3.95379	3.91539	14.3473	1.10727e-46	6.15207e-46	2.56337e-47	1
57117030	mtr	Rv2855	242.396	21.9507	3.46502	3.42662	14.3452	1.14144e-46	6.33257e-46	2.63858e-47	1
57116913	PE19	Rv1791	413.763	912.827	-1.14154	-1.17994	-14.3425	1.18759e-46	6.57888e-46	2.74121e-47	1
15609066	-	Rv1929c	254.828	26.4766	3.26673	3.22833	14.3418	1.19827e-46	6.6283e-46	2.7618e-47	1
15610586	-	Rv3450c	218.711	13.8125	3.98498	3.94658	14.3417	1.20154e-46	6.63666e-46	2.76528e-47	1
57117105	PPE57	Rv3425	230.943	17.9947	3.68189	3.64349	14.3392	1.24441e-46	6.86339e-46	2.85975e-47	1
15608802	pks9	Rv1664	248.563	24.2312	3.35868	3.32028	14.3376	1.27427e-46	7.01782e-46	2.9241e-47	1
15607536	-	Rv0395	192.35	3.51387	5.77453	5.73613	14.3359	1.30609e-46	7.18253e-46	2.99273e-47	1
15608857	-	Rv1719	225.265	16.1599	3.80113	3.76273	14.3262	1.50143e-46	8.24471e-46	3.4353e-47	1
15610297	-	Rv3161c	248.288	24.2406	3.35652	3.31812	14.3257	1.51282e-46	8.29517e-46	3.45633e-47	1
15608493	-	Rv1353c	261.121	28.9693	3.17212	3.13372	14.3254	1.51928e-46	8.31852e-46	3.46606e-47	1
15607859	rplF	Rv0719	264.745	687.086	-1.37589	-1.41429	-14.3196	1.65006e-46	9.02145e-46	3.75895e-47	1
15610696	fadE30	Rv3560c	203.111	8.77816	4.53221	4.49381	14.3133	1.80813e-46	9.87132e-46	4.11306e-47	1
15610885	-	Rv3749c	288.711	39.8632	2.8565	2.8181	14.3077	1.95828e-46	1.06756e-45	4.44817e-47	1
15609896	-	Rv2759c	247.523	24.1293	3.3587	3.3203	14.3076	1.96223e-46	1.06817e-45	4.4507e-47	1
57116921	PPE32	Rv1808	243.769	653.377	-1.4224	-1.4608	-14.3072	1.97322e-46	1.0726e-45	4.46918e-47	1
15607779	nusG	Rv0639	314.307	763.305	-1.28008	-1.31849	-14.3066	1.98888e-46	1.07956e-45	4.49817e-47	1
15610237	smpB	Rv3100c	320.358	53.0354	2.59466	2.55626	14.306	2.00864e-46	1.08871e-45	4.5363e-47	1
15609123	-	Rv1986	288.921	39.9828	2.85322	2.81482	14.3044	2.05384e-46	1.11161e-45	4.63172e-47	1
15610060	-	Rv2923c	234.693	19.6427	3.57871	3.54031	14.2992	2.21224e-46	1.19563e-45	4.98179e-47	1
15609961	-	Rv2824c	211.751	11.8324	4.16155	4.12315	14.2987	2.23046e-46	1.20375e-45	5.01562e-47	1
15609787	-	Rv2650c	235.417	19.9067	3.56389	3.52549	14.298	2.25187e-46	1.21356e-45	5.05137e-47	1
15607790	-	Rv0650	199.418	7.60426	4.71284	4.67444	14.298	2.2528e-46	1.21233e-45	5.05137e-47	1
15608169	kdpA	Rv1029	223.619	15.9941	3.80543	3.76703	14.2794	2.94092e-46	1.58038e-45	6.58491e-47	1
15609938	-	Rv2801c	255.38	27.3347	3.22384	3.18543	14.2723	3.25633e-46	1.74738e-45	7.28075e-47	1
15610520	-	Rv3384c	346.89	65.1809	2.41196	2.37356	14.2674	3.49491e-46	1.87273e-45	7.80308e-47	1
57116969	PE23	Rv2328	211.966	12.2087	4.11785	4.07945	14.2619	3.77899e-46	2.02208e-45	8.42535e-47	1
15607515	-	Rv0374c	190.83	4.23546	5.49363	5.45523	14.2573	4.0393e-46	2.1583e-45	8.99295e-47	1
15609652	-	Rv2515c	194.466	6.19029	4.97337	4.93496	14.2482	4.59802e-46	2.45336e-45	1.02224e-46	1
57116940	-	Rv2077A	205.455	10.1651	4.33712	4.29872	14.2442	4.87279e-46	2.59629e-45	1.08179e-46	1
15607509	-	Rv0368c	193.532	5.87094	5.04284	5.00444	14.2416	5.057e-46	2.69064e-45	1.1211e-46	1
15609421	lipM	Rv2284	253.978	27.1383	3.2263	3.1879	14.238	5.3219e-46	2.82759e-45	1.17816e-46	1
15608113	accA2	Rv0973c	202.695	9.33323	4.44079	4.40239	14.2314	5.84966e-46	3.10362e-45	1.29318e-46	1
15607300	-	Rv0158	319.53	53.5835	2.57609	2.53769	14.2294	6.02225e-46	3.19069e-45	1.32626e-46	1
57117085	-	Rv3294c	224.056	16.5654	3.75761	3.71921	14.2293	6.02437e-46	3.18733e-45	1.32626e-46	1
15611004	-	Rv3868	313.815	759.491	-1.27512	-1.31352	-14.2293	6.02467e-46	3.18302e-45	1.32626e-46	1
15609997	glnA4	Rv2860c	250.308	25.8937	3.27303	3.23463	14.2263	6.29554e-46	3.32147e-45	1.38395e-46	1
15609942	-	Rv2805	198.691	8.03169	4.62868	4.59028	14.2208	6.80562e-46	3.58556e-45	1.49399e-46	1
15609156	-	Rv2019	308.962	49.2411	2.6495	2.6111	14.2148	7.41622e-46	3.9018e-45	1.62575e-46	1
15609467	lppP	Rv2330c	231.445	19.2521	3.58758	3.54918	14.2136	7.54091e-46	3.96187e-45	1.65078e-46	1
15609074	-	Rv1937	232.36	19.6041	3.56713	3.52873	14.2099	7.95264e-46	4.17237e-45	1.73751e-46	1
57117022	PPE43	Rv2768c	228.283	18.1857	3.64995	3.61155	14.2099	7.9592e-46	4.17e-45	1.73751e-46	1
15610136	lppY	Rv2999	213.794	13.2588	4.01119	3.97279	14.209	8.05591e-46	4.21481e-45	1.75617e-46	1
57116951	-	Rv2141c	268.671	33.0536	3.02296	2.98456	14.2018	8.93016e-46	4.66573e-45	1.94406e-46	1
15609004	-	Rv1867	214.88	13.6904	3.9723	3.9339	14.201	9.0323e-46	4.71256e-45	1.96357e-46	1
15609104	mce3B	Rv1967	203.2	9.87863	4.36245	4.32405	14.1869	1.10504e-45	5.75751e-45	2.39897e-46	1
15607829	-	Rv0689c	214.015	13.5535	3.98098	3.94258	14.1823	1.17895e-45	6.13412e-45	2.55589e-46	1
15610217	pknK	Rv3080c	233.857	20.4339	3.51659	3.47819	14.175	1.30751e-45	6.79366e-45	2.83065e-46	1
15609138	-	Rv2001	275.975	36.1786	2.93133	2.89293	14.175	1.3093e-45	6.79355e-45	2.83065e-46	1
15610330	-	Rv3194c	285.772	40.1437	2.83162	2.79322	14.17	1.40485e-45	7.27933e-45	3.03306e-46	1
15607823	rpsG	Rv0683	358.964	824.863	-1.20031	-1.23872	-14.1675	1.45642e-45	7.53615e-45	3.14007e-46	1
15610799	dppD	Rv3663c	260.405	30.2423	3.10612	3.06772	14.1655	1.49759e-45	7.73857e-45	3.22441e-46	1
15608680	glbN	Rv1542c	296.289	44.5187	2.73452	2.69612	14.1632	1.54784e-45	7.9873e-45	3.32805e-46	1
15610879	ctpJ	Rv3743c	204.626	10.5598	4.27633	4.23793	14.1628	1.55666e-45	8.0218e-45	3.34243e-46	1
15609108	mce3F	Rv1971	218.25	15.1626	3.8474	3.80899	14.1607	1.603e-45	8.24931e-45	3.43722e-46	1
15610583	-	Rv3447c	189.678	2.19135	6.43559	6.39719	14.1581	1.66328e-45	8.54786e-45	3.56162e-46	1
15609507	-	Rv2370c	272.975	35.2762	2.952	2.9136	14.1477	1.93002e-45	9.90514e-45	4.12715e-46	1
57116752	PE_PGRS6	Rv0532	293.147	43.3939	2.75606	2.71766	14.1475	1.93417e-45	9.91297e-45	4.13041e-46	1
15609657	-	Rv2520c	321.023	55.2839	2.53774	2.49934	14.1407	2.13049e-45	1.09043e-44	4.54346e-46	1
15607869	xylB	Rv0729	213.38	13.7346	3.95754	3.91914	14.1343	2.33305e-45	1.19248e-44	4.96869e-46	1
15607165	-	Rv0023	239.83	22.9407	3.38603	3.34763	14.1323	2.40125e-45	1.22568e-44	5.10701e-46	1
15609470	-	Rv2333c	242.126	23.8068	3.34632	3.30792	14.1282	2.54391e-45	1.29674e-44	5.4031e-46	1
15608916	-	Rv1778c	268.708	33.8837	2.98738	2.94898	14.1202	2.85013e-45	1.45087e-44	6.04531e-46	1
15608867	-	Rv1729c	303.587	48.0651	2.65905	2.62065	14.1188	2.91081e-45	1.47976e-44	6.16569e-46	1
15608520	pyrB	Rv1380	229.621	19.4831	3.55896	3.52055	14.1132	3.15108e-45	1.59975e-44	6.66563e-46	1
15608661	-	Rv1523	258.909	30.1838	3.1006	3.0622	14.1129	3.16429e-45	1.60429e-44	6.68455e-46	1
15609256	-	Rv2119	245.721	25.261	3.28204	3.24364	14.1125	3.1797e-45	1.60994e-44	6.70809e-46	1
15610564	-	Rv3428c	190.583	1.81373	6.71532	6.67692	14.1115	3.22482e-45	1.63059e-44	6.79414e-46	1
15607806	-	Rv0666	206.636	11.684	4.14448	4.10608	14.1081	3.38629e-45	1.70994e-44	7.12476e-46	1
15609570	-	Rv2433c	186.804	4.1918	5.47781	5.43941	14.1038	3.60082e-45	1.81584e-44	7.56601e-46	1
15609686	-	Rv2549c	316.699	53.9059	2.5546	2.5162	14.0986	3.87122e-45	1.94958e-44	8.12328e-46	1
15610968	-	Rv3832c	252.285	27.8835	3.17758	3.13917	14.0921	4.24812e-45	2.13654e-44	8.90227e-46	1
15608506	-	Rv1366	219.223	16.0762	3.7694	3.731	14.0908	4.32527e-45	2.17244e-44	9.05185e-46	1
15608720	-	Rv1582c	208.121	12.3474	4.07514	4.03674	14.0879	4.50906e-45	2.26174e-44	9.42393e-46	1
15610203	-	Rv3066	319.09	55.0819	2.53431	2.49591	14.0871	4.55779e-45	2.28314e-44	9.5131e-46	1
15607705	-	Rv0565c	247.121	26.0216	3.24744	3.20904	14.0859	4.63661e-45	2.31954e-44	9.66476e-46	1
15609391	-	Rv2254c	246.399	25.8586	3.25228	3.21388	14.0747	5.43137e-45	2.71352e-44	1.13064e-45	1
15607463	udgA	Rv0322	196.502	8.54724	4.52294	4.48454	14.072	5.64461e-45	2.81633e-44	1.17347e-45	1
15607939	-	Rv0799c	271.766	35.6989	2.92841	2.89001	14.0594	6.74991e-45	3.36335e-44	1.4014e-45	1
15607514	-	Rv0373c	214.996	14.9088	3.85007	3.81167	14.0581	6.86753e-45	3.41744e-44	1.42393e-45	1
15607877	-	Rv0737	205.85	11.8389	4.11999	4.08159	14.0568	6.99818e-45	3.47786e-44	1.44911e-45	1
15609154	-	Rv2017	207.231	12.3036	4.07409	4.03569	14.0566	7.01483e-45	3.48154e-44	1.45064e-45	1
15609832	-	Rv2695	260.264	31.2993	3.05577	3.01737	14.0514	7.55743e-45	3.7459e-44	1.5608e-45	1
15608126	-	Rv0986	261.574	31.8425	3.03819	2.99979	14.0473	7.99862e-45	3.95937e-44	1.64974e-45	1
57116791	cysK2	Rv0848	200.627	10.1742	4.30153	4.26313	14.0457	8.1906e-45	4.04908e-44	1.68712e-45	1
57116850	-	Rv1330c	245.315	25.809	3.24869	3.21029	14.0368	9.28374e-45	4.58346e-44	1.90978e-45	1
15609307	-	Rv2170	238.139	23.2439	3.35688	3.31848	14.0305	1.01468e-44	5.00302e-44	2.0846e-45	1
15607387	-	Rv0246	303.311	49.0034	2.62984	2.59144	14.0259	1.08293e-44	5.33254e-44	2.2219e-45	1
15608595	-	Rv1457c	233.075	21.4683	3.44052	3.40212	14.0255	1.08791e-44	5.35006e-44	2.2292e-45	1
15607254	gca	Rv0112	234.813	22.0934	3.40982	3.37142	14.0251	1.09419e-44	5.37392e-44	2.23914e-45	1
15611057	-	Rv3921c	292.157	718.113	-1.29747	-1.33587	-14.0171	1.22584e-44	6.01269e-44	2.50529e-45	1
15607229	hycE	Rv0087	190.429	6.87296	4.79218	4.75378	14.0151	1.26016e-44	6.17296e-44	2.57207e-45	1
15608528	gmk	Rv1389	245.077	644.601	-1.39517	-1.43357	-14.0118	1.31939e-44	6.45471e-44	2.68947e-45	1
57117011	clpC2	Rv2667	186.946	5.62496	5.05464	5.01624	14.0015	1.52616e-44	7.45658e-44	3.10692e-45	1
15609209	cobL	Rv2072c	234.45	22.1847	3.40164	3.36324	14.0001	1.55648e-44	7.59488e-44	3.16454e-45	1
15609071	fadE17	Rv1934c	184.436	4.62802	5.31658	5.27818	13.984	1.95213e-44	9.51317e-44	3.96383e-45	1
15608173	trcR	Rv1033c	266.551	34.409	2.95355	2.91515	13.9839	1.95512e-44	9.51543e-44	3.96477e-45	1
15610701	aspB	Rv3565	212.181	14.6336	3.85794	3.81954	13.9756	2.19779e-44	1.06827e-43	4.45114e-45	1
15607956	thiX	Rv0816c	259.045	31.7209	3.02969	2.99129	13.9602	2.72762e-44	1.32409e-43	5.51707e-45	1
57117123	PPE63	Rv3539	213.421	15.2477	3.80704	3.76864	13.9521	3.05649e-44	1.48183e-43	6.1743e-45	1
15607724	-	Rv0584	208.734	13.6615	3.93347	3.89507	13.9518	3.06584e-44	1.48445e-43	6.18522e-45	1
15611005	-	Rv3869	214.905	594.127	-1.46707	-1.50547	-13.9515	3.08016e-44	1.48947e-43	6.20614e-45	1
15609049	fadB5	Rv1912c	254.05	29.939	3.08501	3.04661	13.9463	3.31586e-44	1.60139e-43	6.67248e-45	1
15609294	murF	Rv2157c	177.299	531.795	-1.58469	-1.62309	-13.9431	3.46612e-44	1.67181e-43	6.96591e-45	1
15607902	-	Rv0762c	290.841	44.6818	2.70247	2.66407	13.9428	3.47977e-44	1.67625e-43	6.9844e-45	1
15608824	-	Rv1686c	247.328	27.4652	3.17075	3.13235	13.9391	3.66772e-44	1.76453e-43	7.35224e-45	1
15607246	-	Rv0104	284.224	42.0024	2.75848	2.72008	13.9371	3.77006e-44	1.81146e-43	7.54776e-45	1
15610640	fadE26	Rv3504	259.024	31.9402	3.01964	2.98124	13.937	3.77608e-44	1.81204e-43	7.55017e-45	1
15609082	-	Rv1945	242.708	25.7665	3.23565	3.19725	13.9367	3.79032e-44	1.81656e-43	7.56901e-45	1
15610711	-	Rv3575c	208.863	13.93	3.90629	3.86789	13.9242	4.51561e-44	2.16141e-43	9.00589e-45	1
15607186	-	Rv0044c	277.816	39.6375	2.80919	2.77079	13.9131	5.27169e-44	2.52011e-43	1.05005e-44	1
57116981	mbtI	Rv2386c	194.876	9.31614	4.38668	4.34828	13.9125	5.31721e-44	2.53865e-43	1.05777e-44	1
15609400	-	Rv2263	243.852	26.425	3.20603	3.16763	13.9113	5.40623e-44	2.57788e-43	1.07412e-44	1
15610012	mpt70	Rv2875	263.29	33.8837	2.95799	2.91959	13.9085	5.62258e-44	2.67765e-43	1.11569e-44	1
57116971	mez	Rv2332	227.659	20.6141	3.46517	3.42677	13.9025	6.11371e-44	2.90787e-43	1.21162e-44	1
15607745	-	Rv0605	253.726	30.3785	3.06215	3.02375	13.8877	7.52413e-44	3.5742e-43	1.48925e-44	1
15607868	serA2	Rv0728c	205.289	13.0561	3.97486	3.93646	13.8833	7.99724e-44	3.79415e-43	1.5809e-44	1
15607543	mmpL1	Rv0402c	261.475	33.4244	2.9677	2.9293	13.8832	8.00787e-44	3.79442e-43	1.58101e-44	1
15608170	kdpB	Rv1030	199.346	11.0719	4.1703	4.1319	13.8819	8.15819e-44	3.86079e-43	1.60867e-44	1
15610367	-	Rv3231c	279.479	40.6604	2.78104	2.74264	13.8805	8.31709e-44	3.93105e-43	1.63794e-44	1
15608914	-	Rv1776c	299.087	48.923	2.61198	2.57358	13.8747	9.01148e-44	4.25392e-43	1.77247e-44	1
15610061	fpg	Rv2924c	237.139	24.3028	3.28654	3.24814	13.8723	9.32874e-44	4.39817e-43	1.83257e-44	1
15609388	-	Rv2251	223.757	19.5045	3.52005	3.48165	13.871	9.48856e-44	4.46792e-43	1.86164e-44	1
15609944	-	Rv2807	182.886	5.28058	5.1141	5.0757	13.8691	9.74675e-44	4.58377e-43	1.90991e-44	1
57116742	-	Rv0494	211.667	15.3383	3.78658	3.74818	13.8683	9.86445e-44	4.63334e-43	1.93056e-44	1
15607393	nirB	Rv0252	246.761	27.9322	3.14311	3.10471	13.8665	1.01108e-43	4.74312e-43	1.97631e-44	1
15610605	mhpE	Rv3469c	185.014	6.2338	4.89138	4.85298	13.8623	1.0715e-43	5.02035e-43	2.09182e-44	1
15610210	-	Rv3073c	243.39	26.7653	3.18484	3.14643	13.856	1.17076e-43	5.47859e-43	2.28275e-44	1
15609027	-	Rv1890c	207.021	13.9521	3.89122	3.85282	13.8448	1.3682e-43	6.39457e-43	2.66441e-44	1
15607798	-	Rv0658c	254.013	30.9065	3.03892	3.00052	13.8444	1.37544e-43	6.42043e-43	2.67518e-44	1
15608823	-	Rv1685c	258.259	32.5805	2.98674	2.94834	13.8415	1.43231e-43	6.67764e-43	2.78236e-44	1
15610444	pmmB	Rv3308	200.414	11.7801	4.08856	4.05016	13.8383	1.49673e-43	6.96932e-43	2.90389e-44	1
57116814	PE8	Rv1040c	218.668	18.1695	3.58915	3.55075	13.8181	1.98347e-43	9.22438e-43	3.8435e-44	1
57116787	PE_PGRS12	Rv0832	287.422	44.6872	2.68523	2.64683	13.8121	2.15461e-43	1.00079e-42	4.16998e-44	1
57116901	fadB3	Rv1715	195.07	10.2207	4.25443	4.21603	13.809	2.25018e-43	1.0439e-42	4.34958e-44	1
15607231	-	Rv0089	257.251	32.5147	2.98401	2.94561	13.8082	2.27495e-43	1.05409e-42	4.39204e-44	1
15609996	-	Rv2859c	268.731	37.0637	2.85808	2.81968	13.8077	2.29042e-43	1.05995e-42	4.41647e-44	1
15610666	-	Rv3530c	247.361	28.8206	3.10145	3.06305	13.7963	2.68285e-43	1.24004e-42	5.16683e-44	1
57116930	ribA1	Rv1940	215.426	17.229	3.64428	3.60588	13.7958	2.70312e-43	1.24787e-42	5.19948e-44	1
15608326	-	Rv1186c	198.001	11.3155	4.12913	4.09073	13.7952	2.72492e-43	1.2564e-42	5.235e-44	1
15610448	-	Rv3312c	267.577	36.8444	2.86044	2.82203	13.7839	3.18689e-43	1.46761e-42	6.11504e-44	1
15608961	-	Rv1824	290.032	46.1041	2.65325	2.61484	13.7832	3.21711e-43	1.47971e-42	6.16548e-44	1
15610022	-	Rv2885c	255.952	32.3402	2.98447	2.94607	13.7743	3.63762e-43	1.67109e-42	6.96287e-44	1
15607706	-	Rv0566c	276.219	40.4952	2.76999	2.73159	13.77	3.85993e-43	1.77105e-42	7.37941e-44	1
15608201	-	Rv1061	249.437	29.8835	3.06125	3.02285	13.7678	3.97961e-43	1.82375e-42	7.59897e-44	1
15609460	-	Rv2323c	204.833	13.8666	3.88476	3.84636	13.7637	4.21343e-43	1.92855e-42	8.03565e-44	1
15610713	-	Rv3577	219.693	18.9936	3.5319	3.4935	13.763	4.25696e-43	1.94611e-42	8.10883e-44	1
15609854	-	Rv2717c	220.501	19.3034	3.51385	3.47545	13.76	4.43596e-43	2.02548e-42	8.43954e-44	1
15610174	-	Rv3037c	247.002	29.0701	3.08691	3.04851	13.7555	4.72275e-43	2.15383e-42	8.9743e-44	1
15607910	-	Rv0770	238.839	26.0996	3.19394	3.15554	13.7438	5.54722e-43	2.52677e-42	1.05282e-43	1
15609958	-	Rv2821c	284.752	44.3205	2.68366	2.64526	13.7434	5.58206e-43	2.53957e-42	1.05816e-43	1
15608667	fadD24	Rv1529	224.747	20.9673	3.42208	3.38368	13.7418	5.70017e-43	2.59017e-42	1.07924e-43	1
15609991	-	Rv2854	218.949	18.9436	3.53081	3.49241	13.738	6.01362e-43	2.72931e-42	1.13722e-43	1
15608057	betP	Rv0917	308.052	54.4193	2.50099	2.46259	13.7356	6.21593e-43	2.81774e-42	1.17406e-43	1
15607876	-	Rv0736	214.868	17.5493	3.61396	3.57556	13.734	6.35268e-43	2.87627e-42	1.19845e-43	1
15609765	-	Rv2628	275.921	682.154	-1.30585	-1.34425	-13.7272	6.98019e-43	3.15659e-42	1.31525e-43	1
15608358	-	Rv1218c	201.44	13.0322	3.9502	3.9118	13.7249	7.20371e-43	3.25376e-42	1.35574e-43	1
15609697	-	Rv2560	267.847	37.6255	2.83163	2.79323	13.7184	7.87962e-43	3.55479e-42	1.48117e-43	1
15608162	lpqU	Rv1022	294.71	48.8814	2.59194	2.55354	13.7131	8.47648e-43	3.81948e-42	1.59146e-43	1
15608329	sigI	Rv1189	201.758	13.274	3.92595	3.88755	13.7081	9.08476e-43	4.08868e-42	1.70362e-43	1
15610779	-	Rv3643	227.391	22.2362	3.3542	3.3158	13.7054	9.41825e-43	4.23372e-42	1.76405e-43	1
15609924	-	Rv2787	239.736	26.9687	3.15209	3.11369	13.6859	1.23299e-42	5.53595e-42	2.30582e-43	1
15610767	-	Rv3631	246.147	29.4032	3.06548	3.02707	13.6858	1.23401e-42	5.53396e-42	2.30582e-43	1
15609518	mbtD	Rv2381c	214.299	17.869	3.58409	3.54569	13.6718	1.49602e-42	6.70098e-42	2.79208e-43	1
57117088	-	Rv3312A	253.8	32.5805	2.96161	2.92321	13.6639	1.66803e-42	7.46257e-42	3.10941e-43	1
15609516	mbtF	Rv2379c	202.109	13.7667	3.87588	3.83748	13.6613	1.72813e-42	7.72226e-42	3.21762e-43	1
15609468	-	Rv2331	245.537	29.4184	3.06115	3.02275	13.6596	1.77069e-42	7.90308e-42	3.29296e-43	1
15609137	-	Rv2000	228.336	23.051	3.30826	3.26986	13.6519	1.96758e-42	8.77143e-42	3.65477e-43	1
15610471	-	Rv3335c	219.919	20.0965	3.45195	3.41355	13.6427	2.23292e-42	9.94256e-42	4.14275e-43	1
15608807	-	Rv1669	185.716	8.40092	4.46641	4.428	13.6408	2.28889e-42	1.01797e-41	4.24156e-43	1
15609105	mce3C	Rv1968	193.013	10.8824	4.14864	4.11023	13.6391	2.34522e-42	1.0418e-41	4.34083e-43	1
15608856	-	Rv1718	187.623	9.18459	4.35248	4.31407	13.6243	2.87203e-42	1.27431e-41	5.30966e-43	1
15609705	-	Rv2568c	261.366	36.0634	2.85746	2.81906	13.6156	3.23456e-42	1.43348e-41	5.97286e-43	1
15608255	-	Rv1115	201.462	13.9607	3.85107	3.81267	13.6096	3.50965e-42	1.55357e-41	6.47321e-43	1
15610184	-	Rv3047c	304.127	54.2139	2.48794	2.44954	13.6062	3.67903e-42	1.62663e-41	6.77765e-43	1
15609442	-	Rv2305	219.988	20.4878	3.42459	3.38618	13.5997	4.01905e-42	1.77488e-41	7.39537e-43	1
15609076	-	Rv1939	217.748	19.6998	3.46641	3.428	13.5985	4.08672e-42	1.80265e-41	7.51107e-43	1
15607734	mce2F	Rv0594	215.671	19.0063	3.50428	3.46588	13.5935	4.37603e-42	1.92801e-41	8.0334e-43	1
15609088	-	Rv1951c	314.177	58.8686	2.41601	2.37761	13.5915	4.49701e-42	1.979e-41	8.24585e-43	1
15610034	-	Rv2897c	172.967	2.82364	5.9368	5.8984	13.5914	4.50673e-42	1.98096e-41	8.25403e-43	1
15610519	idsB	Rv3383c	220.722	20.8515	3.40401	3.36561	13.588	4.71746e-42	2.07117e-41	8.62991e-43	1
15608868	-	Rv1730c	214.291	18.5772	3.52797	3.48957	13.5866	4.80591e-42	2.10755e-41	8.78148e-43	1
15608662	-	Rv1524	215.047	18.9422	3.50497	3.46657	13.5749	5.64248e-42	2.47154e-41	1.02981e-42	1
15607924	-	Rv0784	223.984	22.1946	3.33512	3.29672	13.5689	6.12389e-42	2.67929e-41	1.11637e-42	1
57116899	PPE23	Rv1706c	196.497	12.6957	3.9521	3.9137	13.5576	7.1466e-42	3.12312e-41	1.3013e-42	1
15608552	-	Rv1414	249.152	31.8608	2.96717	2.92877	13.5509	7.82902e-42	3.41737e-41	1.42391e-42	1
15609368	cobC	Rv2231c	230.238	24.6933	3.22093	3.18253	13.5459	8.3727e-42	3.65046e-41	1.52103e-42	1
15610375	-	Rv3239c	246.522	30.9443	2.99397	2.95557	13.5395	9.14466e-42	3.98242e-41	1.65935e-42	1
15610638	fabG	Rv3502c	281.989	45.3914	2.63515	2.59675	13.5391	9.19703e-42	4.0006e-41	1.66692e-42	1
15609520	mbtB	Rv2383c	200.151	14.1282	3.82444	3.78604	13.5328	1.00085e-41	4.34855e-41	1.8119e-42	1
15607944	-	Rv0804	312.87	59.0544	2.40545	2.36704	13.5277	1.07348e-41	4.65878e-41	1.94116e-42	1
15608469	dinG	Rv1329c	211.333	18.0373	3.55046	3.51206	13.5267	1.08788e-41	4.71583e-41	1.96493e-42	1
15609663	-	Rv2526	442.111	123.051	1.84515	1.80675	13.5266	1.08971e-41	4.71832e-41	1.96597e-42	1
57117141	-	Rv3659c	178.649	6.91112	4.69207	4.65367	13.5214	1.16969e-41	5.05882e-41	2.10785e-42	1
15607691	fadD8	Rv0551c	229.73	24.7612	3.21379	3.17539	13.5174	1.23541e-41	5.33689e-41	2.22371e-42	1
15607770	recB	Rv0630c	200.399	14.358	3.80295	3.76455	13.5146	1.28258e-41	5.53433e-41	2.30598e-42	1
15608032	-	Rv0892	248.102	31.8343	2.96228	2.92388	13.5112	1.3438e-41	5.79186e-41	2.41328e-42	1
15611039	-	Rv3903c	200.202	14.3216	3.8052	3.7668	13.5108	1.35104e-41	5.81641e-41	2.42351e-42	1
15610641	fadE27	Rv3505	252.355	33.5213	2.9123	2.8739	13.5101	1.36396e-41	5.86535e-41	2.4439e-42	1
15607721	-	Rv0581	385.426	94.1214	2.03386	1.99546	13.4998	1.56891e-41	6.73897e-41	2.80791e-42	1
15607765	-	Rv0625c	297.773	52.6775	2.49895	2.46055	13.498	1.60591e-41	6.89007e-41	2.86967e-42	1
15607980	pip	Rv0840c	227.438	24.0846	3.23929	3.20089	13.498	1.60707e-41	6.88719e-41	2.86967e-42	1
15607710	nrdZ	Rv0570	196.104	547.909	-1.48232	-1.52072	-13.4976	1.61476e-41	6.91227e-41	2.88012e-42	1
15608663	wbbL2	Rv1525	215.921	19.9164	3.43848	3.40008	13.4962	1.64685e-41	7.04163e-41	2.93402e-42	1
15609328	-	Rv2191	186.849	9.96579	4.22875	4.19035	13.4925	1.73238e-41	7.39893e-41	3.0829e-42	1
15607976	-	Rv0836c	239.213	28.5991	3.06425	3.02585	13.4891	1.81382e-41	7.738e-41	3.22418e-42	1
15608278	-	Rv1138c	215.278	19.7905	3.44332	3.40492	13.4839	1.9445e-41	8.28613e-41	3.45256e-42	1
15609795	-	Rv2658c	247.621	31.9235	2.95544	2.91704	13.4824	1.98417e-41	8.44562e-41	3.51902e-42	1
15610260	-	Rv3123	255.089	34.9105	2.86927	2.83087	13.4798	2.056e-41	8.74147e-41	3.64229e-42	1
15609002	-	Rv1865c	213.27	19.126	3.47907	3.44067	13.478	2.1063e-41	8.94524e-41	3.72719e-42	1
15610697	fadD3	Rv3561	212.19	18.9429	3.48563	3.44723	13.4542	2.90894e-41	1.23401e-40	5.14171e-42	1
15610864	-	Rv3728	185.306	9.79004	4.24245	4.20405	13.4486	3.13841e-41	1.32985e-40	5.54107e-42	1
15609102	yrbE3B	Rv1965	188.05	10.7132	4.13365	4.09525	13.4484	3.14706e-41	1.33202e-40	5.5501e-42	1
57116885	treY	Rv1563c	228.078	24.7714	3.20278	3.16438	13.4476	3.17956e-41	1.34426e-40	5.60111e-42	1
15608391	-	Rv1251c	214.015	19.7358	3.43883	3.40043	13.4371	3.66763e-41	1.54888e-40	6.45366e-42	1
15610933	fadE35	Rv3797	219.059	21.5624	3.34474	3.30634	13.4356	3.73895e-41	1.57723e-40	6.57179e-42	1
15610984	-	Rv3848	220.608	22.1418	3.31664	3.27824	13.4337	3.83774e-41	1.61709e-40	6.73788e-42	1
15609571	-	Rv2434c	195.515	13.3566	3.87165	3.83325	13.4316	3.94724e-41	1.66137e-40	6.9224e-42	1
57116987	eis	Rv2416c	242.515	30.4365	2.9942	2.9558	13.4295	4.06227e-41	1.70788e-40	7.11617e-42	1
15610080	-	Rv2943	200.402	15.2231	3.71857	3.68016	13.4064	5.54713e-41	2.32955e-40	9.70646e-42	1
15609788	-	Rv2651c	238.062	28.9344	3.04048	3.00208	13.406	5.57898e-41	2.34031e-40	9.75132e-42	1
15607850	rpsQ	Rv0710	483.227	970.508	-1.00604	-1.04444	-13.402	5.88854e-41	2.46742e-40	1.02809e-41	1
15610695	-	Rv3559c	206.149	17.2639	3.57785	3.53945	13.4002	6.03109e-41	2.52435e-40	1.05181e-41	1
15607991	-	Rv0851c	224.354	23.8168	3.23573	3.19733	13.3995	6.08645e-41	2.54469e-40	1.06029e-41	1
15607929	-	Rv0789c	278.22	45.4042	2.61533	2.57693	13.3915	6.77619e-41	2.82992e-40	1.17914e-41	1
15608489	-	Rv1349	219.427	22.0828	3.31275	3.27434	13.3908	6.84145e-41	2.85401e-40	1.18918e-41	1
15608115	fadE13	Rv0975c	185.331	10.2624	4.17466	4.13626	13.389	7.01345e-41	2.92253e-40	1.21772e-41	1
15608808	-	Rv1670	211.555	19.2787	3.45596	3.41756	13.3871	7.19378e-41	2.99436e-40	1.24765e-41	1
15610599	-	Rv3463	247.19	32.699	2.91831	2.8799	13.3851	7.39174e-41	3.07336e-40	1.28057e-41	1
15607808	rpoC	Rv0668	231.024	599.77	-1.37637	-1.41477	-13.3818	7.72035e-41	3.20646e-40	1.33603e-41	1
15610802	dppA	Rv3666c	217.306	21.5055	3.33695	3.29855	13.3682	9.27009e-41	3.84586e-40	1.60245e-41	1
15607417	-	Rv0276	239.112	611.893	-1.3556	-1.394	-13.3661	9.54432e-41	3.95528e-40	1.64804e-41	1
15610606	ilvB2	Rv3470c	187.054	11.0291	4.08407	4.04567	13.3646	9.72916e-41	4.02744e-40	1.67811e-41	1
15610134	-	Rv2997	206.303	17.6111	3.55021	3.51181	13.3644	9.7667e-41	4.03855e-40	1.68273e-41	1
15608413	-	Rv1273c	212.669	19.8769	3.41945	3.38105	13.3632	9.92197e-41	4.09825e-40	1.70761e-41	1
15610010	mpt83	Rv2873	256.625	36.7968	2.80201	2.76361	13.3539	1.12462e-40	4.64013e-40	1.93193e-41	1
15608100	-	Rv0960	277.551	45.5312	2.60783	2.56942	13.3538	1.125e-40	4.63661e-40	1.93193e-41	1
15609444	-	Rv2307c	240.831	30.5194	2.98022	2.94182	13.3518	1.15682e-40	4.76256e-40	1.98441e-41	1
15610588	cut4	Rv3452	259.898	38.2125	2.76583	2.72743	13.3463	1.24533e-40	5.12133e-40	2.13389e-41	1
15609897	-	Rv2760c	247.307	33.1307	2.90006	2.86166	13.3455	1.25753e-40	5.16587e-40	2.15245e-41	1
57116818	PE_PGRS19	Rv1067c	194.045	13.5941	3.83534	3.79694	13.3379	1.39247e-40	5.71396e-40	2.38082e-41	1
15609093	-	Rv1956	214.491	20.782	3.36751	3.32911	13.3336	1.47558e-40	6.04842e-40	2.52018e-41	1
15607469	-	Rv0328	240.634	30.6808	2.97144	2.93303	13.3267	1.61832e-40	6.62632e-40	2.76097e-41	1
57116980	mbtJ	Rv2385	220.754	23.1778	3.25163	3.21323	13.3209	1.74987e-40	7.15718e-40	2.98217e-41	1
15610082	lppX	Rv2945c	260.66	38.807	2.74778	2.70938	13.3189	1.79622e-40	7.33877e-40	3.05783e-41	1
57117054	PE_PGRS63	Rv3097c	203.103	16.8645	3.59015	3.55175	13.3186	1.80462e-40	7.36514e-40	3.06881e-41	1
15610300	moxR3	Rv3164c	291.799	52.145	2.48437	2.44597	13.3164	1.85979e-40	7.58206e-40	3.1592e-41	1
15610877	-	Rv3741c	236.527	29.2153	3.01721	2.97881	13.3127	1.95404e-40	7.9577e-40	3.31572e-41	1
15607725	-	Rv0585c	211.327	19.8364	3.41325	3.37485	13.3108	2.00305e-40	8.14847e-40	3.3952e-41	1
57117068	mesT	Rv3176c	256.729	37.3889	2.77956	2.74116	13.2997	2.32303e-40	9.43995e-40	3.93332e-41	1
15610970	serS	Rv3834c	182.932	10.1651	4.16961	4.13121	13.2974	2.3953e-40	9.72315e-40	4.05132e-41	1
15607464	-	Rv0323c	244.907	32.6736	2.90604	2.86764	13.2946	2.48751e-40	1.00866e-39	4.20275e-41	1
15610560	-	Rv3424c	685.085	269.389	1.34659	1.30819	13.2934	2.52806e-40	1.024e-39	4.26668e-41	1
15610637	yrbE4A	Rv3501c	292.068	52.6194	2.47264	2.43424	13.2856	2.80707e-40	1.13579e-39	4.73247e-41	1
15609651	-	Rv2514c	237.64	29.9233	2.98944	2.95104	13.2834	2.89158e-40	1.16873e-39	4.86972e-41	1
15609403	cyp124	Rv2266	308.801	60.185	2.3592	2.3208	13.2829	2.91003e-40	1.17493e-39	4.89555e-41	1
15608567	-	Rv1429	210.305	19.7054	3.41582	3.37742	13.2828	2.91353e-40	1.17508e-39	4.89618e-41	1
15607989	-	Rv0849	177.327	8.39025	4.40155	4.36315	13.2824	2.92794e-40	1.17963e-39	4.91514e-41	1
15609855	-	Rv2718c	303.303	57.7116	2.39383	2.35543	13.2806	3.00074e-40	1.20767e-39	5.03196e-41	1
15608344	-	Rv1204c	217.943	22.5089	3.27539	3.23699	13.2789	3.06877e-40	1.23373e-39	5.14056e-41	1
15608721	-	Rv1583c	209.188	19.3621	3.43349	3.39509	13.2761	3.18767e-40	1.28017e-39	5.32966e-41	1
15609848	ideR	Rv2711	249.53	624.868	-1.32434	-1.36274	-13.276	3.19067e-40	1.28001e-39	5.32966e-41	1
15609923	ribF	Rv2786c	319.734	65.318	2.29132	2.25292	13.276	3.19185e-40	1.27912e-39	5.32966e-41	1
15610428	-	Rv3292	254.658	36.8159	2.79016	2.75176	13.2728	3.33063e-40	1.33331e-39	5.55548e-41	1
15607360	-	Rv0219	178.541	8.88753	4.32833	4.28993	13.2715	3.38836e-40	1.35499e-39	5.64579e-41	1
15610453	sdhD	Rv3317	319.793	65.4306	2.2891	2.2507	13.2692	3.4923e-40	1.39507e-39	5.8128e-41	1
15608102	lprP	Rv0962c	207.04	18.6737	3.47083	3.43243	13.2668	3.60435e-40	1.4383e-39	5.99294e-41	1
15608864	-	Rv1726	181.126	9.82774	4.20399	4.16559	13.2625	3.82104e-40	1.52316e-39	6.34651e-41	1
15607535	-	Rv0394c	232.742	28.2364	3.0431	3.0047	13.2609	3.90421e-40	1.55467e-39	6.47781e-41	1
15607675	pnp	Rv0535	202.44	17.1336	3.56259	3.52419	13.2568	4.11996e-40	1.63885e-39	6.82855e-41	1
15608862	-	Rv1724c	242.041	31.9475	2.92148	2.88308	13.2522	4.38004e-40	1.74046e-39	7.25195e-41	1
15607848	rplP	Rv0708	247.375	620.632	-1.32704	-1.36544	-13.2509	4.45793e-40	1.76955e-39	7.37314e-41	1
15609449	-	Rv2312	321.023	66.2615	2.27643	2.23803	13.2489	4.57597e-40	1.81449e-39	7.56041e-41	1
15607512	-	Rv0371c	174.023	7.52971	4.53054	4.49214	13.2476	4.6584e-40	1.84524e-39	7.68851e-41	1
15607796	-	Rv0656c	280.895	48.1784	2.54357	2.50517	13.2448	4.83669e-40	1.91384e-39	7.97437e-41	1
15607634	-	Rv0493c	196.505	15.1963	3.69277	3.65437	13.2414	5.06015e-40	2.00017e-39	8.33405e-41	1
15610030	-	Rv2893	205.262	18.293	3.4881	3.4497	13.2365	5.39745e-40	2.13126e-39	8.88026e-41	1
15608021	-	Rv0881	203.895	17.8212	3.51616	3.47776	13.2352	5.49757e-40	2.16852e-39	9.03551e-41	1
15607359	-	Rv0218	228.992	27.0764	3.08019	3.04179	13.2306	5.84015e-40	2.30124e-39	9.58851e-41	1
15608718	-	Rv1580c	261.836	40.2136	2.70291	2.6645	13.2304	5.86063e-40	2.3069e-39	9.6121e-41	1
15607568	xthA	Rv0427c	246.753	34.1158	2.85456	2.81615	13.2225	6.50807e-40	2.55907e-39	1.06628e-40	1
15610673	-	Rv3537	257.147	38.4496	2.74155	2.70315	13.2127	7.40703e-40	2.90952e-39	1.2123e-40	1
15609072	echA13	Rv1935c	167.724	5.52336	4.9244	4.88599	13.2126	7.41785e-40	2.91073e-39	1.21281e-40	1
15608359	-	Rv1219c	217.365	22.9073	3.24624	3.20784	13.2084	7.84863e-40	3.07656e-39	1.2819e-40	1
15607340	-	Rv0199	244.172	33.2676	2.87571	2.83731	13.2034	8.38099e-40	3.28183e-39	1.36743e-40	1
15608854	-	Rv1716	202.426	17.6146	3.52255	3.48415	13.197	9.12755e-40	3.57045e-39	1.48769e-40	1
15609122	-	Rv1985c	231.381	28.3107	3.03085	2.99245	13.1961	9.24053e-40	3.6109e-39	1.50455e-40	1
15610884	-	Rv3748	275.248	46.3077	2.5714	2.533	13.1928	9.65189e-40	3.76774e-39	1.5699e-40	1
15610273	-	Rv3137	255.288	37.9082	2.75154	2.71314	13.1907	9.92938e-40	3.87205e-39	1.61336e-40	1
15610863	-	Rv3727	260.864	40.2334	2.69684	2.65843	13.1896	1.00741e-39	3.92442e-39	1.63518e-40	1
15610311	-	Rv3175	230.412	28.0087	3.04027	3.00187	13.1883	1.02423e-39	3.98582e-39	1.66076e-40	1
15609280	-	Rv2143	344.163	78.1341	2.13907	2.10067	13.1864	1.05027e-39	4.08295e-39	1.70123e-40	1
15607558	thiG	Rv0417	282.534	49.5532	2.51137	2.47297	13.186	1.05619e-39	4.10173e-39	1.70906e-40	1
15609001	-	Rv1864c	230.151	27.9675	3.04076	3.00236	13.1819	1.11512e-39	4.32611e-39	1.80255e-40	1
15608986	ureB	Rv1849	255.46	38.0788	2.74603	2.70763	13.1809	1.13035e-39	4.38068e-39	1.82529e-40	1
15608911	-	Rv1773c	277.332	47.3555	2.55001	2.51161	13.1796	1.1501e-39	4.45264e-39	1.85527e-40	1
15609107	lprM	Rv1970	194.577	15.0594	3.6916	3.6532	13.1747	1.22706e-39	4.74571e-39	1.97738e-40	1
15609883	pgsA3	Rv2746c	234.398	29.6886	2.98098	2.94258	13.1739	1.24052e-39	4.79286e-39	1.99703e-40	1
15609005	-	Rv1868	266.296	42.6935	2.64095	2.60254	13.173	1.25473e-39	4.8428e-39	2.01784e-40	1
15608020	-	Rv0880	224.419	25.8834	3.1161	3.07769	13.1702	1.30168e-39	5.01887e-39	2.0912e-40	1
15609195	rpmB	Rv2058c	219.433	24.0188	3.19155	3.15315	13.1691	1.32221e-39	5.0928e-39	2.12201e-40	1
15610624	-	Rv3488	246.382	34.5112	2.83576	2.79736	13.1672	1.35575e-39	5.21668e-39	2.17362e-40	1
15607329	-	Rv0188	262.565	640.967	-1.28757	-1.32597	-13.1669	1.36083e-39	5.23085e-39	2.17953e-40	1
15607925	-	Rv0785	211.751	21.2744	3.31517	3.27677	13.1587	1.51665e-39	5.82386e-39	2.42661e-40	1
15610399	-	Rv3263	202.812	18.1039	3.48577	3.44737	13.1537	1.61963e-39	6.21298e-39	2.58875e-40	1
15609758	-	Rv2621c	227.966	27.4081	3.05614	3.01774	13.1513	1.67295e-39	6.41101e-39	2.67126e-40	1
15609554	-	Rv2417c	277.484	47.7507	2.53881	2.50041	13.1499	1.70357e-39	6.52171e-39	2.71739e-40	1
15609461	-	Rv2324	213.058	21.8311	3.28679	3.24839	13.1494	1.71434e-39	6.55626e-39	2.73178e-40	1
15609588	-	Rv2451	242.443	33.1194	2.8719	2.8335	13.1476	1.75568e-39	6.70754e-39	2.79482e-40	1
15609957	-	Rv2820c	210.013	20.7999	3.33583	3.29743	13.1401	1.94024e-39	7.40514e-39	3.08548e-40	1
15609917	ald	Rv2780	308.75	61.9379	2.31754	2.27914	13.1379	1.9972e-39	7.61485e-39	3.17286e-40	1
15608357	-	Rv1217c	207.388	19.8735	3.38342	3.34502	13.1374	2.01118e-39	7.66039e-39	3.19184e-40	1
15607480	-	Rv0339c	215.129	22.6976	3.24459	3.20619	13.1373	2.01358e-39	7.66176e-39	3.19241e-40	1
57116884	treZ	Rv1562c	243.361	33.5921	2.8569	2.8185	13.1369	2.02382e-39	7.69298e-39	3.20542e-40	1
15608416	-	Rv1276c	200.555	17.4746	3.52067	3.48227	13.1331	2.12824e-39	8.08174e-39	3.3674e-40	1
15607400	-	Rv0259c	184.675	12.0232	3.94109	3.90269	13.1314	2.17517e-39	8.25163e-39	3.43819e-40	1
15608376	sugA	Rv1236	258.949	40.0444	2.693	2.6546	13.1308	2.19233e-39	8.30835e-39	3.46182e-40	1
15610850	-	Rv3714c	221.942	25.3272	3.13142	3.09302	13.1277	2.286e-39	8.65464e-39	3.60611e-40	1
15609081	-	Rv1944c	239.002	31.9917	2.90125	2.86285	13.1223	2.45419e-39	9.28205e-39	3.86753e-40	1
15610415	birA	Rv3279c	218.558	24.112	3.18019	3.14179	13.1212	2.48904e-39	9.40442e-39	3.91852e-40	1
15607351	-	Rv0210	217.633	23.7804	3.19405	3.15565	13.1196	2.54134e-39	9.59242e-39	3.99685e-40	1
15608168	kdpD	Rv1028c	236.055	30.8534	2.93562	2.89722	13.1193	2.55267e-39	9.62554e-39	4.01065e-40	1
15609193	rpsN	Rv2056c	226.604	27.2398	3.05639	3.01799	13.1125	2.79376e-39	1.05241e-38	4.38505e-40	1
15608664	-	Rv1526c	245.591	34.7566	2.8209	2.7825	13.1099	2.88896e-39	1.08718e-38	4.52995e-40	1
15610099	-	Rv2962c	217.82	23.9445	3.18537	3.14697	13.1089	2.92859e-39	1.101e-38	4.58751e-40	1
15609106	mce3D	Rv1969	205.603	19.4991	3.39838	3.35998	13.1052	3.07576e-39	1.15517e-38	4.81323e-40	1
15608484	-	Rv1344	239.351	32.3003	2.8895	2.8511	13.1046	3.09823e-39	1.16245e-38	4.84357e-40	1
15610003	-	Rv2866	254.549	38.5042	2.72485	2.68645	13.1025	3.1878e-39	1.19487e-38	4.97864e-40	1
15608809	-	Rv1671	220.006	24.8308	3.14734	3.10894	13.1013	3.23497e-39	1.21134e-38	5.04728e-40	1
15609373	cobD	Rv2236c	191.75	14.6757	3.70772	3.66932	13.0997	3.30368e-39	1.23585e-38	5.14937e-40	1
15610541	-	Rv3405c	275.163	47.3296	2.53947	2.50107	13.0968	3.43639e-39	1.28421e-38	5.3509e-40	1
57116862	PE16	Rv1430	264.586	42.787	2.62849	2.59009	13.0961	3.46807e-39	1.29477e-38	5.39488e-40	1
15609792	-	Rv2655c	221.209	25.3416	3.12583	3.08743	13.095	3.51818e-39	1.31218e-38	5.46742e-40	1
15610054	-	Rv2917	166.911	6.26875	4.73476	4.69636	13.0923	3.64423e-39	1.35785e-38	5.6577e-40	1
57117096	PPE56	Rv3350c	217.067	23.8836	3.18405	3.14565	13.0837	4.08068e-39	1.51896e-38	6.32903e-40	1
15610585	mycP4	Rv3449	177.877	10.1057	4.13764	4.09924	13.0832	4.10682e-39	1.52719e-38	6.36329e-40	1
15607639	-	Rv0498	234.579	30.628	2.93715	2.89875	13.0817	4.1911e-39	1.55699e-38	6.48747e-40	1
57117074	gpm2	Rv3214	285.704	52.1543	2.45366	2.41526	13.0805	4.25577e-39	1.57946e-38	6.58108e-40	1
15609401	-	Rv2264c	242.286	33.7123	2.84537	2.80696	13.0803	4.26738e-39	1.58221e-38	6.59254e-40	1
15609326	-	Rv2189c	290.054	54.1089	2.42239	2.38399	13.0798	4.29602e-39	1.59126e-38	6.63027e-40	1
15607555	thiE	Rv0414c	255.603	39.2018	2.70491	2.66651	13.0772	4.4439e-39	1.64442e-38	6.85176e-40	1
15607598	-	Rv0457c	200.044	17.7965	3.49065	3.45225	13.0711	4.81714e-39	1.78078e-38	7.41995e-40	1
57116710	-	Rv0265c	237.076	31.734	2.90125	2.86285	13.0693	4.93077e-39	1.821e-38	7.58753e-40	1
15607516	-	Rv0375c	170.019	7.55595	4.49194	4.45354	13.0689	4.95487e-39	1.82811e-38	7.61713e-40	1
15608537	lipH	Rv1399c	234.302	30.7071	2.93173	2.89333	13.0618	5.44588e-39	2.0073e-38	8.36378e-40	1
15610774	-	Rv3638	163.305	5.17101	4.98098	4.94258	13.0597	5.59326e-39	2.05961e-38	8.58174e-40	1
15608105	-	Rv0965c	286.373	52.7618	2.44033	2.40193	13.0537	6.05552e-39	2.22765e-38	9.28191e-40	1
15610439	lpdA	Rv3303c	237.554	32.1003	2.8876	2.84919	13.0509	6.27824e-39	2.30733e-38	9.6139e-40	1
15609367	-	Rv2230c	214.391	23.1836	3.20907	3.17067	13.0495	6.39583e-39	2.34826e-38	9.78442e-40	1
15607517	-	Rv0376c	191.359	14.9408	3.67895	3.64055	13.0487	6.46761e-39	2.3723e-38	9.88459e-40	1
57116796	PE7	Rv0916c	208.308	21.0079	3.30972	3.27132	13.0419	7.06821e-39	2.59007e-38	1.0792e-39	1
15608826	mpg	Rv1688	173.45	8.96921	4.2734	4.235	13.0369	7.5451e-39	2.76214e-38	1.15089e-39	1
15608593	-	Rv1455	172.649	8.70623	4.30965	4.27125	13.0359	7.64135e-39	2.79466e-38	1.16444e-39	1
15609251	-	Rv2114	193.78	528.455	-1.44736	-1.48576	-13.0298	8.28546e-39	3.02729e-38	1.26137e-39	1
15609079	-	Rv1942c	357.341	86.8655	2.04045	2.00204	13.0265	8.64447e-39	3.1554e-38	1.31475e-39	1
57116955	-	Rv2205c	275.219	48.1356	2.51541	2.477	13.0263	8.67162e-39	3.16225e-38	1.31761e-39	1
57116755	PE_PGRS7	Rv0578c	191.473	524.355	-1.4534	-1.4918	-13.0182	9.63865e-39	3.51149e-38	1.46312e-39	1
15608060	-	Rv0920c	273.518	47.5912	2.52287	2.48447	13.0083	1.09812e-38	3.99674e-38	1.66531e-39	1
15607701	-	Rv0561c	214.364	23.6937	3.17749	3.13909	12.9896	1.40109e-38	5.09451e-38	2.12272e-39	1
15609544	-	Rv2407	196.051	17.0655	3.52207	3.48367	12.9868	1.45356e-38	5.2802e-38	2.20009e-39	1
57116907	-	Rv1766	317.06	67.7674	2.22609	2.18769	12.9835	1.51778e-38	5.50816e-38	2.29507e-39	1
15607537	-	Rv0396	190.054	15.0019	3.66319	3.62479	12.9832	1.52371e-38	5.52437e-38	2.30182e-39	1
15607305	-	Rv0163	274.09	48.1505	2.50903	2.47062	12.9804	1.5806e-38	5.7251e-38	2.38547e-39	1
57116687	celA1	Rv0062	229.744	29.7038	2.9513	2.9129	12.9775	1.64235e-38	5.94307e-38	2.47629e-39	1
15611035	-	Rv3899c	193.187	16.1586	3.57962	3.54122	12.9745	1.70668e-38	6.16993e-38	2.57081e-39	1
15608287	-	Rv1147	260.04	42.1594	2.62481	2.58641	12.9729	1.74399e-38	6.29878e-38	2.6245e-39	1
15609479	-	Rv2342	436.326	129.231	1.75546	1.71705	12.9708	1.79202e-38	6.46602e-38	2.69418e-39	1
15607361	lipC	Rv0220	197.947	533.081	-1.42924	-1.46765	-12.9678	1.86362e-38	6.71795e-38	2.79915e-39	1
15609603	-	Rv2466c	254.829	40.074	2.66879	2.63039	12.9614	2.02458e-38	7.29119e-38	3.038e-39	1
15610542	-	Rv3406	213.292	23.5812	3.17712	3.13872	12.9564	2.16097e-38	7.77495e-38	3.23957e-39	1
15610901	-	Rv3765c	240.729	34.3163	2.81045	2.77205	12.9542	2.22524e-38	7.99854e-38	3.33273e-39	1
15609423	-	Rv2286c	213.707	23.7626	3.16887	3.13047	12.9534	2.24759e-38	8.07117e-38	3.363e-39	1
15609895	-	Rv2758c	217.222	25.1272	3.11184	3.07344	12.949	2.38173e-38	8.54474e-38	3.56032e-39	1
15607255	gmhA	Rv0113	259.643	42.3116	2.6174	2.579	12.9424	2.5927e-38	9.29278e-38	3.872e-39	1
15608577	-	Rv1439c	292.387	56.791	2.36415	2.32575	12.9414	2.6265e-38	9.40498e-38	3.91875e-39	1
15609629	-	Rv2492	163.141	6.20976	4.71543	4.67703	12.9335	2.91142e-38	1.04153e-37	4.33973e-39	1
57116776	PE_PGRS11	Rv0754	184.992	13.6693	3.75845	3.72005	12.9305	3.02786e-38	1.08216e-37	4.509e-39	1
15609882	-	Rv2745c	247.475	609.307	-1.29989	-1.33829	-12.929	3.08712e-38	1.10229e-37	4.5929e-39	1
15609155	-	Rv2018	267.222	45.743	2.54642	2.50801	12.9266	3.18397e-38	1.1358e-37	4.73061e-39	1
15608899	-	Rv1761c	304.303	62.4731	2.2842	2.2458	12.9266	3.18571e-38	1.13534e-37	4.73061e-39	1
15607373	-	Rv0232	286.284	54.2139	2.40071	2.36231	12.9248	3.26057e-38	1.16092e-37	4.8372e-39	1
15607744	lpqO	Rv0604	287.829	54.9408	2.38926	2.35086	12.9225	3.36216e-38	1.19596e-37	4.98319e-39	1
15607472	-	Rv0331	192.559	16.3757	3.55567	3.51727	12.9193	3.50177e-38	1.24445e-37	5.18522e-39	1
15607242	-	Rv0100	199.567	18.8719	3.40256	3.36416	12.9181	3.55987e-38	1.2639e-37	5.26628e-39	1
15610324	-	Rv3188	270.594	47.3203	2.5156	2.4772	12.9169	3.61251e-38	1.28139e-37	5.33912e-39	1
15610834	-	Rv3698	222.548	27.5056	3.01632	2.97792	12.9114	3.88261e-38	1.3759e-37	5.73292e-39	1
15608912	-	Rv1774	219.601	26.3793	3.05741	3.01901	12.9103	3.93674e-38	1.39377e-37	5.80739e-39	1
15608196	-	Rv1056	272.205	48.1016	2.50054	2.46214	12.9102	3.94145e-38	1.39412e-37	5.80887e-39	1
15608892	-	Rv1754c	206.426	21.5077	3.2627	3.2243	12.9009	4.44723e-38	1.57155e-37	6.54814e-39	1
15607689	-	Rv0549c	266.227	45.6693	2.54336	2.50496	12.8937	4.88712e-38	1.72538e-37	7.1891e-39	1
57116858	PPE20	Rv1387	207.674	546.03	-1.39466	-1.43306	-12.8922	4.98331e-38	1.75769e-37	7.32372e-39	1
15608399	-	Rv1259	165.743	7.45441	4.47471	4.43631	12.8921	4.98961e-38	1.75827e-37	7.32613e-39	1
15609993	nicT	Rv2856	258.387	42.3319	2.60971	2.57131	12.8898	5.14053e-38	1.80975e-37	7.54066e-39	1
15607692	-	Rv0552	241.617	35.3404	2.77333	2.73493	12.8869	5.33376e-38	1.87603e-37	7.8168e-39	1
15610398	fbiB	Rv3262	227.203	29.5822	2.94118	2.90278	12.8832	5.59527e-38	1.96617e-37	8.19241e-39	1
15609174	-	Rv2037c	233.551	32.1113	2.86258	2.82418	12.8826	5.63979e-38	1.97997e-37	8.2499e-39	1
15607473	-	Rv0332	259.487	42.9366	2.59538	2.55698	12.8771	6.05567e-38	2.124e-37	8.85001e-39	1
15607443	-	Rv0302	324.235	72.585	2.1593	2.1209	12.877	6.06852e-38	2.12652e-37	8.86053e-39	1
15608199	-	Rv1059	242.149	35.6972	2.76201	2.72361	12.8729	6.39527e-38	2.23894e-37	9.32893e-39	1
15608956	-	Rv1819c	202.534	20.3302	3.31647	3.27807	12.8713	6.52679e-38	2.28286e-37	9.51195e-39	1
15608502	-	Rv1362c	366.053	93.5251	1.96863	1.93023	12.8707	6.58211e-38	2.30007e-37	9.58367e-39	1
15610302	-	Rv3166c	229.621	30.7071	2.90261	2.86421	12.8652	7.06454e-38	2.46637e-37	1.02766e-38	1
15609274	-	Rv2137c	340.15	744.95	-1.13097	-1.16937	-12.8634	7.23301e-38	2.52285e-37	1.05119e-38	1
15608114	accD2	Rv0974c	172.424	9.97332	4.11174	4.07334	12.8573	7.82682e-38	2.72744e-37	1.13644e-38	1
57116873	-	Rv1482c	179.742	12.5406	3.84125	3.80285	12.8438	9.32058e-38	3.24498e-37	1.35208e-38	1
15608291	-	Rv1151c	283.855	54.1	2.39145	2.35305	12.84	9.78717e-38	3.40427e-37	1.41845e-38	1
15608382	-	Rv1242	258.106	42.8252	2.59143	2.55303	12.8318	1.08858e-37	3.78292e-37	1.57622e-38	1
15610976	-	Rv3840	215.566	25.5355	3.07755	3.03915	12.8316	1.09057e-37	3.78633e-37	1.57764e-38	1
15610987	-	Rv3851	261.324	44.2271	2.56284	2.52443	12.8303	1.1092e-37	3.84749e-37	1.60312e-38	1
15610699	fadE32	Rv3563	200.416	19.9067	3.33168	3.29328	12.8294	1.12234e-37	3.88947e-37	1.62062e-38	1
15607788	-	Rv0648	200.053	19.7841	3.33797	3.29957	12.8282	1.13918e-37	3.9442e-37	1.64342e-38	1
15608183	-	Rv1043c	275.133	50.3302	2.45063	2.41223	12.8269	1.1598e-37	4.0119e-37	1.67163e-38	1
15610354	-	Rv3218	228.194	30.5164	2.90261	2.86421	12.8252	1.18489e-37	4.09493e-37	1.70623e-38	1
15609051	-	Rv1914c	223.982	28.9008	2.9542	2.9158	12.82	1.26725e-37	4.37556e-37	1.82316e-38	1
15608679	lprI	Rv1541c	240.317	35.595	2.75519	2.71679	12.8071	1.49567e-37	5.15952e-37	2.1498e-38	1
15607597	echA2	Rv0456c	206.765	22.441	3.20378	3.16538	12.8056	1.52446e-37	5.25402e-37	2.18918e-38	1
15610494	-	Rv3358	205.72	22.0638	3.22093	3.18253	12.8044	1.55002e-37	5.33723e-37	2.22385e-38	1
15610509	echA18	Rv3373	200.681	20.2669	3.30771	3.26931	12.7975	1.69366e-37	5.8265e-37	2.42772e-38	1
15608570	-	Rv1432	219.283	27.3071	3.00544	2.96704	12.7936	1.78035e-37	6.11914e-37	2.54965e-38	1
15608521	pyrC	Rv1381	224.774	29.5598	2.92677	2.88837	12.7824	2.05519e-37	7.05734e-37	2.94056e-38	1
15608264	ephC	Rv1124	190.836	16.8884	3.49823	3.45983	12.7779	2.17815e-37	7.47277e-37	3.11366e-38	1
15610308	-	Rv3172c	282.695	54.2981	2.38027	2.34187	12.7776	2.18736e-37	7.49754e-37	3.12398e-38	1
15608569	-	Rv1431	247.145	38.8227	2.67039	2.63199	12.7687	2.45191e-37	8.39669e-37	3.49863e-38	1
15608960	-	Rv1823	300.177	62.4868	2.26419	2.22579	12.7685	2.4593e-37	8.41433e-37	3.50598e-38	1
15607549	pta	Rv0408	285.251	55.6065	2.3589	2.3205	12.7653	2.56208e-37	8.75804e-37	3.64919e-38	1
15607640	-	Rv0499	200.334	20.4231	3.29414	3.25574	12.7633	2.62793e-37	8.97499e-37	3.73959e-38	1
15607995	far	Rv0855	236.011	34.2602	2.78425	2.74585	12.7632	2.63201e-37	8.98079e-37	3.74201e-38	1
15611021	-	Rv3885c	243.32	37.2847	2.7062	2.6678	12.7624	2.65827e-37	9.06217e-37	3.77591e-38	1
15607407	oplA	Rv0266c	208.591	23.5226	3.14856	3.11016	12.7592	2.76892e-37	9.43085e-37	3.92953e-38	1
15609648	orn	Rv2511	212.694	25.099	3.08308	3.04468	12.7568	2.85686e-37	9.72158e-37	4.05067e-38	1
15607713	-	Rv0573c	239.537	35.7824	2.74293	2.70453	12.7557	2.89742e-37	9.85071e-37	4.10447e-38	1
15610028	-	Rv2891	156.945	5.42139	4.85545	4.81705	12.7521	3.03425e-37	1.03066e-36	4.29443e-38	1
15610523	-	Rv3387	186.553	15.5925	3.58066	3.54226	12.7513	3.0674e-37	1.04098e-36	4.33744e-38	1
57116730	moeA2	Rv0438c	224.558	29.8777	2.90994	2.87154	12.739	3.59118e-37	1.21764e-36	5.07351e-38	1
15609821	arsA	Rv2684	250.016	40.3452	2.63155	2.59315	12.7386	3.60737e-37	1.22203e-36	5.0918e-38	1
57117037	acyP	Rv2922A	204.908	22.3488	3.19671	3.15831	12.7352	3.77118e-37	1.27637e-36	5.31824e-38	1
57116780	-	Rv0774c	230.911	32.5462	2.82678	2.78838	12.7259	4.24518e-37	1.43551e-36	5.98132e-38	1
15608886	-	Rv1748	200.566	20.8301	3.26733	3.22893	12.7245	4.32005e-37	1.45952e-36	6.08134e-38	1
15609142	-	Rv2005c	312.347	698.966	-1.16207	-1.20047	-12.7224	4.43864e-37	1.49824e-36	6.24268e-38	1
15610137	-	Rv3000	234.768	34.1917	2.77952	2.74112	12.718	4.6963e-37	1.58379e-36	6.59916e-38	1
57116798	pstS3	Rv0928	262.664	46.0307	2.51255	2.47415	12.7173	4.74044e-37	1.59725e-36	6.65521e-38	1
15608132	-	Rv0992c	281.391	54.4193	2.37038	2.33198	12.716	4.81836e-37	1.62205e-36	6.75857e-38	1
15610912	-	Rv3776	225.539	30.4953	2.88672	2.84832	12.7146	4.90709e-37	1.65045e-36	6.87689e-38	1
15607490	-	Rv0349	285.354	56.3702	2.33975	2.30135	12.7043	5.59615e-37	1.88053e-36	7.83554e-38	1
15607365	-	Rv0224c	199.748	20.7289	3.26847	3.23007	12.7005	5.87498e-37	1.97247e-36	8.21863e-38	1
15608396	cyp130	Rv1256c	218.935	28.0417	2.96486	2.92646	12.6976	6.0983e-37	2.04562e-36	8.52343e-38	1
15610383	tmk	Rv3247c	225.297	30.5741	2.88144	2.84304	12.6958	6.23778e-37	2.09054e-36	8.71062e-38	1
57116857	PE15	Rv1386	164.84	470.424	-1.51289	-1.55129	-12.6905	6.67237e-37	2.23421e-36	9.30921e-38	1
15609561	-	Rv2424c	198.21	20.2896	3.28821	3.24981	12.6854	7.12713e-37	2.38436e-36	9.93486e-38	1
15609769	-	Rv2632c	281.559	651.721	-1.21082	-1.24922	-12.6759	8.04045e-37	2.68752e-36	1.1198e-37	1
57116931	mce3A	Rv1966	174.662	12.09	3.85268	3.81428	12.6739	8.25267e-37	2.75601e-36	1.14834e-37	1
15610192	-	Rv3055	234.895	34.7101	2.75859	2.72019	12.6702	8.6517e-37	2.88671e-36	1.2028e-37	1
15607651	hemC	Rv0510	228.053	570.339	-1.32245	-1.36085	-12.6698	8.68946e-37	2.89674e-36	1.20698e-37	1
57116964	-	Rv2307A	253.029	42.3546	2.57871	2.54031	12.6695	8.7287e-37	2.90725e-36	1.21136e-37	1
15610207	ccrB	Rv3070	270.749	50.1585	2.43239	2.39399	12.668	8.89524e-37	2.9601e-36	1.23338e-37	1
15608051	-	Rv0911	269.593	49.6436	2.4411	2.4027	12.6678	8.91877e-37	2.96531e-36	1.23555e-37	1
15608086	pgi	Rv0946c	283.809	56.1466	2.33765	2.29925	12.6629	9.49262e-37	3.15333e-36	1.31389e-37	1
15609199	cobN	Rv2062c	247.685	40.2068	2.62299	2.58459	12.656	1.03669e-36	3.44071e-36	1.43363e-37	1
15607208	icd2	Rv0066c	318.919	72.9453	2.1283	2.0899	12.6521	1.08929e-36	3.61212e-36	1.50506e-37	1
15607243	nrp	Rv0101	210.836	25.3487	3.05614	3.01773	12.6475	1.15532e-36	3.82769e-36	1.59487e-37	1
57117053	-	Rv3077	245.669	39.4936	2.63702	2.59862	12.642	1.2384e-36	4.09934e-36	1.70806e-37	1
15607957	-	Rv0817c	207.171	24.0062	3.10935	3.07094	12.641	1.25427e-36	4.14823e-36	1.72843e-37	1
15607225	-	Rv0083	193.092	18.8184	3.35907	3.32067	12.6374	1.3133e-36	4.33966e-36	1.80811e-37	1
15609338	asnB	Rv2201	306.329	67.0409	2.19197	2.15357	12.6373	1.31439e-36	4.33945e-36	1.80811e-37	1
57116949	PE_PGRS37	Rv2126c	244.827	39.2893	2.63955	2.60115	12.6271	1.49732e-36	4.93904e-36	2.05794e-37	1
15608398	-	Rv1258c	178.346	13.7148	3.70087	3.66247	12.6249	1.53855e-36	5.07061e-36	2.11276e-37	1
15609216	-	Rv2079	223.788	30.6346	2.8689	2.8305	12.6248	1.54123e-36	5.07501e-36	2.11459e-37	1
15608128	-	Rv0988	235.398	35.3721	2.73442	2.69602	12.6238	1.56046e-36	5.13385e-36	2.13911e-37	1
15609904	-	Rv2767c	226.107	31.5865	2.83962	2.80122	12.6227	1.58339e-36	5.20474e-36	2.16865e-37	1
15608030	-	Rv0890c	215.55	27.3986	2.97585	2.93745	12.6223	1.59121e-36	5.22587e-36	2.17745e-37	1
15607451	-	Rv0310c	218.365	28.5119	2.93711	2.89871	12.6213	1.61049e-36	5.28458e-36	2.20191e-37	1
15608111	echA7	Rv0971c	221.149	29.6169	2.90053	2.86213	12.621	1.61702e-36	5.30139e-36	2.20892e-37	1
15610325	-	Rv3189	224.699	31.101	2.85296	2.81456	12.614	1.76687e-36	5.78766e-36	2.41153e-37	1
57116753	galE3	Rv0536	197.157	20.506	3.26523	3.22683	12.6123	1.80628e-36	5.9116e-36	2.46317e-37	1
57116707	cobQ1	Rv0255c	286.795	58.1841	2.30132	2.26292	12.6074	1.92291e-36	6.28785e-36	2.61994e-37	1
57117129	PE_PGRS58	Rv3590c	244.624	39.502	2.63057	2.59217	12.5978	2.17019e-36	7.0903e-36	2.9543e-37	1
15610378	-	Rv3242c	250.685	42.1171	2.57339	2.53499	12.5959	2.22482e-36	7.26249e-36	3.02604e-37	1
15607771	recC	Rv0631c	171.199	11.5414	3.89078	3.85238	12.5895	2.41044e-36	7.86158e-36	3.27567e-37	1
15608127	-	Rv0987	271.519	51.4589	2.39956	2.36116	12.5835	2.604e-36	8.48553e-36	3.53565e-37	1
15610700	fadE33	Rv3564	196.125	20.394	3.26556	3.22716	12.5798	2.72708e-36	8.87893e-36	3.69956e-37	1
15609015	glnA3	Rv1878	250.08	42.0729	2.57143	2.53303	12.5752	2.89086e-36	9.40404e-36	3.91836e-37	1
15608379	corA	Rv1239c	253.864	43.7626	2.53628	2.49788	12.5705	3.06665e-36	9.96726e-36	4.15303e-37	1
57116811	-	Rv1000c	239.988	37.8313	2.66531	2.62691	12.5692	3.11793e-36	1.01252e-35	4.21884e-37	1
15608281	echA11	Rv1141c	255.121	44.3385	2.52455	2.48615	12.568	3.16801e-36	1.0279e-35	4.28292e-37	1
15610899	lpqH	Rv3763	325.928	712.828	-1.129	-1.1674	-12.5659	3.24959e-36	1.05346e-35	4.38943e-37	1
15610676	ltp2	Rv3540c	247.933	41.3259	2.58484	2.54643	12.5582	3.58551e-36	1.16136e-35	4.83901e-37	1
15609700	-	Rv2563	278.016	54.7948	2.34306	2.30466	12.5507	3.93938e-36	1.27489e-35	5.31203e-37	1
15609147	-	Rv2010	399.603	116.173	1.7823	1.74389	12.5483	4.06049e-36	1.31295e-35	5.47063e-37	1
15609162	-	Rv2025c	248.078	41.5152	2.57908	2.54068	12.5459	4.18388e-36	1.35169e-35	5.63205e-37	1
15607448	-	Rv0307c	230.41	34.0942	2.75661	2.71821	12.5438	4.29918e-36	1.38775e-35	5.7823e-37	1
15610833	-	Rv3697c	380.146	105.829	1.84482	1.80642	12.5411	4.44619e-36	1.43397e-35	5.9749e-37	1
15607374	nrdB	Rv0233	303.472	66.9069	2.18133	2.14293	12.5392	4.55474e-36	1.46772e-35	6.11553e-37	1
15607513	-	Rv0372c	165.324	9.94998	4.05446	4.01606	12.5366	4.70872e-36	1.51605e-35	6.31687e-37	1
15607395	cobU	Rv0254c	184.665	16.6514	3.47119	3.43279	12.5299	5.11971e-36	1.64696e-35	6.86236e-37	1
15607240	-	Rv0098	196.568	20.9932	3.22704	3.18864	12.527	5.31035e-36	1.70683e-35	7.11183e-37	1
15608896	cut1	Rv1758	224.207	31.7539	2.81982	2.78142	12.5236	5.5473e-36	1.78147e-35	7.42282e-37	1
15610252	-	Rv3115	245.569	40.7256	2.59212	2.55372	12.5181	5.94625e-36	1.90797e-35	7.94988e-37	1
15607785	mmaA1	Rv0645c	312.447	71.5454	2.12668	2.08828	12.5169	6.03837e-36	1.93588e-35	8.06617e-37	1
15607449	-	Rv0308	273.116	53.023	2.36482	2.32642	12.5098	6.59937e-36	2.11393e-35	8.80807e-37	1
15608423	oppB	Rv1283c	255.374	45.109	2.50113	2.46273	12.5064	6.88884e-36	2.20478e-35	9.18661e-37	1
15607391	-	Rv0250c	361.788	762.037	-1.07472	-1.11312	-12.5057	6.95078e-36	2.22272e-35	9.26134e-37	1
15607912	purD	Rv0772	200.355	22.5891	3.14886	3.11046	12.5053	6.98158e-36	2.23067e-35	9.29449e-37	1
57116692	PE_PGRS2	Rv0124	213.431	27.6347	2.94922	2.91082	12.5038	7.11974e-36	2.27289e-35	9.47038e-37	1
15607265	-	Rv0123	240.115	38.5668	2.63829	2.59989	12.5016	7.31384e-36	2.33287e-35	9.72032e-37	1
57116985	-	Rv2401A	287.452	59.7948	2.26523	2.22683	12.4984	7.61341e-36	2.42637e-35	1.01099e-36	1
15611056	-	Rv3920c	300.912	673.709	-1.16279	-1.20119	-12.4962	7.8309e-36	2.49358e-35	1.03899e-36	1
57116915	PPE28	Rv1800	258.602	46.6934	2.46944	2.43104	12.4917	8.28902e-36	2.63722e-35	1.09885e-36	1
15607518	-	Rv0377	222.434	31.3582	2.82646	2.78806	12.4894	8.53193e-36	2.71222e-35	1.13009e-36	1
15608330	-	Rv1190	175.79	13.8773	3.66305	3.62465	12.4863	8.87241e-36	2.81807e-35	1.1742e-36	1
15609139	fabG3	Rv2002	318.153	74.7778	2.08904	2.05064	12.4841	9.11253e-36	2.8919e-35	1.20496e-36	1
15608039	ompA	Rv0899	257.211	46.2145	2.47654	2.43814	12.479	9.71545e-36	3.08065e-35	1.28361e-36	1
15607166	-	Rv0024	192.513	19.9457	3.2708	3.2324	12.4723	1.05702e-35	3.34887e-35	1.39537e-36	1
15607985	-	Rv0845	183.537	16.7032	3.45788	3.41947	12.4719	1.06216e-35	3.36233e-35	1.40097e-36	1
15608874	narX	Rv1736c	252.58	600.878	-1.25033	-1.28873	-12.4705	1.08124e-35	3.41985e-35	1.42494e-36	1
15608989	ureG	Rv1852	198.479	22.2879	3.15465	3.11625	12.4573	1.27569e-35	4.03147e-35	1.67978e-36	1
15608966	-	Rv1829	377.013	781.584	-1.05179	-1.09019	-12.4536	1.33593e-35	4.21832e-35	1.75764e-36	1
15609824	-	Rv2687c	212.217	27.6195	2.94178	2.90338	12.4523	1.35794e-35	4.28422e-35	1.78509e-36	1
15609250	-	Rv2113	240.185	39.1621	2.61662	2.57821	12.4459	1.47274e-35	4.64253e-35	1.93439e-36	1
15610821	cyp137	Rv3685c	277.577	55.8335	2.31368	2.27528	12.4441	1.50487e-35	4.73984e-35	1.97494e-36	1
15607470	-	Rv0329c	219.135	30.4791	2.84593	2.80753	12.4409	1.56691e-35	4.93112e-35	2.05464e-36	1
15610447	-	Rv3311	292.471	62.9384	2.21628	2.17788	12.435	1.68721e-35	5.30529e-35	2.21054e-36	1
15610521	-	Rv3385c	416.949	127.64	1.7078	1.66939	12.4297	1.80222e-35	5.66218e-35	2.35925e-36	1
15608317	fdxC	Rv1177	293.862	660.888	-1.16927	-1.20767	-12.4295	1.80855e-35	5.67735e-35	2.36557e-36	1
15609797	-	Rv2660c	198.058	515.389	-1.37974	-1.41814	-12.4268	1.8703e-35	5.86628e-35	2.44429e-36	1
15608211	echA9	Rv1071c	247.829	42.6974	2.53713	2.49872	12.4226	1.97125e-35	6.17778e-35	2.57408e-36	1
15607975	lpqQ	Rv0835	296.967	65.2458	2.18635	2.14794	12.4223	1.97797e-35	6.19369e-35	2.58071e-36	1
15608286	mmpL13b	Rv1146	205.533	25.3228	3.02086	2.98246	12.4171	2.11024e-35	6.60238e-35	2.751e-36	1
15609783	-	Rv2646	200.947	23.6067	3.08955	3.05115	12.4119	2.25155e-35	7.03868e-35	2.93279e-36	1
15608488	-	Rv1348	193.443	20.803	3.21705	3.17865	12.4096	2.3185e-35	7.24194e-35	3.01748e-36	1
57117122	-	Rv3538	239.866	39.4326	2.60477	2.56637	12.4059	2.42747e-35	7.57603e-35	3.15669e-36	1
57117064	PPE50	Rv3135	413.012	125.854	1.71444	1.67603	12.4058	2.42999e-35	7.57762e-35	3.15735e-36	1
15610792	-	Rv3656c	205.744	25.5355	3.01027	2.97187	12.4021	2.54518e-35	7.93028e-35	3.30429e-36	1
15608429	-	Rv1289	237.344	38.5407	2.62253	2.58412	12.3877	3.04633e-35	9.48391e-35	3.95164e-36	1
15607726	-	Rv0586	399.318	118.663	1.75066	1.71226	12.384	3.18918e-35	9.92042e-35	4.13352e-36	1
15608300	mutT2	Rv1160	329.061	81.6072	2.01159	1.97319	12.3819	3.27293e-35	1.01726e-34	4.23858e-36	1
57116898	PPE22	Rv1705c	199.6	23.3499	3.09562	3.05722	12.3818	3.27826e-35	1.01807e-34	4.24198e-36	1
15611041	esxF	Rv3905c	180.404	16.2902	3.46915	3.43075	12.3816	3.2888e-35	1.0205e-34	4.25211e-36	1
15607827	fabG	Rv0687	253.045	45.4238	2.47787	2.43947	12.3815	3.29313e-35	1.02101e-34	4.2542e-36	1
15609153	-	Rv2016	173.144	13.7653	3.65287	3.61447	12.379	3.3967e-35	1.05225e-34	4.38439e-36	1
15607364	-	Rv0223c	265.765	51.2422	2.37475	2.33635	12.3716	3.72208e-35	1.1521e-34	4.80044e-36	1
15608400	-	Rv1260	241.556	40.5151	2.57583	2.53743	12.371	3.74953e-35	1.15965e-34	4.83187e-36	1
15607244	-	Rv0102	250.87	44.6323	2.49078	2.45238	12.3657	4.00874e-35	1.2388e-34	5.16166e-36	1
15607454	-	Rv0313	309.686	680.826	-1.13648	-1.17488	-12.3431	5.30642e-35	1.63846e-34	6.82695e-36	1
15610326	-	Rv3190c	258.137	48.1759	2.42175	2.38335	12.3372	5.71342e-35	1.76269e-34	7.34456e-36	1
15610684	-	Rv3548c	290.733	63.3236	2.19888	2.16048	12.3361	5.78852e-35	1.7844e-34	7.43501e-36	1
15608959	pgsA2	Rv1822	291.808	63.895	2.19125	2.15285	12.3315	6.12737e-35	1.88731e-34	7.86381e-36	1
15609163	-	Rv2026c	204.342	25.7286	2.98954	2.95114	12.3177	7.27037e-35	2.23754e-34	9.32311e-36	1
15609731	ruvC	Rv2594c	246.854	43.3855	2.50837	2.46997	12.3167	7.36866e-35	2.26594e-34	9.44144e-36	1
15608810	-	Rv1672c	290.495	63.4938	2.19383	2.15543	12.313	7.71081e-35	2.36922e-34	9.87177e-36	1
15610761	mesJ	Rv3625c	194.86	22.1708	3.1357	3.0973	12.3085	8.15278e-35	2.50298e-34	1.04291e-35	1
15607292	-	Rv0150c	326.225	81.1797	2.00668	1.96827	12.3082	8.17804e-35	2.50869e-34	1.04529e-35	1
15609898	hsdS	Rv2761c	220.074	32.1199	2.77645	2.73805	12.3063	8.37776e-35	2.56786e-34	1.06995e-35	1
15608723	-	Rv1585c	240.145	40.5816	2.56501	2.52661	12.3053	8.48195e-35	2.59768e-34	1.08237e-35	1
15608200	-	Rv1060	256.006	47.6087	2.42688	2.38848	12.3016	8.87941e-35	2.7172e-34	1.13217e-35	1
15607307	fadD5	Rv0166	260.032	606.121	-1.22092	-1.25932	-12.3015	8.88768e-35	2.71753e-34	1.1323e-35	1
15607588	ufaA1	Rv0447c	192.514	21.3752	3.17095	3.13255	12.2981	9.27823e-35	2.83464e-34	1.1811e-35	1
15610258	cyp141	Rv3121	278.06	57.7966	2.26634	2.22794	12.2963	9.48419e-35	2.89521e-34	1.20634e-35	1
57117062	PPE49	Rv3125c	272.069	55.1474	2.30261	2.2642	12.2836	1.10923e-34	3.38339e-34	1.40975e-35	1
15610911	lipE	Rv3775	281.924	59.7852	2.23745	2.19905	12.2822	1.1285e-34	3.43936e-34	1.43307e-35	1
15610707	hmp	Rv3571	272.239	55.3088	2.29929	2.26089	12.2765	1.211e-34	3.68782e-34	1.5366e-35	1
15610791	-	Rv3655c	202.126	25.2783	2.99928	2.96088	12.2704	1.30541e-34	3.97212e-34	1.65505e-35	1
15608670	-	Rv1532c	298.146	67.7674	2.13735	2.09895	12.2667	1.3664e-34	4.15436e-34	1.73099e-35	1
15609413	cyp121	Rv2276	187.421	19.8011	3.24263	3.20423	12.2587	1.50888e-34	4.58382e-34	1.90993e-35	1
15609872	-	Rv2735c	211.429	29.0724	2.86245	2.82405	12.257	1.54184e-34	4.68017e-34	1.95008e-35	1
15609826	-	Rv2689c	186.605	19.529	3.25629	3.21789	12.2551	1.57778e-34	4.78543e-34	1.99393e-35	1
15607507	-	Rv0366c	233.471	38.3331	2.60658	2.56818	12.2442	1.80445e-34	5.4685e-34	2.27855e-35	1
15608366	-	Rv1226c	194.134	22.4966	3.10928	3.07088	12.2367	1.98027e-34	5.99652e-34	2.49856e-35	1
15610109	-	Rv2972c	243.39	42.7105	2.51061	2.4722	12.2363	1.99008e-34	6.02138e-34	2.50892e-35	1
57116698	adhE1	Rv0162c	179.461	17.1183	3.39006	3.35165	12.2309	2.12444e-34	6.42276e-34	2.67616e-35	1
57116881	-	Rv1516c	191.365	21.5167	3.1528	3.1144	12.2287	2.18512e-34	6.60091e-34	2.75039e-35	1
57117003	speE	Rv2601	196.317	23.4082	3.0681	3.0297	12.2272	2.22486e-34	6.71559e-34	2.79817e-35	1
15607680	-	Rv0540	185.286	19.3183	3.26172	3.22331	12.2208	2.40668e-34	7.25857e-34	3.02441e-35	1
15607986	-	Rv0846c	186.328	19.7264	3.23964	3.20124	12.2178	2.49647e-34	7.52335e-34	3.13474e-35	1
15610969	-	Rv3833	207.8	27.9797	2.89274	2.85434	12.2173	2.51155e-34	7.56275e-34	3.15115e-35	1
15607435	tam	Rv0294	196.317	23.5375	3.06015	3.02175	12.2119	2.68453e-34	8.07719e-34	3.3655e-35	1
15607239	-	Rv0097	263.706	52.1108	2.33928	2.30088	12.2114	2.70363e-34	8.12815e-34	3.38674e-35	1
15607906	cyp123	Rv0766c	201.447	25.5599	2.97845	2.94004	12.2076	2.83027e-34	8.50209e-34	3.54255e-35	1
15608719	-	Rv1581c	210.773	29.2632	2.84853	2.81013	12.207	2.85212e-34	8.5609e-34	3.56705e-35	1
15608923	cyp143	Rv1785c	276.482	58.1355	2.24969	2.21129	12.2049	2.92715e-34	8.77911e-34	3.65797e-35	1
15607347	mmpL3	Rv0206c	235.002	565.015	-1.26562	-1.30402	-12.2035	2.97629e-34	8.9194e-34	3.71643e-35	1
15610507	-	Rv3371	202.684	515.305	-1.34619	-1.38459	-12.2026	3.01067e-34	9.01525e-34	3.75636e-35	1
57116713	PE_PGRS4	Rv0279c	260.922	50.9469	2.35655	2.31815	12.2013	3.0587e-34	9.1518e-34	3.81326e-35	1
15608825	-	Rv1687c	190.329	21.442	3.14998	3.11158	12.1904	3.49608e-34	1.04522e-33	4.35508e-35	1
57116797	mntH	Rv0924c	161.135	11.0576	3.86516	3.82676	12.1866	3.66228e-34	1.09404e-33	4.5585e-35	1
15610689	-	Rv3553	184.157	19.2261	3.2598	3.2214	12.1803	3.9571e-34	1.18117e-33	4.92156e-35	1
15610539	-	Rv3403c	241.669	42.6402	2.50275	2.46435	12.1707	4.45143e-34	1.32767e-33	5.53133e-35	1
15607690	-	Rv0550c	177.144	16.7515	3.40256	3.36416	12.1707	4.45442e-34	1.32752e-33	5.53133e-35	1
15608412	-	Rv1272c	271.018	55.9724	2.2756	2.2372	12.1705	4.46397e-34	1.32931e-33	5.53881e-35	1
15610332	-	Rv3196	206.644	28.0105	2.8831	2.8447	12.1625	4.92577e-34	1.46567e-33	6.10697e-35	1
15609789	-	Rv2652c	205.482	27.5609	2.89832	2.85992	12.161	5.01597e-34	1.49133e-33	6.21389e-35	1
15608253	-	Rv1113	303.729	71.8745	2.07923	2.04083	12.1601	5.06817e-34	1.50566e-33	6.27361e-35	1
15608076	pstA2	Rv0936	298.11	69.1138	2.1088	2.0704	12.1592	5.12835e-34	1.52234e-33	6.3431e-35	1
57116712	PE_PGRS3	Rv0278c	226.972	36.4303	2.63931	2.60091	12.1573	5.24941e-34	1.55705e-33	6.48772e-35	1
15609178	-	Rv2041c	204.612	27.261	2.90798	2.86958	12.1558	5.34293e-34	1.58354e-33	6.59811e-35	1
15609801	-	Rv2664	421.316	134.738	1.64475	1.60635	12.1549	5.40029e-34	1.59928e-33	6.6637e-35	1
15609965	-	Rv2828c	250.077	46.5435	2.42572	2.38732	12.1548	5.4072e-34	1.60007e-33	6.66699e-35	1
15609177	-	Rv2040c	221.125	33.9963	2.70142	2.66302	12.1546	5.41989e-34	1.60257e-33	6.67739e-35	1
57116784	-	Rv0794c	250.541	46.7595	2.42171	2.38331	12.1541	5.45361e-34	1.61127e-33	6.71366e-35	1
15610186	-	Rv3049c	263.613	606.034	-1.20098	-1.23938	-12.1478	5.89236e-34	1.73954e-33	7.24415e-35	1
15608463	fadA4	Rv1323	238.709	568.725	-1.25248	-1.29088	-12.1478	5.89377e-34	1.73859e-33	7.24415e-35	1
15608148	tatD	Rv1008	179.827	17.9008	3.32851	3.29011	12.1475	5.91729e-34	1.74417e-33	7.26738e-35	1
15607891	mmsB	Rv0751c	327.915	84.3072	1.95959	1.92119	12.1436	6.20288e-34	1.82691e-33	7.61216e-35	1
57116872	moxR1	Rv1479	171.552	463.974	-1.4354	-1.4738	-12.1355	6.84642e-34	2.01488e-33	8.39535e-35	1
15608443	-	Rv1303	262.895	52.708	2.3184	2.27999	12.1257	7.71904e-34	2.26992e-33	9.45801e-35	1
57116803	uvrD1	Rv0949	250.609	47.1387	2.41045	2.37205	12.122	8.07811e-34	2.37365e-33	9.89025e-35	1
15609408	-	Rv2271	376.667	110.461	1.76975	1.73135	12.1215	8.1248e-34	2.38551e-33	9.93966e-35	1
15607781	rplA	Rv0641	311.048	674.515	-1.11672	-1.15512	-12.1205	8.22156e-34	2.41204e-33	1.00502e-34	1
15610563	-	Rv3427c	186.839	20.7067	3.17362	3.13522	12.1201	8.26119e-34	2.42178e-33	1.00908e-34	1
15609058	lppF	Rv1921c	207.958	28.929	2.84571	2.8073	12.119	8.38082e-34	2.45494e-33	1.0229e-34	1
15608861	-	Rv1723	170.972	14.987	3.51198	3.47358	12.1138	8.93046e-34	2.61391e-33	1.08913e-34	1
15607167	-	Rv0025	265.898	54.3259	2.29116	2.25276	12.1061	9.80503e-34	2.86767e-33	1.19486e-34	1
15609708	-	Rv2571c	198.986	25.508	2.96365	2.92525	12.1028	1.02118e-33	2.98433e-33	1.24347e-34	1
15608543	-	Rv1405c	286.651	64.3174	2.15601	2.11761	12.0957	1.11338e-33	3.25124e-33	1.35468e-34	1
15609121	cfp21	Rv1984c	212.706	31.086	2.77453	2.73613	12.0941	1.13537e-33	3.3129e-33	1.38038e-34	1
15610208	-	Rv3071	213.63	31.5027	2.76157	2.72316	12.09	1.193e-33	3.47835e-33	1.44932e-34	1
15607205	-	Rv0063	247.009	45.8842	2.4285	2.3901	12.0883	1.21783e-33	3.548e-33	1.47834e-34	1
15608842	cycA	Rv1704c	228.232	37.7161	2.59725	2.55884	12.0815	1.32227e-33	3.84929e-33	1.60387e-34	1
15608860	-	Rv1722	223.527	35.7319	2.64517	2.60676	12.0795	1.35498e-33	3.94148e-33	1.64229e-34	1
15607485	lpqJ	Rv0344c	183.878	19.9316	3.20562	3.16722	12.0793	1.3595e-33	3.95158e-33	1.64649e-34	1
15610849	cobQ2	Rv3713	233.387	40.0178	2.54401	2.50561	12.074	1.44986e-33	4.21096e-33	1.75457e-34	1
15608187	-	Rv1047	223.619	35.8385	2.64146	2.60306	12.0726	1.47464e-33	4.27964e-33	1.78319e-34	1
15607453	-	Rv0312	246.755	45.9421	2.42519	2.38679	12.0723	1.47982e-33	4.29137e-33	1.78808e-34	1
15609541	lepA	Rv2404c	238.667	42.3805	2.49353	2.45513	12.0689	1.54155e-33	4.46694e-33	1.86123e-34	1
57116845	PE_PGRS23	Rv1243c	177.903	17.8145	3.31996	3.28156	12.0688	1.54421e-33	4.4712e-33	1.86301e-34	1
15609737	-	Rv2600	235.31	40.9639	2.52214	2.48374	12.0634	1.64801e-33	4.76808e-33	1.9867e-34	1
15609626	-	Rv2489c	179.06	18.2972	3.29074	3.25234	12.0611	1.69581e-33	4.90261e-33	2.04276e-34	1
15607847	rpsC	Rv0707	238.919	566.043	-1.24439	-1.28279	-12.0601	1.71621e-33	4.95779e-33	2.06575e-34	1
15607660	-	Rv0519c	282.036	62.5892	2.17189	2.13349	12.0546	1.83346e-33	5.29245e-33	2.20519e-34	1
15608269	-	Rv1129c	202.004	27.1348	2.89616	2.85776	12.053	1.86997e-33	5.39371e-33	2.24738e-34	1
15609172	-	Rv2035	327.807	85.6447	1.93641	1.89801	12.0434	2.10163e-33	6.05726e-33	2.52386e-34	1
15607763	-	Rv0623	313.05	78.1318	2.00241	1.96401	12.0399	2.19298e-33	6.31572e-33	2.63156e-34	1
15610449	add	Rv3313c	224.346	36.4759	2.62071	2.58231	12.039	2.21601e-33	6.37717e-33	2.65716e-34	1
15609064	-	Rv1927	269.316	56.7355	2.24698	2.20858	12.0366	2.28304e-33	6.56504e-33	2.73544e-34	1
57117092	PPE54	Rv3343c	217.153	33.5078	2.69614	2.65774	12.0321	2.41013e-33	6.9252e-33	2.88551e-34	1
15609393	-	Rv2256c	262.91	600.769	-1.19224	-1.23064	-12.0278	2.53739e-33	7.28534e-33	3.03557e-34	1
15607350	-	Rv0209	181.499	19.4691	3.22071	3.18231	12.0266	2.57703e-33	7.3935e-33	3.08063e-34	1
57116737	-	Rv0470A	261.089	53.0153	2.30006	2.26166	12.0249	2.62756e-33	7.53275e-33	3.13865e-34	1
15610488	-	Rv3352c	144.403	6.55814	4.46067	4.42227	12.0246	2.63801e-33	7.55695e-33	3.14874e-34	1
15609515	mbtG	Rv2378c	174.548	16.9418	3.36496	3.32656	12.0242	2.65053e-33	7.58703e-33	3.16127e-34	1
15609735	-	Rv2598	223.095	36.1426	2.62588	2.58748	12.0187	2.83501e-33	8.10893e-33	3.37873e-34	1
15611037	-	Rv3901c	204.504	28.4623	2.845	2.8066	12.0163	2.91659e-33	8.33596e-33	3.47332e-34	1
15607903	-	Rv0763c	234.693	41.2497	2.50832	2.46992	12.0093	3.17626e-33	9.07125e-33	3.7797e-34	1
15607506	-	Rv0365c	231.992	40.0852	2.53293	2.49453	12.0076	3.24096e-33	9.249e-33	3.85376e-34	1
15607256	gmhB	Rv0114	205.798	29.0939	2.82244	2.78404	12.0043	3.3746e-33	9.62309e-33	4.00963e-34	1
15609876	-	Rv2739c	223.735	36.5839	2.61251	2.57411	12.0015	3.4903e-33	9.9455e-33	4.14397e-34	1
15610097	-	Rv2960c	287.932	66.1344	2.12226	2.08385	11.9994	3.57782e-33	1.01872e-32	4.24467e-34	1
15608934	-	Rv1797	198.941	502.844	-1.33777	-1.37617	-11.9983	3.62847e-33	1.03236e-32	4.30151e-34	1
15608283	mcr	Rv1143	230.615	39.6092	2.54158	2.50318	11.9954	3.75508e-33	1.06758e-32	4.44824e-34	1
15608328	-	Rv1188	215.961	33.473	2.6897	2.6513	11.9833	4.3462e-33	1.2347e-32	5.1446e-34	1
15610621	-	Rv3485c	184.801	21.0832	3.1318	3.0934	11.9796	4.5466e-33	1.29066e-32	5.37776e-34	1
15608282	echA10	Rv1142c	297.818	71.2943	2.06257	2.02417	11.9774	4.66494e-33	1.32326e-32	5.51358e-34	1
57117084	pcd	Rv3293	230.589	39.839	2.53307	2.49467	11.9716	5.00461e-33	1.41854e-32	5.91059e-34	1
15607987	lpqS	Rv0847	210.748	31.5558	2.73954	2.70114	11.9566	5.99742e-33	1.69867e-32	7.07781e-34	1
15610908	hisC2	Rv3772	237.996	43.2639	2.4597	2.4213	11.9558	6.05714e-33	1.71429e-32	7.14291e-34	1
57117124	PPE64	Rv3558	231.56	40.4399	2.51753	2.47913	11.9542	6.17078e-33	1.74514e-32	7.27145e-34	1
57116691	PE_PGRS1	Rv0109	191.48	23.8618	3.00442	2.96602	11.953	6.26304e-33	1.76991e-32	7.37464e-34	1
15610199	ligB	Rv3062	219.071	35.0843	2.6425	2.6041	11.9518	6.35427e-33	1.79434e-32	7.47645e-34	1
15610513	-	Rv3377c	276.685	61.2876	2.17458	2.13618	11.9492	6.55655e-33	1.85008e-32	7.70868e-34	1
15608653	-	Rv1515c	159.617	12.2389	3.70506	3.66666	11.9486	6.60308e-33	1.86181e-32	7.75756e-34	1
15607571	-	Rv0430	421.105	138.167	1.60777	1.56937	11.9485	6.61377e-33	1.86343e-32	7.76432e-34	1
15610955	-	Rv3819	312.743	79.2637	1.98024	1.94184	11.9439	6.98328e-33	1.96607e-32	8.19198e-34	1
57116819	PE_PGRS20	Rv1068c	143.599	6.86437	4.38678	4.34838	11.9427	7.08754e-33	1.99393e-32	8.30807e-34	1
15610898	-	Rv3762c	234.154	41.8277	2.48493	2.44652	11.9301	8.2451e-33	2.31786e-32	9.65776e-34	1
15610152	-	Rv3015c	176.024	18.2451	3.2702	3.2318	11.9252	8.74309e-33	2.45602e-32	1.02334e-33	1
15609010	-	Rv1873	181.766	20.4231	3.15382	3.11541	11.9198	9.33306e-33	2.61979e-32	1.09158e-33	1
15608522	-	Rv1382	193.387	24.9025	2.95713	2.91873	11.9181	9.52124e-33	2.67063e-32	1.11276e-33	1
15609655	lppS	Rv2518c	320.936	83.8394	1.93658	1.89818	11.9172	9.6279e-33	2.69853e-32	1.12439e-33	1
15607259	oxyS	Rv0117	204.73	29.4734	2.79624	2.75783	11.9143	9.96542e-33	2.79106e-32	1.16294e-33	1
57116904	PPE24	Rv1753c	211.376	32.212	2.71414	2.67574	11.9141	9.99279e-33	2.79665e-32	1.16527e-33	1
15607856	rplE	Rv0716	222.743	536.372	-1.26785	-1.30625	-11.9058	1.1037e-32	3.08658e-32	1.28608e-33	1
15610050	-	Rv2913c	194.782	25.5789	2.92884	2.89043	11.9033	1.13751e-32	3.17878e-32	1.3245e-33	1
15608147	metG	Rv1007c	239.807	44.7004	2.42351	2.38511	11.8962	1.23906e-32	3.46e-32	1.44167e-33	1
15610730	-	Rv3594	248.909	48.8613	2.34886	2.31045	11.8934	1.28105e-32	3.57461e-32	1.48943e-33	1
15609506	-	Rv2369c	277.584	62.3997	2.15332	2.11491	11.8932	1.28385e-32	3.57976e-32	1.49157e-33	1
15609430	-	Rv2293c	276.689	62.0058	2.15779	2.11939	11.8899	1.33542e-32	3.72081e-32	1.55034e-33	1
15609823	-	Rv2686c	236.573	43.3926	2.44677	2.40836	11.8829	1.45273e-32	4.04466e-32	1.68528e-33	1
15608327	rocA	Rv1187	209.294	31.6414	2.72565	2.68725	11.8826	1.45804e-32	4.05646e-32	1.6902e-33	1
15610703	-	Rv3567c	306.224	76.779	1.9958	1.9574	11.8814	1.47861e-32	4.11065e-32	1.71277e-33	1
15610688	-	Rv3552	195.825	26.189	2.90254	2.86413	11.8806	1.49328e-32	4.14837e-32	1.72849e-33	1
15608262	gnd2	Rv1122	303.136	75.3192	2.00888	1.97048	11.8734	1.62807e-32	4.51949e-32	1.88313e-33	1
15610304	-	Rv3168	227.944	39.6949	2.52166	2.48325	11.8718	1.65946e-32	4.60323e-32	1.91802e-33	1
15609488	plcA	Rv2351c	208.175	31.3077	2.7332	2.6948	11.8685	1.72504e-32	4.78162e-32	1.99235e-33	1
15607918	cyp126	Rv0778	307.873	77.8917	1.98279	1.94439	11.8609	1.88985e-32	5.2346e-32	2.18109e-33	1
15609083	lppG	Rv1946c	292.913	70.4601	2.05559	2.01719	11.8517	2.10756e-32	5.83333e-32	2.43056e-33	1
15607679	-	Rv0539	201.168	501.35	-1.31742	-1.35582	-11.845	2.28451e-32	6.31847e-32	2.6327e-33	1
15610090	-	Rv2953	333.026	91.2191	1.86823	1.82983	11.842	2.36873e-32	6.54658e-32	2.72775e-33	1
15610327	-	Rv3191c	256.198	52.8389	2.27759	2.23919	11.8394	2.44117e-32	6.74186e-32	2.80911e-33	1
15608197	-	Rv1057	297.485	72.9274	2.02828	1.98988	11.8381	2.47989e-32	6.84378e-32	2.85158e-33	1
15609625	-	Rv2488c	171.513	17.2694	3.31203	3.27363	11.8377	2.49284e-32	6.87448e-32	2.86437e-33	1
15609173	-	Rv2036	341.691	95.951	1.83232	1.79392	11.8331	2.63262e-32	7.25464e-32	3.02277e-33	1
15610035	-	Rv2898c	168.668	16.2852	3.37256	3.33416	11.8314	2.68711e-32	7.39938e-32	3.08308e-33	1
15607623	murB	Rv0482	220.764	36.9973	2.57701	2.53861	11.8296	2.74287e-32	7.5474e-32	3.14476e-33	1
57116722	PE6	Rv0335c	236.827	44.1276	2.42408	2.38568	11.8237	2.94542e-32	8.09884e-32	3.37452e-33	1
15609152	-	Rv2015c	305.274	77.1481	1.9844	1.946	11.8172	3.18154e-32	8.74168e-32	3.64238e-33	1
15610339	lipV	Rv3203	202.601	29.5165	2.77905	2.74065	11.8135	3.32416e-32	9.12691e-32	3.80289e-33	1
15610866	-	Rv3730c	189.345	24.2166	2.96695	2.92855	11.8125	3.36567e-32	9.23413e-32	3.84756e-33	1
15607606	-	Rv0465c	221.525	37.5217	2.56167	2.52327	11.8098	3.47499e-32	9.52714e-32	3.96965e-33	1
15607414	-	Rv0273c	290.868	70.0591	2.05372	2.01532	11.8032	3.759e-32	1.02983e-31	4.29097e-33	1
15607548	fgd1	Rv0407	281.543	65.5554	2.10257	2.06417	11.7936	4.21095e-32	1.15281e-31	4.80338e-33	1
15608863	-	Rv1725c	214.918	34.8845	2.62313	2.58473	11.7894	4.42564e-32	1.2107e-31	5.04461e-33	1
15611020	-	Rv3884c	235.992	44.1581	2.41799	2.37959	11.7851	4.65851e-32	1.27348e-31	5.3062e-33	1
15608636	-	Rv1498c	332.451	91.7821	1.85686	1.81846	11.7814	4.86811e-32	1.32982e-31	5.54092e-33	1
15608367	-	Rv1227c	206	31.2187	2.72216	2.68376	11.7805	4.92069e-32	1.3432e-31	5.5967e-33	1
15610331	-	Rv3195	183.399	22.2071	3.04589	3.00749	11.7766	5.15052e-32	1.40492e-31	5.85387e-33	1
15608442	rfe	Rv1302	258.228	54.5486	2.24303	2.20463	11.7731	5.37172e-32	1.4642e-31	6.10086e-33	1
15608171	kdpC	Rv1031	176.469	19.6169	3.16925	3.13084	11.7715	5.47735e-32	1.49191e-31	6.21632e-33	1
15608166	-	Rv1026	198.856	28.3776	2.8089	2.7705	11.7702	5.55818e-32	1.51284e-31	6.3035e-33	1
15608684	-	Rv1546	336.381	94.1214	1.8375	1.7991	11.7641	5.97733e-32	1.62575e-31	6.77396e-33	1
15609565	ahpC	Rv2428	305.008	77.7942	1.97111	1.93271	11.7584	6.39119e-32	1.73706e-31	7.23776e-33	1
15609048	lppC	Rv1911c	373.997	114.735	1.70472	1.66632	11.7566	6.5346e-32	1.77475e-31	7.39482e-33	1
15607817	mmpS5	Rv0677c	309.3	80.0887	1.94933	1.91093	11.7517	6.92021e-32	1.87813e-31	7.82556e-33	1
57116694	PE1	Rv0151c	234.484	43.836	2.4193	2.3809	11.7512	6.96212e-32	1.88814e-31	7.86729e-33	1
15607534	-	Rv0393	197.23	27.9042	2.82132	2.78292	11.7492	7.12658e-32	1.93136e-31	8.04733e-33	1
15608232	coaA	Rv1092c	238.858	45.9	2.37959	2.34119	11.743	7.66891e-32	2.07683e-31	8.6535e-33	1
15607648	mmpL2	Rv0507	249.427	50.7731	2.29648	2.25808	11.742	7.76626e-32	2.10169e-31	8.75705e-33	1
15608144	-	Rv1004c	229.982	41.9512	2.45473	2.41633	11.7387	8.07254e-32	2.18301e-31	9.09588e-33	1
15608705	-	Rv1567c	374.715	115.561	1.69713	1.65873	11.7297	8.98218e-32	2.42725e-31	1.01136e-32	1
15609920	gpsI	Rv2783c	244.237	562.658	-1.20398	-1.24238	-11.727	9.26512e-32	2.50191e-31	1.04247e-32	1
15608280	-	Rv1140	283.337	67.2885	2.07409	2.03569	11.7256	9.42161e-32	2.54235e-31	1.05932e-32	1
15609323	-	Rv2186c	262.855	57.3416	2.19661	2.15821	11.7219	9.83836e-32	2.65291e-31	1.10538e-32	1
15607163	-	Rv0021c	245.157	49.0946	2.32007	2.28167	11.7146	1.07269e-31	2.89044e-31	1.20435e-32	1
15609650	-	Rv2513	400.204	130.248	1.61947	1.58107	11.7112	1.11731e-31	3.00851e-31	1.25355e-32	1
15609497	-	Rv2360c	261.408	56.8677	2.20062	2.16222	11.7032	1.227e-31	3.30151e-31	1.37563e-32	1
57116741	-	Rv0492A	188.074	24.6427	2.93207	2.89367	11.7031	1.22942e-31	3.30565e-31	1.37736e-32	1
57117121	PPE62	Rv3533c	226.007	40.5674	2.47797	2.43957	11.7015	1.25214e-31	3.36433e-31	1.40181e-32	1
15607569	-	Rv0428c	190.707	25.7203	2.89038	2.85198	11.6991	1.28786e-31	3.45784e-31	1.44077e-32	1
15610928	-	Rv3792	228.527	41.7759	2.45162	2.41322	11.6927	1.3884e-31	3.72515e-31	1.55215e-32	1
15609099	-	Rv1962c	337.284	95.6716	1.8178	1.7794	11.6907	1.4215e-31	3.81125e-31	1.58802e-32	1
15610065	tesA	Rv2928	237.16	45.7818	2.37301	2.33461	11.6816	1.58256e-31	4.24005e-31	1.76669e-32	1
15607797	-	Rv0657c	323.767	88.6189	1.86927	1.83087	11.6807	1.60033e-31	4.2846e-31	1.78525e-32	1
15609040	-	Rv1903	258.404	55.7199	2.21336	2.17496	11.6785	1.64123e-31	4.39099e-31	1.82958e-32	1
15610057	amt	Rv2920c	258.938	56.0003	2.2091	2.1707	11.6763	1.68487e-31	4.50455e-31	1.8769e-32	1
15608048	ctpE	Rv0908	228.14	41.7814	2.44899	2.41059	11.6754	1.7024e-31	4.54817e-31	1.89508e-32	1
57116813	PPE15	Rv1039c	188.537	25.067	2.91099	2.87259	11.6747	1.71729e-31	4.58472e-31	1.9103e-32	1
57117024	PPE44	Rv2770c	266.355	59.6282	2.15928	2.12088	11.6709	1.79465e-31	4.78785e-31	1.99494e-32	1
15607681	-	Rv0541c	218.296	37.498	2.5414	2.503	11.6701	1.81155e-31	4.82952e-31	2.01231e-32	1
57117094	PE_PGRS50	Rv3345c	178.74	21.3122	3.06811	3.02971	11.667	1.87961e-31	5.00743e-31	2.08643e-32	1
15609527	-	Rv2390c	263.492	58.2945	2.17633	2.13793	11.6668	1.88398e-31	5.01553e-31	2.08981e-32	1
15610940	fbpA	Rv3804c	223.485	529.345	-1.24403	-1.28243	-11.6599	2.04278e-31	5.43443e-31	2.26435e-32	1
15608607	ctpD	Rv1469	203.282	31.206	2.70359	2.66519	11.659	2.0646e-31	5.48859e-31	2.28692e-32	1
15608209	-	Rv1069c	257.571	55.5508	2.21309	2.17469	11.6588	2.07038e-31	5.50008e-31	2.2917e-32	1
57117001	dhaA	Rv2579	224.918	40.5254	2.4725	2.4341	11.6581	2.08584e-31	5.53724e-31	2.30719e-32	1
15608417	-	Rv1277	228.181	41.9898	2.44206	2.40366	11.6569	2.11616e-31	5.6138e-31	2.33909e-32	1
15608647	-	Rv1509	210.133	34.1142	2.62286	2.58446	11.6567	2.12007e-31	5.62019e-31	2.34175e-32	1
15610677	-	Rv3541c	233.222	44.3095	2.39602	2.35762	11.6518	2.246e-31	5.94984e-31	2.47911e-32	1
57117126	-	Rv3566A	260.506	57.1074	2.18957	2.15116	11.6456	2.41726e-31	6.39904e-31	2.66627e-32	1
15610873	-	Rv3737	238.513	46.7979	2.34955	2.31115	11.6444	2.44964e-31	6.48019e-31	2.70009e-32	1
57116865	PE_PGRS27	Rv1450c	161.772	15.2349	3.40851	3.37011	11.6392	2.60591e-31	6.88875e-31	2.87032e-32	1
15608538	lipI	Rv1400c	202.903	31.2448	2.69911	2.66071	11.6376	2.65446e-31	7.01217e-31	2.92175e-32	1
15610897	fadE36	Rv3761c	196.181	28.4931	2.7835	2.7451	11.6347	2.74591e-31	7.24867e-31	3.02029e-32	1
15607357	-	Rv0216	178.135	21.453	3.05372	3.01532	11.6208	3.2295e-31	8.51928e-31	3.54971e-32	1
15607970	-	Rv0830	292.44	73.3773	1.99474	1.95634	11.6067	3.81045e-31	1.00448e-30	4.18533e-32	1
15608143	-	Rv1003	179.344	22.0363	3.02478	2.98638	11.6064	3.82599e-31	1.00787e-30	4.19946e-32	1
15609989	mqo	Rv2852c	268.458	61.4571	2.12704	2.08864	11.6035	3.95763e-31	1.04182e-30	4.34091e-32	1
15607533	ndhA	Rv0392c	224.618	41.0058	2.45357	2.41517	11.5977	4.231e-31	1.113e-30	4.63751e-32	1
15610679	fadE29	Rv3543c	301.35	78.0722	1.94856	1.91016	11.5965	4.29136e-31	1.12809e-30	4.7004e-32	1
15609363	-	Rv2226	241.08	48.5183	2.31291	2.27451	11.5947	4.3834e-31	1.15148e-30	4.79785e-32	1
15610878	-	Rv3742c	258.872	56.9862	2.18355	2.14515	11.5886	4.70688e-31	1.2356e-30	5.14834e-32	1
15607260	oxcA	Rv0118c	248.522	52.0751	2.25471	2.21631	11.5874	4.77371e-31	1.25227e-30	5.21779e-32	1
15610568	gadB	Rv3432c	216.646	37.6322	2.5253	2.4869	11.5834	4.99999e-31	1.31071e-30	5.46132e-32	1
15607657	-	Rv0516c	236	545.549	-1.20892	-1.24732	-11.5833	5.0081e-31	1.31193e-30	5.46638e-32	1
15608800	pks8	Rv1662	204.136	32.2984	2.65999	2.62159	11.5795	5.23505e-31	1.37043e-30	5.71012e-32	1
15609160	-	Rv2023c	340.047	98.8275	1.78275	1.74435	11.5774	5.36405e-31	1.40322e-30	5.84676e-32	1
15607273	fadE1	Rv0131c	250.958	53.3971	2.23262	2.19421	11.5722	5.69838e-31	1.48964e-30	6.20687e-32	1
15607570	def	Rv0429c	192.037	27.3808	2.81015	2.77175	11.5694	5.89184e-31	1.53915e-30	6.41315e-32	1
15610806	ephE	Rv3670	192.266	27.4789	2.80671	2.76831	11.5688	5.93313e-31	1.54886e-30	6.45361e-32	1
15610056	glnB	Rv2919c	275.253	602.71	-1.13071	-1.16911	-11.5676	6.0131e-31	1.56865e-30	6.53606e-32	1
15609502	-	Rv2365c	249.685	52.9061	2.2386	2.2002	11.5623	6.3974e-31	1.66775e-30	6.94898e-32	1
15609500	amiA2	Rv2363	187.392	25.57	2.87354	2.83514	11.5622	6.40351e-31	1.66819e-30	6.95081e-32	1
15608745	chaA	Rv1607	242.867	49.7462	2.28751	2.24911	11.5584	6.69216e-31	1.74218e-30	7.25911e-32	1
15609047	-	Rv1910c	259.052	57.4996	2.17162	2.13322	11.552	7.21084e-31	1.87591e-30	7.81633e-32	1
15611036	-	Rv3900c	275.979	65.8126	2.06812	2.02972	11.5504	7.35063e-31	1.91096e-30	7.96236e-32	1
15610569	-	Rv3433c	199.868	30.8813	2.69424	2.65584	11.5388	8.40916e-31	2.18464e-30	9.10269e-32	1
15610690	fdxB	Rv3554	188.641	26.2772	2.84376	2.80536	11.5382	8.46316e-31	2.19716e-30	9.15484e-32	1
15610938	-	Rv3802c	218.249	517.405	-1.24532	-1.28372	-11.5366	8.62709e-31	2.23817e-30	9.32084e-32	1
15607687	-	Rv0547c	195.153	28.9447	2.75323	2.71483	11.5366	8.6285e-31	2.237e-30	9.32084e-32	1
15607248	-	Rv0106	176.111	21.4002	3.04079	3.00239	11.5309	9.2187e-31	2.38837e-30	9.95155e-32	1
15610001	-	Rv2864c	185.315	25.0201	2.88882	2.85042	11.5293	9.38632e-31	2.43012e-30	1.01255e-31	1
15608964	cfp17	Rv1827	331.308	681.416	-1.04036	-1.07876	-11.5288	9.44869e-31	2.44459e-30	1.01858e-31	1
15608421	oppD	Rv1281c	220.067	39.6876	2.47118	2.43278	11.5281	9.52166e-31	2.46178e-30	1.02574e-31	1
15609954	-	Rv2817c	246.423	51.7751	2.25081	2.2124	11.5258	9.77643e-31	2.52591e-30	1.05247e-31	1
57117139	PE_PGRS60	Rv3652	237.795	47.7599	2.31585	2.27745	11.5244	9.9349e-31	2.5651e-30	1.06879e-31	1
15608343	-	Rv1203c	169.017	18.7664	3.17095	3.13255	11.5231	1.00922e-30	2.60393e-30	1.08497e-31	1
15607686	-	Rv0546c	236.689	47.2796	2.3237	2.2853	11.5216	1.02717e-30	2.64842e-30	1.10351e-31	1
15609409	-	Rv2272	270.274	63.3598	2.09278	2.05438	11.5199	1.04766e-30	2.6994e-30	1.12475e-31	1
15607624	lprQ	Rv0483	210.227	504.657	-1.26335	-1.30175	-11.5175	1.07647e-30	2.77175e-30	1.1549e-31	1
15610876	-	Rv3740c	220.371	39.9963	2.46199	2.42359	11.5108	1.16395e-30	2.99494e-30	1.24789e-31	1
15609366	-	Rv2229c	230.545	44.6273	2.36905	2.33065	11.5059	1.23207e-30	3.16806e-30	1.32003e-31	1
15610215	hab	Rv3078	260.332	58.6643	2.1498	2.1114	11.5055	1.2378e-30	3.18063e-30	1.32527e-31	1
15611026	esxC	Rv3890c	214.758	511.079	-1.25083	-1.28923	-11.5041	1.25838e-30	3.2313e-30	1.34638e-31	1
15608706	bioA	Rv1568	221.996	40.8461	2.44226	2.40386	11.4984	1.34413e-30	3.44913e-30	1.43714e-31	1
15607193	-	Rv0051	202.952	32.6153	2.63752	2.59912	11.4916	1.45451e-30	3.72985e-30	1.55411e-31	1
15608764	-	Rv1626	234.447	540.165	-1.20414	-1.24254	-11.4913	1.45882e-30	3.73834e-30	1.55765e-31	1
15610504	-	Rv3368c	171.212	19.8574	3.10804	3.06963	11.4893	1.49247e-30	3.82199e-30	1.5925e-31	1
15610536	-	Rv3400	222.967	41.485	2.42617	2.38777	11.4783	1.69588e-30	4.33993e-30	1.80831e-31	1
15608544	fmt	Rv1406	189.172	27.0637	2.80527	2.76687	11.4722	1.81957e-30	4.6533e-30	1.93888e-31	1
15607567	-	Rv0426c	189.915	472.082	-1.31369	-1.35209	-11.4697	1.873e-30	4.78671e-30	1.99447e-31	1
15608790	argC	Rv1652	168.949	19.1976	3.13759	3.09919	11.4642	1.9969e-30	5.09989e-30	2.12496e-31	1
15607474	-	Rv0333	253.394	55.8403	2.182	2.1436	11.4601	2.09221e-30	5.33968e-30	2.22487e-31	1
15609329	trpD	Rv2192c	211.323	36.5323	2.53221	2.49381	11.4583	2.13676e-30	5.44967e-30	2.2707e-31	1
57116912	PPE27	Rv1790	173.57	21.0446	3.044	3.0056	11.4532	2.265e-30	5.77283e-30	2.40535e-31	1
15607321	-	Rv0180c	233.07	46.375	2.32935	2.29094	11.4502	2.34643e-30	5.97634e-30	2.49015e-31	1
15610603	-	Rv3467	181.262	24.0809	2.91212	2.87372	11.4495	2.36595e-30	6.02198e-30	2.50916e-31	1
15610995	gltB	Rv3859c	226.808	527.193	-1.21686	-1.25526	-11.4434	2.53696e-30	6.4529e-30	2.68871e-31	1
15607905	-	Rv0765c	199.024	31.4284	2.6628	2.6244	11.4403	2.63077e-30	6.68698e-30	2.78625e-31	1
15610216	-	Rv3079c	212.723	37.3212	2.51091	2.47251	11.4401	2.63432e-30	6.69149e-30	2.78813e-31	1
15608392	lprE	Rv1252c	216.475	39.0581	2.47051	2.43211	11.4318	2.90002e-30	7.36144e-30	3.06727e-31	1
15610909	-	Rv3773c	217.674	39.6179	2.45794	2.41954	11.429	2.99375e-30	7.59424e-30	3.16427e-31	1
15608530	dfp	Rv1391	221.336	518.202	-1.22727	-1.26568	-11.4189	3.36626e-30	8.53345e-30	3.55561e-31	1
15608395	-	Rv1255c	215.421	38.7242	2.47585	2.43745	11.4184	3.38394e-30	8.57249e-30	3.57188e-31	1
15607937	-	Rv0797	153.622	13.9248	3.46366	3.42525	11.4181	3.39515e-30	8.59511e-30	3.5813e-31	1
15607913	ggtA	Rv0773c	198.58	31.5719	2.653	2.6146	11.4042	3.98594e-30	1.0084e-29	4.20167e-31	1
15608080	-	Rv0940c	246.105	52.9946	2.21536	2.17696	11.4037	4.00721e-30	1.0131e-29	4.22125e-31	1
15607367	-	Rv0226c	173.339	21.3755	3.01956	2.98116	11.4007	4.14534e-30	1.04732e-29	4.36383e-31	1
15608695	mmpL6	Rv1557	197.525	31.1594	2.6643	2.6259	11.4006	4.15067e-30	1.04796e-29	4.36652e-31	1
15609975	rbfA	Rv2838c	242.318	548.769	-1.1793	-1.2177	-11.3999	4.18519e-30	1.05597e-29	4.39988e-31	1
15609422	-	Rv2285	235.609	48.1665	2.29029	2.25189	11.393	4.53252e-30	1.14284e-29	4.76184e-31	1
15607911	-	Rv0771	225.331	43.4646	2.37413	2.33573	11.3898	4.70057e-30	1.18442e-29	4.93508e-31	1
15610693	-	Rv3557c	248.442	54.2813	2.19438	2.15598	11.3886	4.7632e-30	1.1994e-29	4.9975e-31	1
15607794	-	Rv0654	246.132	53.323	2.2066	2.1682	11.3757	5.52619e-30	1.39059e-29	5.79414e-31	1
15608639	-	Rv1501	287.176	73.7032	1.96214	1.92374	11.3742	5.62393e-30	1.41424e-29	5.89269e-31	1
15610309	-	Rv3173c	323.685	93.0537	1.79845	1.76005	11.3661	6.16748e-30	1.54989e-29	6.4579e-31	1
15608905	-	Rv1767	222.338	42.3546	2.39216	2.35376	11.3657	6.19901e-30	1.55678e-29	6.48659e-31	1
15608799	pks7	Rv1661	241.182	51.1043	2.23861	2.20021	11.3637	6.338e-30	1.59062e-29	6.62761e-31	1
15607168	-	Rv0026	232.605	47.09	2.30439	2.26599	11.3632	6.37938e-30	1.59994e-29	6.66644e-31	1
15610116	-	Rv2979c	223.893	43.0931	2.37728	2.33888	11.3625	6.42856e-30	1.6112e-29	6.71337e-31	1
15609225	pknJ	Rv2088	172.784	21.4788	3.00798	2.96958	11.3611	6.53511e-30	1.63682e-29	6.82009e-31	1
15608096	purN	Rv0956	242.419	51.7668	2.2274	2.189	11.3568	6.85839e-30	1.71665e-29	7.15272e-31	1
15610902	-	Rv3766	236.347	48.9104	2.2727	2.2343	11.3562	6.90551e-30	1.72729e-29	7.19708e-31	1
15608265	-	Rv1125	162.273	17.6359	3.20184	3.16344	11.3413	8.18954e-30	2.04711e-29	8.52966e-31	1
15610086	-	Rv2949c	256.105	566.874	-1.14629	-1.18469	-11.3372	8.58621e-30	2.14484e-29	8.93687e-31	1
15607931	-	Rv0791c	196.591	31.3522	2.64856	2.61016	11.3363	8.66859e-30	2.16399e-29	9.01664e-31	1
15607693	menC	Rv0553	171.91	21.3457	3.00964	2.97124	11.3354	8.76755e-30	2.18724e-29	9.11353e-31	1
15610081	-	Rv2944	186.555	27.2204	2.77684	2.73844	11.3312	9.19644e-30	2.29272e-29	9.55302e-31	1
15608801	pks17	Rv1663	221.39	42.3041	2.38772	2.34932	11.3287	9.4571e-30	2.35614e-29	9.81729e-31	1
15608699	-	Rv1561	210.845	37.6486	2.48551	2.44711	11.3223	1.01805e-29	2.5347e-29	1.05613e-30	1
15608310	mshB	Rv1170	262.122	61.7486	2.08576	2.04736	11.3198	1.04757e-29	2.60646e-29	1.08603e-30	1
57117161	PE_PGRS62	Rv3812	245.8	53.8113	2.1915	2.1531	11.3184	1.06368e-29	2.6448e-29	1.102e-30	1
15608160	mfd	Rv1020	209.856	37.3132	2.49164	2.45324	11.312	1.145e-29	2.84513e-29	1.18547e-30	1
15610452	sdhC	Rv3316	272.728	67.1677	2.02162	1.98322	11.3098	1.1732e-29	2.91328e-29	1.21387e-30	1
57117102	-	Rv3395c	179.912	24.793	2.85929	2.82089	11.3	1.31189e-29	3.25554e-29	1.35648e-30	1
15610095	-	Rv2958c	247.107	54.6562	2.17668	2.13828	11.2993	1.32197e-29	3.27837e-29	1.36599e-30	1
15609436	htpG	Rv2299c	257.171	59.6102	2.10909	2.07069	11.2944	1.3993e-29	3.46787e-29	1.44495e-30	1
15607580	-	Rv0439c	183.376	26.2816	2.80268	2.76428	11.2896	1.47738e-29	3.65897e-29	1.52458e-30	1
15610848	-	Rv3712	187.134	27.8272	2.74951	2.7111	11.2888	1.48992e-29	3.6876e-29	1.5365e-30	1
15607862	rpmD	Rv0722	183.751	456.917	-1.31418	-1.35258	-11.2871	1.52039e-29	3.76054e-29	1.5669e-30	1
15610153	lpqA	Rv3016	284.674	73.576	1.952	1.9136	11.2847	1.56255e-29	3.86227e-29	1.60929e-30	1
15607376	-	Rv0235c	208.255	36.9003	2.49665	2.45825	11.2819	1.61187e-29	3.9816e-29	1.659e-30	1
57116749	gabP	Rv0522	285.354	73.9989	1.94718	1.90878	11.279	1.66551e-29	4.11138e-29	1.71308e-30	1
15610692	fadA6	Rv3556c	272.635	67.5923	2.01204	1.97364	11.272	1.80499e-29	4.45279e-29	1.85533e-30	1
15610170	-	Rv3033	219.083	41.8454	2.38834	2.34993	11.2713	1.81911e-29	4.48467e-29	1.86862e-30	1
15608116	-	Rv0976c	150.18	13.7709	3.44699	3.40859	11.267	1.90925e-29	4.70382e-29	1.95993e-30	1
15608698	-	Rv1560	220.856	42.7027	2.37071	2.3323	11.2663	1.9257e-29	4.74124e-29	1.97552e-30	1
15609016	-	Rv1879	274.248	68.4826	2.00167	1.96327	11.2661	1.92863e-29	4.74537e-29	1.97724e-30	1
57117010	PE_PGRS46	Rv2634c	251.012	56.9803	2.13922	2.10082	11.2617	2.02845e-29	4.98772e-29	2.07822e-30	1
15608827	tyrS	Rv1689	262.525	62.6649	2.06673	2.02833	11.2602	2.0618e-29	5.06642e-29	2.11101e-30	1
15607747	-	Rv0607	171.986	22.0638	2.96254	2.92414	11.2496	2.32671e-29	5.71363e-29	2.38068e-30	1
15610445	upp	Rv3309c	176.974	24.1096	2.87586	2.83746	11.2409	2.56802e-29	6.30211e-29	2.62589e-30	1
15609780	arsC	Rv2643	168.839	20.9142	3.0131	2.97469	11.24	2.5948e-29	6.36368e-29	2.65154e-30	1
15609810	-	Rv2673	229.795	47.1561	2.28483	2.24643	11.2349	2.74898e-29	6.73742e-29	2.80727e-30	1
15608542	-	Rv1404	294.659	618.746	-1.0703	-1.1087	-11.232	2.83993e-29	6.95579e-29	2.89826e-30	1
15610043	trmD	Rv2906c	226.677	45.765	2.30832	2.26992	11.2292	2.92959e-29	7.17075e-29	2.98782e-30	1
15610686	echA20	Rv3550	163.963	19.1279	3.09962	3.06122	11.229	2.93725e-29	7.18482e-29	2.99368e-30	1
15607297	pntAa	Rv0155	185.052	27.5132	2.74974	2.71134	11.2264	3.02649e-29	7.39831e-29	3.08264e-30	1
15609112	-	Rv1975	222.692	43.9572	2.34088	2.30247	11.2262	3.03297e-29	7.40934e-29	3.08723e-30	1
57117168	pcnA	Rv3907c	199.926	33.8133	2.5638	2.5254	11.2246	3.08941e-29	7.54233e-29	3.14265e-30	1
57116844	htrA	Rv1223	244.762	546.367	-1.15849	-1.19689	-11.221	3.21762e-29	7.85025e-29	3.27094e-30	1
15608077	-	Rv0937c	286.135	75.1872	1.92814	1.88974	11.2188	3.29829e-29	8.04185e-29	3.35078e-30	1
15607879	-	Rv0739	223.297	44.3385	2.33233	2.29393	11.2163	3.39054e-29	8.26142e-29	3.44227e-30	1
15608540	priA	Rv1402	160.077	17.7683	3.17139	3.13298	11.2149	3.44692e-29	8.39337e-29	3.49725e-30	1
15607410	-	Rv0269c	182.469	26.5621	2.78021	2.74181	11.2136	3.49553e-29	8.50624e-29	3.54427e-30	1
15610915	-	Rv3779	249.31	56.7946	2.13412	2.09572	11.2061	3.80767e-29	9.25983e-29	3.85827e-30	1
15607697	pimB	Rv0557	241.308	52.9265	2.18882	2.15041	11.2058	3.82102e-29	9.28631e-29	3.8693e-30	1
15609437	-	Rv2300c	239.018	51.8606	2.20441	2.16601	11.203	3.94162e-29	9.57323e-29	3.98885e-30	1
57116886	treX	Rv1564c	248.598	56.5041	2.13739	2.09898	11.2011	4.02539e-29	9.7704e-29	4.07101e-30	1
15608338	esxL	Rv1198	291.361	612.76	-1.07251	-1.11091	-11.1955	4.28929e-29	1.04042e-28	4.3351e-30	1
57117034	PPE45	Rv2892c	178.259	25.0193	2.83286	2.79446	11.1938	4.37521e-29	1.06058e-28	4.4191e-30	1
57116790	-	Rv0841	226.345	46.0149	2.29835	2.25995	11.1911	4.5098e-29	1.0925e-28	4.55211e-30	1
15609111	-	Rv1974	169.287	21.5135	2.97616	2.93776	11.1865	4.74765e-29	1.14938e-28	4.78911e-30	1
15608263	bpoB	Rv1123c	245.093	55.0191	2.15533	2.11693	11.1821	4.98678e-29	1.2065e-28	5.0271e-30	1
15610230	-	Rv3093c	179.517	25.6909	2.80479	2.76639	11.1746	5.43025e-29	1.31295e-28	5.47064e-30	1
15609985	cobB	Rv2848c	200.931	34.7715	2.53073	2.49233	11.1692	5.76876e-29	1.3939e-28	5.80794e-30	1
15607685	pitA	Rv0545c	256.511	561.756	-1.13092	-1.16932	-11.1692	5.77265e-29	1.39395e-28	5.80812e-30	1
15607444	-	Rv0303	255.688	60.3868	2.08208	2.04368	11.167	5.91505e-29	1.42742e-28	5.94759e-30	1
15609755	-	Rv2618	213.7	40.4805	2.40028	2.36188	11.1654	6.0234e-29	1.45263e-28	6.05266e-30	1
15608002	-	Rv0862c	196.77	33.0332	2.57452	2.53612	11.1621	6.24966e-29	1.50624e-28	6.276e-30	1
15608288	-	Rv1148c	239.863	52.7547	2.18484	2.14643	11.1591	6.46117e-29	1.55622e-28	6.48425e-30	1
15609574	-	Rv2437	217.073	42.1126	2.36585	2.32745	11.1555	6.73261e-29	1.62056e-28	6.75235e-30	1
15607773	-	Rv0633c	233.633	49.8574	2.22837	2.18996	11.1522	6.988e-29	1.68096e-28	7.004e-30	1
15607236	-	Rv0094c	171.84	22.8022	2.91382	2.87542	11.1512	7.06365e-29	1.69807e-28	7.07532e-30	1
15609827	-	Rv2690c	213.69	40.681	2.39309	2.35469	11.145	7.57366e-29	1.81951e-28	7.58132e-30	1
57116720	PPE6	Rv0305c	259.083	62.495	2.0516	2.0132	11.1319	8.7763e-29	2.10709e-28	8.77958e-30	1
15609761	-	Rv2624c	271.766	582.353	-1.09953	-1.13793	-11.1273	9.24316e-29	2.21777e-28	9.24073e-30	1
15609939	-	Rv2802c	178.551	25.7049	2.79622	2.75782	11.1265	9.32659e-29	2.23636e-28	9.3182e-30	1
15609313	pknL	Rv2176	245.226	55.7387	2.13736	2.09896	11.1248	9.49948e-29	2.27637e-28	9.48489e-30	1
15610463	-	Rv3327	173.911	23.8551	2.86598	2.82758	11.1234	9.65347e-29	2.3118e-28	9.63253e-30	1
57116977	era	Rv2364c	241.508	54.0338	2.16014	2.12174	11.116	1.04885e-28	2.51019e-28	1.04591e-29	1
15609097	-	Rv1960c	199.578	34.6905	2.52434	2.48594	11.1153	1.05696e-28	2.52798e-28	1.05333e-29	1
15608279	-	Rv1139c	194.365	32.4634	2.58188	2.54348	11.1117	1.10029e-28	2.62994e-28	1.09581e-29	1
15607998	-	Rv0858c	206.129	37.6296	2.4536	2.4152	11.1102	1.11906e-28	2.67311e-28	1.1138e-29	1
15607704	gpsA	Rv0564c	237.378	52.1135	2.18745	2.14905	11.1097	1.1256e-28	2.68704e-28	1.1196e-29	1
15608151	ispE	Rv1011	250.033	58.2755	2.10116	2.06276	11.1091	1.13326e-28	2.7036e-28	1.1265e-29	1
15610160	-	Rv3023c	214.358	41.3772	2.37312	2.33472	11.1061	1.17152e-28	2.79312e-28	1.1638e-29	1
15608507	-	Rv1367c	257.422	62.2098	2.04892	2.01052	11.0865	1.45823e-28	3.47448e-28	1.44771e-29	1
15609796	-	Rv2659c	173.793	24.1511	2.8472	2.8088	11.0818	1.53811e-28	3.6625e-28	1.52604e-29	1
15611040	esxE	Rv3904c	174.818	24.575	2.83059	2.79219	11.0805	1.55913e-28	3.7102e-28	1.54592e-29	1
15610514	-	Rv3378c	174.863	24.6427	2.827	2.78859	11.0746	1.66635e-28	3.96285e-28	1.65119e-29	1
57116683	fadD34	Rv0035	184.745	28.768	2.683	2.6446	11.0682	1.78931e-28	4.25257e-28	1.77191e-29	1
15609028	-	Rv1891	260.176	563.566	-1.1151	-1.1535	-11.0661	1.83267e-28	4.35288e-28	1.8137e-29	1
15608141	arcA	Rv1001	222.512	45.5706	2.28771	2.24931	11.064	1.87508e-28	4.45081e-28	1.85451e-29	1
15609806	-	Rv2669	163.579	20.2871	3.01135	2.97295	11.0603	1.95382e-28	4.63479e-28	1.93117e-29	1
57116929	PPE35	Rv1918c	301.889	85.6695	1.81716	1.77876	11.0575	2.01745e-28	4.78271e-28	1.9928e-29	1
15608523	carA	Rv1383	181.468	27.5024	2.72209	2.68369	11.0566	2.03667e-28	4.82523e-28	2.01052e-29	1
15610805	-	Rv3669	310.508	90.4871	1.77885	1.74044	11.0458	2.29815e-28	5.44131e-28	2.26722e-29	1
15610667	-	Rv3531c	247.408	57.8546	2.09639	2.05799	11.0342	2.61489e-28	6.18737e-28	2.57808e-29	1
15609033	-	Rv1896c	193.365	32.7691	2.56092	2.52252	11.0317	2.68659e-28	6.35304e-28	2.64711e-29	1
15610922	-	Rv3786c	193.208	32.721	2.56187	2.52347	11.0296	2.75084e-28	6.5009e-28	2.70871e-29	1
15608757	-	Rv1619	215.045	42.4769	2.33989	2.30149	11.0289	2.77239e-28	6.54771e-28	2.72822e-29	1
15609730	ruvA	Rv2593c	208.583	39.5596	2.39852	2.36012	11.026	2.86197e-28	6.75504e-28	2.81461e-29	1
15610440	-	Rv3304	223.824	46.5901	2.26427	2.22587	11.0257	2.87377e-28	6.77865e-28	2.82444e-29	1
57117101	PE_PGRS52	Rv3388	185.655	29.5325	2.65225	2.61385	11.025	2.89367e-28	6.82131e-28	2.84222e-29	1
15609946	-	Rv2809	412.254	149.219	1.46611	1.4277	11.0224	2.98051e-28	7.02163e-28	2.92568e-29	1
15610346	-	Rv3210c	294.271	82.0803	1.84204	1.80364	11.0221	2.9909e-28	7.0417e-28	2.93405e-29	1
15609798	-	Rv2661c	207.43	39.0966	2.40751	2.36911	11.0202	3.05349e-28	7.18457e-28	2.99358e-29	1
57117156	-	Rv3784	245.43	57.1982	2.10127	2.06287	11.0067	3.54613e-28	8.3385e-28	3.47438e-29	1
15610681	cyp125	Rv3545c	248.041	58.5548	2.08272	2.04432	11.0009	3.78264e-28	8.88908e-28	3.70379e-29	1
15607563	thiD	Rv0422c	262.289	65.7293	1.99655	1.95815	10.9987	3.87519e-28	9.10089e-28	3.79205e-29	1
57116896	PE17	Rv1646	158.046	408.13	-1.36869	-1.40709	-10.9928	4.13921e-28	9.71488e-28	4.04788e-29	1
15610299	-	Rv3163c	193.152	33.0846	2.54551	2.50711	10.9876	4.3836e-28	1.02821e-27	4.28421e-29	1
15610434	lpqC	Rv3298c	200.683	36.4389	2.46137	2.42297	10.9829	4.61798e-28	1.08251e-27	4.51047e-29	1
15608971	-	Rv1834	204.142	37.9873	2.42598	2.38758	10.9825	4.6385e-28	1.08664e-27	4.52769e-29	1
15610205	pgmA	Rv3068c	211.412	41.3035	2.35572	2.31732	10.9804	4.7493e-28	1.11191e-27	4.63296e-29	1
15607226	hycD	Rv0084	154.154	17.316	3.1542	3.1158	10.9777	4.89141e-28	1.14447e-27	4.76863e-29	1
15608676	ansA	Rv1538c	176.928	26.3194	2.74896	2.71056	10.9755	5.01334e-28	1.17227e-27	4.88447e-29	1
15609293	mraY	Rv2156c	155.557	403.593	-1.37545	-1.41385	-10.9712	5.25781e-28	1.22867e-27	5.11948e-29	1
15610659	ltp3	Rv3523	258.444	64.1646	2.01	1.9716	10.9672	5.49511e-28	1.28333e-27	5.34722e-29	1
15609164	-	Rv2027c	243.346	56.6696	2.10236	2.06396	10.9636	5.71703e-28	1.33433e-27	5.55972e-29	1
15610657	-	Rv3521	208.853	40.3484	2.3719	2.3335	10.9592	6.00593e-28	1.40089e-27	5.83704e-29	1
15607644	cmaA2	Rv0503c	255.688	553.322	-1.11373	-1.15213	-10.9546	6.31537e-28	1.47215e-27	6.13398e-29	1
15608900	-	Rv1762c	253.889	62.0986	2.03156	1.99316	10.948	6.79344e-28	1.58262e-27	6.59425e-29	1
57116772	PE_PGRS8	Rv0742	211.989	41.9696	2.33657	2.29817	10.9407	7.35954e-28	1.71344e-27	7.13934e-29	1
15609532	-	Rv2395	230.889	50.927	2.1807	2.14229	10.9351	7.83116e-28	1.82211e-27	7.59215e-29	1
15608715	-	Rv1577c	234.457	52.708	2.15323	2.11483	10.9299	8.29066e-28	1.92784e-27	8.03267e-29	1
15610193	dinP	Rv3056	208.259	40.4261	2.36502	2.32662	10.9243	8.82162e-28	2.05003e-27	8.54183e-29	1
15609179	-	Rv2042c	242.175	56.5578	2.09825	2.05985	10.9232	8.92869e-28	2.07364e-27	8.64017e-29	1
15609706	-	Rv2569c	186.159	30.7642	2.59721	2.55881	10.9111	1.01997e-27	2.36737e-27	9.86407e-29	1
15609213	-	Rv2076c	202.126	37.9175	2.41432	2.37592	10.8968	1.19434e-27	2.77037e-27	1.15433e-28	1
57117014	arsB1	Rv2685	242.784	57.1837	2.086	2.04759	10.8949	1.21835e-27	2.82433e-27	1.17681e-28	1
15608331	-	Rv1191	196.239	35.3279	2.47373	2.43533	10.8927	1.24932e-27	2.89434e-27	1.20598e-28	1
15608299	pimE	Rv1159	337.206	107.612	1.64779	1.60939	10.8887	1.30467e-27	3.0207e-27	1.25863e-28	1
15609630	-	Rv2493	256.433	64.1043	2.00009	1.96169	10.8882	1.31216e-27	3.03618e-27	1.26508e-28	1
15609208	cobM	Rv2071c	152.019	17.2108	3.14287	3.10447	10.8831	1.3873e-27	3.20807e-27	1.3367e-28	1
15607803	atsD	Rv0663	223.702	48.0736	2.21826	2.17986	10.8812	1.4163e-27	3.27312e-27	1.3638e-28	1
15610066	-	Rv2929	254.486	63.2061	2.00945	1.97105	10.8809	1.42178e-27	3.28378e-27	1.36825e-28	1
57117059	moeB2	Rv3116	274.379	73.5016	1.90032	1.86192	10.8765	1.49262e-27	3.44528e-27	1.43554e-28	1
15609113	-	Rv1976c	245.488	58.7982	2.06181	2.02341	10.8715	1.57506e-27	3.63335e-27	1.5139e-28	1
57117069	-	Rv3196A	301.325	87.9965	1.7758	1.7374	10.8679	1.63961e-27	3.77993e-27	1.57497e-28	1
15610436	-	Rv3300c	186.739	31.4476	2.57	2.5316	10.863	1.73013e-27	3.98618e-27	1.66091e-28	1
15610925	-	Rv3789	252.024	62.2127	2.01828	1.97988	10.86	1.78818e-27	4.11741e-27	1.71559e-28	1
15607234	ctpA	Rv0092	219.539	46.3344	2.24432	2.20592	10.8592	1.8032e-27	4.14945e-27	1.72894e-28	1
15610044	rimM	Rv2907c	208.776	41.3496	2.33601	2.29761	10.8559	1.86936e-27	4.29907e-27	1.79128e-28	1
15609364	-	Rv2227	195.419	35.3317	2.46753	2.42913	10.8538	1.91214e-27	4.39477e-27	1.83116e-28	1
15610197	-	Rv3060c	249.467	61.1425	2.0286	1.9902	10.8416	2.18505e-27	5.01895e-27	2.09123e-28	1
15610682	fadA5	Rv3546	191.449	33.7108	2.50568	2.46728	10.8398	2.22868e-27	5.11606e-27	2.1317e-28	1
57117137	galE1	Rv3634c	287.845	595.277	-1.04827	-1.08667	-10.8392	2.24351e-27	5.14695e-27	2.14457e-28	1
15608840	-	Rv1702c	190.968	33.5114	2.51061	2.4722	10.8386	2.26004e-27	5.18172e-27	2.15906e-28	1
15608623	hemH	Rv1485	230.764	52.0532	2.14836	2.10996	10.8277	2.54564e-27	5.83298e-27	2.43042e-28	1
15610368	pvdS	Rv3232c	268.242	70.9726	1.9182	1.8798	10.8238	2.65537e-27	6.08072e-27	2.53364e-28	1
15607603	lpd	Rv0462	299.775	88.0248	1.7679	1.7295	10.8054	3.24675e-27	7.43044e-27	3.09603e-28	1
15609707	-	Rv2570	177.797	28.1495	2.65905	2.62065	10.8045	3.27698e-27	7.49507e-27	3.12295e-28	1
15609649	-	Rv2512c	209.385	42.1917	2.31113	2.27273	10.8005	3.42399e-27	7.82656e-27	3.26108e-28	1
15610359	sigH	Rv3223c	369.513	127.727	1.53256	1.49416	10.7959	3.60045e-27	8.22492e-27	3.42706e-28	1
15610832	glpK	Rv3696c	206.579	40.9483	2.33482	2.29642	10.7953	3.62471e-27	8.27533e-27	3.44806e-28	1
15608919	malQ	Rv1781c	214.311	44.5863	2.26503	2.22663	10.791	3.79518e-27	8.65925e-27	3.60803e-28	1
15609753	-	Rv2616	193.084	34.8982	2.468	2.4296	10.79	3.8374e-27	8.7503e-27	3.64403e-28	1
15610374	-	Rv3238c	232.068	53.1075	2.12756	2.08916	10.79	3.83768e-27	8.74565e-27	3.64403e-28	1
57117036	smc	Rv2922c	225.432	49.8984	2.17563	2.13723	10.789	3.87969e-27	8.83602e-27	3.68168e-28	1
15609317	-	Rv2180c	193.53	35.2574	2.45656	2.41816	10.7729	4.62075e-27	1.05174e-26	4.38228e-28	1
15607559	lpqL	Rv0418	221.135	48.0188	2.20326	2.16485	10.7721	4.66197e-27	1.06049e-26	4.4187e-28	1
15607932	-	Rv0792c	216.658	45.9312	2.23787	2.19947	10.7682	4.86548e-27	1.10611e-26	4.60881e-28	1
57116982	PE_PGRS41	Rv2396	188.791	448.725	-1.24904	-1.28744	-10.7676	4.89502e-27	1.11216e-26	4.634e-28	1
15607737	-	Rv0597c	237.218	55.9246	2.08466	2.04626	10.7648	5.04799e-27	1.14622e-26	4.77592e-28	1
57116777	PPE12	Rv0755c	299.268	88.3284	1.76049	1.72209	10.7638	5.10306e-27	1.15803e-26	4.82512e-28	1
15607274	fgd2	Rv0132c	225.675	50.3093	2.16535	2.12695	10.762	5.20038e-27	1.1794e-26	4.91418e-28	1
15607358	lipW	Rv0217c	181.525	30.1934	2.58786	2.54946	10.7525	5.7705e-27	1.30791e-26	5.44964e-28	1
15610528	cmaA1	Rv3392c	193.704	35.5308	2.44671	2.40831	10.7522	5.78592e-27	1.31062e-26	5.46091e-28	1
15608418	-	Rv1278	214.667	45.1783	2.2484	2.21	10.7503	5.90917e-27	1.33773e-26	5.57389e-28	1
57117151	PPE67	Rv3739c	279.866	78.1932	1.83962	1.80122	10.739	6.67803e-27	1.51088e-26	6.29535e-28	1
15607694	bpoC	Rv0554	167.632	24.4787	2.7757	2.73729	10.7387	6.69544e-27	1.51391e-26	6.30797e-28	1
15609237	-	Rv2100	267.746	71.8261	1.89828	1.85988	10.7362	6.8822e-27	1.5552e-26	6.48003e-28	1
15607501	-	Rv0360c	246.264	60.805	2.01795	1.97954	10.734	7.05085e-27	1.59236e-26	6.63485e-28	1
15607942	-	Rv0802c	194.796	36.2045	2.42773	2.38932	10.7328	7.14355e-27	1.61233e-26	6.71805e-28	1
15609994	-	Rv2857c	244.314	59.9179	2.02767	1.98927	10.7258	7.70145e-27	1.73721e-26	7.23838e-28	1
15609864	miaA	Rv2727c	180.724	30.1188	2.58505	2.54665	10.7221	8.01498e-27	1.80685e-26	7.52855e-28	1
15608545	fmu	Rv1407	167.443	24.562	2.76917	2.73077	10.7192	8.27056e-27	1.86335e-26	7.76397e-28	1
15609875	-	Rv2738c	188.168	33.3926	2.49442	2.45602	10.7184	8.3434e-27	1.87864e-26	7.82767e-28	1
15610777	fic	Rv3641c	209.641	43.1538	2.28036	2.24196	10.7178	8.40036e-27	1.89033e-26	7.8764e-28	1
15608303	narJ	Rv1163	227.082	503.894	-1.14991	-1.18831	-10.7145	8.70355e-27	1.95739e-26	8.15581e-28	1
15608499	-	Rv1359	203.215	40.2285	2.33672	2.29832	10.7123	8.90825e-27	2.00223e-26	8.34264e-28	1
15607175	acpA	Rv0033	145.92	16.1718	3.17362	3.13522	10.7109	9.0435e-27	2.03142e-26	8.46426e-28	1
15609070	fadE18	Rv1933c	208.332	42.6339	2.28881	2.25041	10.7088	9.25272e-27	2.07718e-26	8.65492e-28	1
15609754	-	Rv2617c	203.824	40.5682	2.3289	2.2905	10.7064	9.49984e-27	2.13138e-26	8.88078e-28	1
15609184	-	Rv2047c	191.905	35.1915	2.44709	2.40869	10.7031	9.83819e-27	2.20598e-26	9.1916e-28	1
15607596	-	Rv0455c	290.62	594.443	-1.0324	-1.0708	-10.7029	9.86821e-27	2.21139e-26	9.21416e-28	1
57116859	cyp132	Rv1394c	252.001	64.1003	1.97502	1.93662	10.7022	9.94335e-27	2.22691e-26	9.27881e-28	1
15607475	rmlA	Rv0334	203.648	40.5666	2.32771	2.28931	10.6984	1.03557e-26	2.31787e-26	9.65783e-28	1
15610211	-	Rv3074	237.012	56.6057	2.06594	2.02754	10.6963	1.05909e-26	2.36912e-26	9.87134e-28	1
15607587	-	Rv0446c	216.514	46.6725	2.21381	2.17541	10.6913	1.11739e-26	2.49805e-26	1.04086e-27	1
15610974	pheA	Rv3838c	248.134	62.2955	1.99392	1.95552	10.6883	1.15509e-26	2.5808e-26	1.07534e-27	1
15608271	gltA1	Rv1131	229.949	507.224	-1.14131	-1.17971	-10.688	1.15858e-26	2.58705e-26	1.07794e-27	1
57117015	ceoB	Rv2691	267.206	72.2258	1.88737	1.84897	10.6826	1.22765e-26	2.73966e-26	1.14153e-27	1
57116842	dapE	Rv1202	222.053	49.4416	2.16711	2.12871	10.6809	1.25009e-26	2.78809e-26	1.16171e-27	1
15610957	-	Rv3821	233.798	55.239	2.08151	2.0431	10.6763	1.31438e-26	2.92973e-26	1.22073e-27	1
15608145	pabB	Rv1005c	233.754	55.2179	2.08178	2.04338	10.6762	1.3155e-26	2.93051e-26	1.22105e-27	1
15609365	-	Rv2228c	210.888	44.1881	2.25475	2.21635	10.6741	1.34576e-26	2.99615e-26	1.2484e-27	1
15608452	-	Rv1312	326.325	104.856	1.6379	1.5995	10.664	1.5004e-26	3.33845e-26	1.39102e-27	1
57116848	PE_PGRS24	Rv1325c	239.291	58.1184	2.0417	2.0033	10.6638	1.50251e-26	3.34117e-26	1.39216e-27	1
15607461	-	Rv0320	177.862	29.4374	2.59503	2.55663	10.6601	1.56419e-26	3.47629e-26	1.44846e-27	1
15609703	-	Rv2566	192.195	35.7546	2.42637	2.38797	10.6573	1.61216e-26	3.58078e-26	1.49199e-27	1
15608444	atpB	Rv1304	273.985	76.1371	1.84743	1.80903	10.6571	1.61497e-26	3.58492e-26	1.49372e-27	1
15607663	-	Rv0523c	227.526	52.3657	2.11934	2.08094	10.657	1.61715e-26	3.58764e-26	1.49485e-27	1
15609687	-	Rv2550c	326.243	104.957	1.63615	1.59775	10.6542	1.66642e-26	3.69476e-26	1.53949e-27	1
15607285	-	Rv0143c	257.86	67.7674	1.92793	1.88953	10.6492	1.75916e-26	3.8981e-26	1.62421e-27	1
15608138	-	Rv0998	253.316	65.5355	1.95059	1.91219	10.6396	1.94937e-26	4.31703e-26	1.79877e-27	1
15608638	-	Rv1500	294.505	87.5247	1.75053	1.71213	10.6344	2.06234e-26	4.56453e-26	1.90189e-27	1
57116704	gabD1	Rv0234c	207.467	43.1488	2.26549	2.22709	10.6186	2.44068e-26	5.39874e-26	2.24948e-27	1
15608933	mycP5	Rv1796	198.311	458.413	-1.20888	-1.24728	-10.6174	2.47283e-26	5.46664e-26	2.27777e-27	1
15608040	-	Rv0900	251.783	65.1099	1.95123	1.91283	10.6098	2.6843e-26	5.93065e-26	2.47111e-27	1
15608485	fadD33	Rv1345	197.889	38.817	2.34993	2.31153	10.6075	2.75102e-26	6.07449e-26	2.53105e-27	1
15609606	-	Rv2469c	232.89	55.6118	2.06618	2.02778	10.6037	2.86369e-26	6.31958e-26	2.63316e-27	1
15607369	-	Rv0228	198.629	39.1988	2.34119	2.30279	10.6031	2.88141e-26	6.35496e-26	2.64791e-27	1
15610986	-	Rv3850	245.613	62.1975	1.98146	1.94306	10.5889	3.35479e-26	7.39468e-26	3.08112e-27	1
15607993	pdc	Rv0853c	212.871	46.0238	2.20953	2.17112	10.588	3.38808e-26	7.46367e-26	3.10987e-27	1
57116762	-	Rv0622	211.984	45.6787	2.21436	2.17596	10.5806	3.66789e-26	8.07536e-26	3.36474e-27	1
15609661	fas	Rv2524c	205.162	467.441	-1.18802	-1.22642	-10.5804	3.67531e-26	8.08696e-26	3.36958e-27	1
15609095	-	Rv1958c	204.62	42.3133	2.27376	2.23536	10.5695	4.12537e-26	9.07196e-26	3.77999e-27	1
15609709	aspS	Rv2572c	221.663	50.5134	2.13363	2.09523	10.5648	4.33806e-26	9.53412e-26	3.97256e-27	1
15611012	-	Rv3876	251.449	534.113	-1.08688	-1.12528	-10.5609	4.52441e-26	9.93786e-26	4.14079e-27	1
57117029	PE_PGRS48	Rv2853	220.616	50.0555	2.13994	2.10154	10.56	4.5649e-26	1.0021e-25	4.17541e-27	1
15610753	ephA	Rv3617	276.961	79.0969	1.80799	1.76959	10.5532	4.91149e-26	1.07755e-25	4.48982e-27	1
15607589	-	Rv0448c	170.313	27.168	2.6482	2.6098	10.5507	5.04359e-26	1.10589e-25	4.60789e-27	1
15610412	purK	Rv3276c	212.356	46.1764	2.20126	2.16286	10.55	5.07859e-26	1.11292e-25	4.63717e-27	1
15610055	glnD	Rv2918c	194.88	38.1139	2.3542	2.3158	10.5381	5.76313e-26	1.26219e-25	5.25915e-27	1
15610151	ligA	Rv3014c	185.253	33.7858	2.45501	2.41661	10.5361	5.88833e-26	1.28886e-25	5.37027e-27	1
15610432	lhr	Rv3296	194.979	38.1807	2.3524	2.314	10.5359	5.8998e-26	1.29062e-25	5.37761e-27	1
15607386	-	Rv0245	325.618	106.432	1.61325	1.57485	10.5332	6.07571e-26	1.32833e-25	5.53474e-27	1
15609569	-	Rv2432c	263.484	72.2193	1.86726	1.82886	10.5292	6.33821e-26	1.38492e-25	5.77052e-27	1
15608491	-	Rv1351	210.124	45.589	2.20449	2.16608	10.5042	8.26228e-26	1.80429e-25	7.5179e-27	1
15609713	-	Rv2576c	229.204	500.167	-1.12578	-1.16418	-10.5019	8.46702e-26	1.84793e-25	7.69973e-27	1
15609397	-	Rv2260	321.36	104.528	1.6203	1.5819	10.4981	8.81799e-26	1.92341e-25	8.01425e-27	1
15608778	lysS	Rv1640c	225.388	53.0931	2.08581	2.04741	10.4967	8.94175e-26	1.94928e-25	8.12202e-27	1
15609874	recA	Rv2737c	254.239	67.8531	1.9057	1.8673	10.4901	9.5955e-26	2.09059e-25	8.7108e-27	1
15608603	-	Rv1465	201.323	41.5751	2.27572	2.23732	10.4897	9.63559e-26	2.09811e-25	8.74214e-27	1
15609202	cobH	Rv2065	174.421	29.5064	2.56347	2.52507	10.4833	1.03042e-25	2.24239e-25	9.34332e-27	1
15608611	-	Rv1473	246.597	64.0233	1.94549	1.90709	10.4788	1.08091e-25	2.35091e-25	9.7955e-27	1
15610766	-	Rv3630	226.731	53.9629	2.07094	2.03254	10.4784	1.08509e-25	2.35864e-25	9.8277e-27	1
15609659	-	Rv2522c	201.141	41.7252	2.26922	2.23082	10.4662	1.23444e-25	2.68175e-25	1.1174e-26	1
15610379	-	Rv3243c	217.57	49.68	2.13074	2.09234	10.4576	1.3524e-25	2.93631e-25	1.22346e-26	1
57117002	PE_PGRS44	Rv2591	189.362	36.3751	2.38012	2.34172	10.457	1.36041e-25	2.95199e-25	1.23e-26	1
15608608	trxA	Rv1470	206.596	44.4554	2.21638	2.17798	10.4513	1.4458e-25	3.13547e-25	1.30645e-26	1
15608432	argS	Rv1292	246.901	64.5697	1.935	1.8966	10.4466	1.5188e-25	3.2919e-25	1.37163e-26	1
15610397	fbiA	Rv3261	216.594	49.3967	2.13251	2.0941	10.4397	1.63274e-25	3.53682e-25	1.47368e-26	1
15610931	embB	Rv3795	237.578	59.9362	1.9869	1.9485	10.4336	1.7417e-25	3.77069e-25	1.57112e-26	1
15608172	trcS	Rv1032c	188.837	36.4084	2.3748	2.3364	10.4284	1.83895e-25	3.97893e-25	1.65789e-26	1
57117125	nat	Rv3566c	243.907	63.4723	1.94213	1.90373	10.4092	2.25059e-25	4.86681e-25	2.02784e-26	1
15608428	-	Rv1288	214.015	48.49	2.14195	2.10355	10.4072	2.29968e-25	4.9701e-25	2.07088e-26	1
15611042	-	Rv3906c	271.506	78.1318	1.797	1.7586	10.4036	2.38721e-25	5.15632e-25	2.14847e-26	1
15609319	-	Rv2182c	203.947	459.889	-1.17309	-1.21149	-10.3936	2.65069e-25	5.72215e-25	2.38424e-26	1
15609344	cobT	Rv2207	206.33	44.9287	2.19924	2.16084	10.3932	2.66376e-25	5.74707e-25	2.39462e-26	1
15607280	-	Rv0138	210.194	46.7918	2.16739	2.12899	10.3926	2.67891e-25	5.77646e-25	2.40686e-26	1
15610865	-	Rv3729	239.815	61.575	1.9615	1.9231	10.3916	2.70813e-25	5.83611e-25	2.43172e-26	1
15610919	rfbD	Rv3783	315.819	102.978	1.61677	1.57837	10.3903	2.746e-25	5.91435e-25	2.46432e-26	1
15609608	aglA	Rv2471	223.014	53.1485	2.06904	2.03063	10.3859	2.8747e-25	6.18801e-25	2.57834e-26	1
15610559	alr	Rv3423c	219.597	51.5297	2.09138	2.05298	10.3791	3.08553e-25	6.63804e-25	2.76586e-26	1
15609170	-	Rv2033c	249.558	66.8027	1.90139	1.86299	10.3768	3.16176e-25	6.79815e-25	2.83257e-26	1
15609685	-	Rv2548	348.2	122.089	1.51198	1.47358	10.3724	3.31016e-25	7.11315e-25	2.96382e-26	1
15610031	xerC	Rv2894c	235.488	59.6081	1.98208	1.94367	10.3705	3.37646e-25	7.25149e-25	3.02146e-26	1
15608037	-	Rv0897c	212.418	48.1705	2.14069	2.10229	10.3643	3.60456e-25	7.73696e-25	3.22374e-26	1
15607816	mmpL5	Rv0676c	229.688	56.742	2.01718	1.97878	10.3637	3.62528e-25	7.77701e-25	3.24043e-26	1
15608167	kdpE	Rv1027c	163.733	25.9725	2.65628	2.61788	10.3624	3.67802e-25	7.88565e-25	3.2857e-26	1
15607492	grpE	Rv0351	324.953	630.007	-0.955138	-0.993539	-10.3614	3.71648e-25	7.96358e-25	3.31817e-26	1
15610038	-	Rv2901c	231.5	498.954	-1.10789	-1.14629	-10.36	3.76769e-25	8.06872e-25	3.36198e-26	1
15608655	-	Rv1517	189.117	37.2056	2.34568	2.30728	10.3582	3.83967e-25	8.2182e-25	3.42426e-26	1
15608505	rsfA	Rv1365c	334.019	113.996	1.55094	1.51254	10.3574	3.87428e-25	8.28758e-25	3.45316e-26	1
15608665	pks5	Rv1527c	224.434	54.1754	2.05058	2.01218	10.3573	3.87829e-25	8.29145e-25	3.45478e-26	1
57117021	fabG	Rv2766c	200.622	42.5818	2.23617	2.19777	10.357	3.88805e-25	8.3076e-25	3.46151e-26	1
15610930	embA	Rv3794	199.552	42.0839	2.24543	2.20703	10.3563	3.92025e-25	8.37165e-25	3.4882e-26	1
15608951	erg3	Rv1814	197.662	41.2008	2.26229	2.22389	10.3555	3.94984e-25	8.43005e-25	3.51253e-26	1
15608375	lpqY	Rv1235	211.734	47.9718	2.14199	2.10359	10.3517	4.11318e-25	8.7737e-25	3.65572e-26	1
15607245	ctpB	Rv0103c	252.385	68.6674	1.87793	1.83953	10.346	4.36472e-25	9.30499e-25	3.87709e-26	1
15609736	-	Rv2599	154.071	22.1185	2.80027	2.76187	10.3435	4.47986e-25	9.54505e-25	3.97711e-26	1
15607979	-	Rv0839	304.044	97.0249	1.64785	1.60945	10.3396	4.66393e-25	9.93161e-25	4.13818e-26	1
15610826	-	Rv3690	257.538	71.4977	1.84882	1.81042	10.3377	4.75691e-25	1.01239e-24	4.2183e-26	1
15610894	proV	Rv3758c	214.015	49.2527	2.11944	2.08104	10.336	4.84198e-25	1.02991e-24	4.29131e-26	1
15608628	-	Rv1490	250.994	68.0783	1.88238	1.84398	10.3344	4.92357e-25	1.04668e-24	4.36116e-26	1
15607252	-	Rv0110	168.359	28.1912	2.57822	2.53982	10.3332	4.98454e-25	1.05904e-24	4.41267e-26	1
15607700	-	Rv0560c	202.813	43.9648	2.20573	2.16733	10.3235	5.51528e-25	1.17114e-24	4.87977e-26	1
15609549	rpsT	Rv2412	238.615	507.866	-1.08976	-1.12817	-10.3193	5.76581e-25	1.22365e-24	5.09856e-26	1
15607526	-	Rv0385	191.756	38.8233	2.30428	2.26588	10.3169	5.91185e-25	1.25394e-24	5.22476e-26	1
15608339	-	Rv1199c	198.925	42.1917	2.23719	2.19879	10.3161	5.96123e-25	1.2637e-24	5.26543e-26	1
15610446	-	Rv3310	213.54	49.2443	2.11648	2.07807	10.3151	6.02013e-25	1.27547e-24	5.31447e-26	1
15610353	-	Rv3217c	335.885	115.769	1.53672	1.49831	10.314	6.09159e-25	1.28988e-24	5.37452e-26	1
15610893	proW	Rv3757c	231.695	58.3389	1.9897	1.9513	10.3133	6.13261e-25	1.29784e-24	5.40768e-26	1
57116863	secG	Rv1440	277.122	562.122	-1.02036	-1.05876	-10.3122	6.20946e-25	1.31337e-24	5.47237e-26	1
15610854	-	Rv3718c	236.67	60.8991	1.95839	1.91998	10.3121	6.21578e-25	1.31397e-24	5.47487e-26	1
15608880	-	Rv1742	205.606	45.4537	2.17741	2.13901	10.309	6.41641e-25	1.35561e-24	5.64841e-26	1
15608481	-	Rv1341	262.734	74.7094	1.81424	1.77584	10.3037	6.78374e-25	1.43242e-24	5.96843e-26	1
15608340	-	Rv1200	219.542	52.3368	2.0686	2.0302	10.3033	6.81119e-25	1.43741e-24	5.98922e-26	1
15609439	-	Rv2302	320.583	621.619	-0.955335	-0.993736	-10.2938	7.51452e-25	1.58495e-24	6.60397e-26	1
15610759	lpqG	Rv3623	238.584	62.1435	1.94082	1.90242	10.2902	7.79825e-25	1.64387e-24	6.84948e-26	1
15609774	dedA	Rv2637	207.175	46.416	2.15815	2.11975	10.2894	7.867e-25	1.65744e-24	6.90601e-26	1
15607904	cyp51	Rv0764c	214.489	50.0759	2.09871	2.06031	10.2813	8.55964e-25	1.80236e-24	7.50984e-26	1
15609380	fabD	Rv2243	268.167	548.402	-1.0321	-1.0705	-10.2775	8.90083e-25	1.87315e-24	7.80482e-26	1
15607867	fucA	Rv0727c	305.876	99.0209	1.62714	1.58874	10.2741	9.2215e-25	1.93955e-24	8.08149e-26	1
15609543	-	Rv2406c	336.737	642.606	-0.932309	-0.97071	-10.2646	1.01745e-24	2.1388e-24	8.91169e-26	1
15610024	-	Rv2887	179.875	33.8837	2.40833	2.36993	10.2642	1.02183e-24	2.14682e-24	8.94509e-26	1
15610478	-	Rv3342	197.35	446.043	-1.17642	-1.21483	-10.2582	1.08761e-24	2.28374e-24	9.51559e-26	1
15610895	proX	Rv3759c	274.518	81.7069	1.74837	1.70997	10.258	1.08974e-24	2.28693e-24	9.52892e-26	1
15610508	otsB2	Rv3372	198.001	42.3546	2.22491	2.18651	10.2564	1.10736e-24	2.32261e-24	9.67757e-26	1
15610075	drrC	Rv2938	293.853	92.4768	1.66793	1.62953	10.2559	1.11372e-24	2.33465e-24	9.72773e-26	1
15609925	sirR	Rv2788	221.492	53.8588	2.04	2.0016	10.2539	1.13721e-24	2.38258e-24	9.92745e-26	1
15610492	folD	Rv3356c	241.589	64.1628	1.91275	1.87435	10.2518	1.16145e-24	2.43201e-24	1.01334e-25	1
15608984	-	Rv1847	336.454	117.271	1.52056	1.48216	10.2401	1.31142e-24	2.74451e-24	1.14355e-25	1
15610336	-	Rv3200c	251.688	69.671	1.85301	1.81461	10.2358	1.36993e-24	2.86536e-24	1.1939e-25	1
15610996	-	Rv3860	245.762	66.5542	1.88466	1.84626	10.2347	1.38594e-24	2.89724e-24	1.20719e-25	1
15607384	fadA2	Rv0243	229.383	491.736	-1.10013	-1.13853	-10.2289	1.47201e-24	3.07547e-24	1.28145e-25	1
15608487	-	Rv1347c	182.234	35.329	2.36687	2.32847	10.2237	1.55224e-24	3.2413e-24	1.35054e-25	1
15609930	truB	Rv2793c	266.982	78.1932	1.77163	1.73323	10.2125	1.74242e-24	3.63639e-24	1.51517e-25	1
15610497	-	Rv3361c	202.384	44.9327	2.17126	2.13286	10.2094	1.80013e-24	3.75476e-24	1.56449e-25	1
15609141	-	Rv2004c	244.323	512.398	-1.06847	-1.10687	-10.2072	1.84099e-24	3.83787e-24	1.59911e-25	1
15609486	plcC	Rv2349c	204.064	45.7996	2.15562	2.11722	10.2041	1.90019e-24	3.95908e-24	1.64962e-25	1
15609161	-	Rv2024c	228.394	57.9175	1.97945	1.94105	10.2039	1.90381e-24	3.96443e-24	1.65185e-25	1
15608887	-	Rv1749c	224.754	56.1085	2.00206	1.96366	10.2002	1.97938e-24	4.11952e-24	1.71647e-25	1
15607761	-	Rv0621	205.575	46.5782	2.14194	2.10354	10.1998	1.98627e-24	4.13157e-24	1.72149e-25	1
15607930	-	Rv0790c	161.759	26.4934	2.61014	2.57174	10.1994	1.99503e-24	4.14751e-24	1.72813e-25	1
15608539	-	Rv1401	221.114	54.2813	2.02626	1.98786	10.199	2.00277e-24	4.16129e-24	1.73388e-25	1
15609704	-	Rv2567	196.846	42.4216	2.21419	2.17579	10.1952	2.08208e-24	4.32371e-24	1.80155e-25	1
15610883	-	Rv3747	292.599	92.6507	1.65905	1.62065	10.1939	2.11161e-24	4.3826e-24	1.82609e-25	1
15607757	-	Rv0617	286.951	89.5137	1.68062	1.64222	10.1912	2.1707e-24	4.50277e-24	1.87616e-25	1
57117143	-	Rv3678A	173.062	407.859	-1.23678	-1.27519	-10.1893	2.21274e-24	4.58744e-24	1.91144e-25	1
15610051	pknI	Rv2914c	223.389	55.6248	2.00576	1.96736	10.1818	2.39183e-24	4.95602e-24	2.06501e-25	1
15607498	purA	Rv0357c	180.406	34.901	2.3699	2.3315	10.1802	2.43026e-24	5.03287e-24	2.09703e-25	1
15609535	cysW	Rv2398c	210.88	49.3982	2.09389	2.05549	10.179	2.46028e-24	5.09223e-24	2.12177e-25	1
15608594	-	Rv1456c	133.502	15.2531	3.12968	3.09128	10.1787	2.46962e-24	5.10876e-24	2.12866e-25	1
15610418	maf	Rv3282	194.181	41.329	2.23218	2.19378	10.1779	2.48783e-24	5.14361e-24	2.14318e-25	1
15610962	fadD23	Rv3826	249.746	69.3892	1.84768	1.80928	10.1757	2.54589e-24	5.26077e-24	2.19182e-25	1
57116851	-	Rv1342c	248.8	68.8875	1.85267	1.81427	10.1756	2.54709e-24	5.26035e-24	2.19182e-25	1
15609976	infB	Rv2839c	193.033	437.141	-1.17925	-1.21765	-10.1739	2.59384e-24	5.35396e-24	2.23082e-25	1
15608531	metK	Rv1392	188.058	429.753	-1.19233	-1.23073	-10.1728	2.62331e-24	5.41183e-24	2.25493e-25	1
15607607	-	Rv0466	293.699	93.5957	1.64982	1.61142	10.1711	2.66784e-24	5.50069e-24	2.29196e-25	1
15609285	-	Rv2148c	294.168	93.9324	1.64694	1.60854	10.1661	2.80842e-24	5.78738e-24	2.41142e-25	1
15610058	ftsY	Rv2921c	270.513	80.7441	1.74427	1.70587	10.1657	2.8222e-24	5.81259e-24	2.42192e-25	1
15610537	-	Rv3401	240.212	64.4953	1.89704	1.85864	10.1645	2.85547e-24	5.8779e-24	2.44913e-25	1
15607883	-	Rv0743c	175.278	32.7907	2.41829	2.37988	10.1572	3.0783e-24	6.33312e-24	2.63881e-25	1
15610764	ppa	Rv3628	219.705	54.0476	2.02326	1.98486	10.1564	3.10237e-24	6.37916e-24	2.65799e-25	1
15607728	yrbE2B	Rv0588	279.088	85.625	1.70461	1.66621	10.1551	3.14568e-24	6.46468e-24	2.69363e-25	1
15609551	-	Rv2414c	194.761	41.8447	2.21859	2.18019	10.1539	3.18541e-24	6.54277e-24	2.72616e-25	1
15610149	gatC	Rv3012c	159.085	25.7516	2.62706	2.58866	10.1515	3.2644e-24	6.70136e-24	2.79224e-25	1
15608830	-	Rv1692	193.662	41.3496	2.22759	2.18919	10.1511	3.27557e-24	6.72062e-24	2.80027e-25	1
15608216	lipU	Rv1076	260.936	75.7267	1.78482	1.74642	10.1498	3.31942e-24	6.80689e-24	2.83621e-25	1
15610244	agpS	Rv3107c	220.501	54.5476	2.01519	1.97679	10.1476	3.39537e-24	6.95885e-24	2.89953e-25	1
15610126	-	Rv2989	244.807	67.1882	1.86536	1.82696	10.1419	3.59991e-24	7.37405e-24	3.07253e-25	1
15608972	-	Rv1835c	233.977	61.5186	1.92727	1.88887	10.1416	3.61231e-24	7.39542e-24	3.08143e-25	1
15608962	-	Rv1825	277.319	85.114	1.70408	1.66568	10.1205	4.47975e-24	9.16634e-24	3.81932e-25	1
57116994	pepN	Rv2467	228.912	59.3554	1.94734	1.90894	10.1026	5.38023e-24	1.10029e-23	4.58455e-25	1
15610765	-	Rv3629c	196.863	43.5119	2.17771	2.13931	10.0883	6.22243e-24	1.27183e-23	5.29932e-25	1
15608983	-	Rv1846c	239.163	501.186	-1.06735	-1.10575	-10.0866	6.33214e-24	1.29356e-23	5.38983e-25	1
57116856	carB	Rv1384	227.247	58.7196	1.95235	1.91395	10.0834	6.53936e-24	1.33516e-23	5.56319e-25	1
15607179	-	Rv0037c	180.444	35.8769	2.33043	2.29203	10.0776	6.93777e-24	1.41574e-23	5.89894e-25	1
15608047	-	Rv0907	200.096	45.263	2.14428	2.10588	10.0701	7.4922e-24	1.52805e-23	6.36689e-25	1
15609782	-	Rv2645	336.381	120.005	1.487	1.4486	10.0655	7.84916e-24	1.59999e-23	6.66663e-25	1
15607792	rplL	Rv0652	231.442	489.374	-1.08029	-1.11869	-10.061	8.21416e-24	1.67349e-23	6.97287e-25	1
15608674	ileS	Rv1536	240.853	502.727	-1.06162	-1.10003	-10.0598	8.31837e-24	1.6938e-23	7.05752e-25	1
15608884	pknF	Rv1746	208.631	49.5824	2.07305	2.03465	10.0582	8.44981e-24	1.71963e-23	7.16516e-25	1
15610896	-	Rv3760	328.439	115.406	1.50891	1.47051	10.0581	8.46169e-24	1.72112e-23	7.17136e-25	1
15610467	sugI	Rv3331	231.176	61.1658	1.9182	1.8798	10.0481	9.36928e-24	1.9047e-23	7.93627e-25	1
15607381	-	Rv0240	270.207	82.1564	1.71762	1.67922	10.0475	9.42425e-24	1.91484e-23	7.97853e-25	1
15609441	-	Rv2304c	294.526	95.8425	1.61966	1.58126	10.0472	9.45512e-24	1.92008e-23	8.00034e-25	1
15608818	-	Rv1680	216.609	53.7211	2.01154	1.97314	10.0454	9.62286e-24	1.95309e-23	8.13789e-25	1
15609078	-	Rv1941	247.88	70.1406	1.82132	1.78292	10.0357	1.06222e-23	2.15476e-23	8.97819e-25	1
15607309	yrbE1B	Rv0168	275.268	550.084	-0.998816	-1.03722	-10.0309	1.11479e-23	2.26018e-23	9.41746e-25	1
15610964	-	Rv3828c	157.015	25.9111	2.59926	2.56086	10.0251	1.18291e-23	2.39701e-23	9.98756e-25	1
15608258	-	Rv1118c	234.646	63.2811	1.89064	1.85224	10.0226	1.21313e-23	2.45691e-23	1.02372e-24	1
15609585	valS	Rv2448c	214.829	53.0858	2.01679	1.97839	10.0216	1.22556e-23	2.48075e-23	1.03365e-24	1
15608333	fadD36	Rv1193	212.661	52.0408	2.03084	1.99244	10.0172	1.28026e-23	2.59008e-23	1.0792e-24	1
15607530	purT	Rv0389	166.117	30.0113	2.46862	2.43022	10.0096	1.38307e-23	2.79658e-23	1.16525e-24	1
57117041	gltX	Rv2992c	221.716	56.7259	1.96663	1.92823	10.0095	1.385e-23	2.79898e-23	1.16624e-24	1
15610836	-	Rv3700c	215.475	53.5553	2.00842	1.97002	10.0087	1.39633e-23	2.82036e-23	1.17515e-24	1
15610794	-	Rv3658c	161.914	28.173	2.52285	2.48445	10.0082	1.40311e-23	2.83255e-23	1.18023e-24	1
15610685	-	Rv3549c	235.143	63.8577	1.8806	1.8422	9.99615	1.58437e-23	3.19674e-23	1.33198e-24	1
15608804	cyp139	Rv1666c	230.567	61.4781	1.90704	1.86864	9.99458	1.60975e-23	3.24621e-23	1.35259e-24	1
15608372	-	Rv1232c	178.673	35.9043	2.3151	2.2767	9.98748	1.72929e-23	3.48542e-23	1.45226e-24	1
57116832	zwf1	Rv1121	229.75	61.2373	1.90758	1.86918	9.97877	1.88799e-23	3.80324e-23	1.58469e-24	1
57116853	-	Rv1364c	271.828	84.0357	1.69362	1.65522	9.97496	1.96179e-23	3.9498e-23	1.64575e-24	1
15607183	leuS	Rv0041	206.587	49.4632	2.06232	2.02392	9.97458	1.96923e-23	3.96266e-23	1.65111e-24	1
15609087	-	Rv1950c	202.869	47.649	2.09003	2.05163	9.97171	2.02708e-23	4.0769e-23	1.69871e-24	1
15608221	-	Rv1081c	235.663	64.4959	1.86945	1.83104	9.96585	2.15017e-23	4.32213e-23	1.80089e-24	1
15607720	-	Rv0580c	295.359	97.5189	1.59871	1.56031	9.9642	2.18635e-23	4.39253e-23	1.83022e-24	1
15608458	-	Rv1318c	215.726	54.2639	1.99114	1.95274	9.95642	2.36414e-23	4.74719e-23	1.978e-24	1
15609726	gabT	Rv2589	253.806	74.3935	1.77048	1.73208	9.95268	2.45479e-23	4.92659e-23	2.05275e-24	1
15608558	uvrC	Rv1420	224.6	58.8644	1.93189	1.89349	9.95261	2.45658e-23	4.92755e-23	2.05315e-24	1
15609412	-	Rv2275	134.067	17.0587	2.97438	2.93598	9.95201	2.47144e-23	4.95472e-23	2.06447e-24	1
15609540	lppR	Rv2403c	277.71	87.6673	1.66347	1.62507	9.95055	2.50798e-23	5.0253e-23	2.09388e-24	1
15610049	-	Rv2912c	158.692	27.3144	2.53849	2.50009	9.94347	2.69274e-23	5.39263e-23	2.24693e-24	1
15609094	-	Rv1957	242.629	68.5121	1.82432	1.78592	9.94033	2.77893e-23	5.56229e-23	2.31763e-24	1
15607328	-	Rv0187	223.699	58.5682	1.93337	1.89497	9.93783	2.84961e-23	5.70074e-23	2.37531e-24	1
15608741	hisA	Rv1603	250.265	72.726	1.78291	1.74451	9.9325	3.00636e-23	6.01113e-23	2.50464e-24	1
15609667	-	Rv2530c	227.264	60.5066	1.9092	1.8708	9.93047	3.06812e-23	6.13135e-23	2.55474e-24	1
15607550	ackA	Rv0409	201.818	47.5776	2.0847	2.0463	9.92916	3.10869e-23	6.20913e-23	2.58715e-24	1
15609860	-	Rv2723	285.533	92.4565	1.62681	1.58841	9.925	3.24114e-23	6.47026e-23	2.69595e-24	1
15609394	-	Rv2257c	217.151	55.3558	1.97189	1.93349	9.92385	3.27862e-23	6.54162e-23	2.72568e-24	1
15609057	-	Rv1920	261.574	79.062	1.72617	1.68776	9.92127	3.3645e-23	6.7094e-23	2.79559e-24	1
15610351	entC	Rv3215	203.114	48.3274	2.07137	2.03297	9.91902	3.44119e-23	6.85871e-23	2.8578e-24	1
15608436	thrB	Rv1296	217.841	55.7959	1.96505	1.92664	9.91616	3.54105e-23	7.054e-23	2.93918e-24	1
15609481	dgt	Rv2344c	212.694	53.1786	1.99986	1.96146	9.91537	3.56934e-23	7.10661e-23	2.9611e-24	1
15608516	-	Rv1376	175.481	35.1084	2.32143	2.28303	9.91448	3.60109e-23	7.16603e-23	2.98585e-24	1
15608791	argJ	Rv1653	231.806	63.0822	1.87761	1.83921	9.91399	3.61889e-23	7.19766e-23	2.99903e-24	1
15610274	pflA	Rv3138	271.597	84.7559	1.68008	1.64168	9.91241	3.67668e-23	7.30874e-23	3.04532e-24	1
15610917	rfbE	Rv3781	204.642	49.2179	2.05585	2.01745	9.90687	3.88639e-23	7.72154e-23	3.21732e-24	1
15609918	-	Rv2781c	277.91	88.3923	1.65262	1.61422	9.90629	3.90878e-23	7.76193e-23	3.23415e-24	1
15610949	-	Rv3813c	240.572	68.0147	1.82255	1.78415	9.89131	4.5403e-23	9.01123e-23	3.75469e-24	1
15609080	-	Rv1943c	197.03	45.7161	2.10764	2.06924	9.8813	5.01772e-23	9.95353e-23	4.14731e-24	1
15610147	pfkA	Rv3010c	257.98	77.6173	1.73281	1.69441	9.88025	5.07069e-23	1.00533e-22	4.18889e-24	1
15609203	cobI	Rv2066	190.89	42.7374	2.15917	2.12077	9.87968	5.09956e-23	1.01052e-22	4.21052e-24	1
57117071	-	Rv3198A	230.801	62.9838	1.8736	1.83519	9.87775	5.19893e-23	1.02967e-22	4.29031e-24	1
15608633	-	Rv1495	202.574	48.5879	2.05978	2.02138	9.86916	5.66392e-23	1.12118e-22	4.67158e-24	1
15607649	-	Rv0508	227.846	61.5439	1.88837	1.84997	9.86803	5.72762e-23	1.13319e-22	4.72164e-24	1
15609240	-	Rv2103c	226.315	60.757	1.89721	1.85881	9.86667	5.80593e-23	1.14808e-22	4.78368e-24	1
57116880	-	Rv1508A	201.634	48.1653	2.06568	2.02728	9.86486	5.91153e-23	1.16835e-22	4.86813e-24	1
15608384	lpqZ	Rv1244	196.864	45.8079	2.10353	2.06513	9.86455	5.92976e-23	1.17134e-22	4.88059e-24	1
15610557	-	Rv3421c	177.337	36.441	2.28286	2.24446	9.8641	5.95646e-23	1.17599e-22	4.89999e-24	1
15608834	recN	Rv1696	208.07	51.4018	2.01718	1.97878	9.86392	5.96703e-23	1.17746e-22	4.90611e-24	1
15607390	-	Rv0249c	327.532	117.975	1.47316	1.43476	9.86091	6.14894e-23	1.21273e-22	5.05304e-24	1
57116765	secE	Rv0638	305.17	585.226	-0.93938	-0.977781	-9.85464	6.54481e-23	1.29013e-22	5.37554e-24	1
15610074	drrB	Rv2937	283.878	92.5376	1.61716	1.57876	9.85252	6.68469e-23	1.31701e-22	5.48756e-24	1
15608605	fadE15	Rv1467c	239.393	67.8785	1.81836	1.77995	9.85101	6.78606e-23	1.33628e-22	5.56786e-24	1
15608346	fadD6	Rv1206	259.944	79.0997	1.71646	1.67805	9.84996	6.85705e-23	1.34956e-22	5.62317e-24	1
57116719	PPE5	Rv0304c	279.66	90.2643	1.63144	1.59304	9.84311	7.34023e-23	1.4439e-22	6.01625e-24	1
15609425	-	Rv2288	149.471	24.2026	2.62663	2.58823	9.83902	7.64501e-23	1.50307e-22	6.26279e-24	1
15610660	-	Rv3524	286.598	94.3622	1.60275	1.56435	9.83379	8.05308e-23	1.58247e-22	6.59365e-24	1
15609020	-	Rv1883c	289.06	562.381	-0.960181	-0.998582	-9.8303	8.33714e-23	1.63744e-22	6.82266e-24	1
15609964	-	Rv2827c	240.767	68.9121	1.80481	1.76641	9.8271	8.60572e-23	1.6893e-22	7.03879e-24	1
15608422	oppC	Rv1282c	214.748	55.2351	1.95899	1.92059	9.82487	8.7986e-23	1.72627e-22	7.1928e-24	1
15610575	-	Rv3439c	195.723	45.7575	2.09674	2.05834	9.81511	9.69287e-23	1.90073e-22	7.91973e-24	1
15608390	-	Rv1250	193.598	44.7499	2.11311	2.07471	9.81143	1.00538e-22	1.97048e-22	8.21034e-24	1
15609719	ppiB	Rv2582	228.791	62.7232	1.86696	1.82856	9.81035	1.01619e-22	1.99064e-22	8.29435e-24	1
15608142	-	Rv1002c	177.638	37.1107	2.25904	2.22063	9.80812	1.03888e-22	2.03402e-22	8.47511e-24	1
15607213	-	Rv0071	136.934	19.239	2.83137	2.79297	9.80802	1.03993e-22	2.03502e-22	8.47927e-24	1
57116954	-	Rv2188c	243.401	70.5764	1.78608	1.74768	9.80772	1.04302e-22	2.04001e-22	8.50008e-24	1
15607354	-	Rv0213c	201.474	48.7368	2.04751	2.00911	9.8034	1.08862e-22	2.1281e-22	8.86709e-24	1
15609887	-	Rv2750	256.609	77.9449	1.71905	1.68065	9.79728	1.15658e-22	2.25977e-22	9.41572e-24	1
15610796	-	Rv3660c	145.319	22.7822	2.67324	2.63484	9.79666	1.16366e-22	2.27242e-22	9.46844e-24	1
15610472	trpS	Rv3336c	237.513	67.5663	1.81363	1.77523	9.79419	1.19244e-22	2.32742e-22	9.69762e-24	1
15610572	glmS	Rv3436c	229.539	63.3219	1.85796	1.81956	9.79327	1.20335e-22	2.34749e-22	9.78124e-24	1
57117042	serA1	Rv2996c	202.553	49.4484	2.0343	1.9959	9.78736	1.27588e-22	2.48771e-22	1.03655e-23	1
15610388	alkB	Rv3252c	228.899	63.0546	1.86004	1.82164	9.78726	1.27716e-22	2.4889e-22	1.03704e-23	1
15607372	fadE4	Rv0231	217.15	56.9294	1.93144	1.89304	9.78456	1.3116e-22	2.55471e-22	1.06446e-23	1
15610678	-	Rv3542c	231.621	64.7266	1.83934	1.80094	9.7684	1.53862e-22	2.99534e-22	1.24806e-23	1
15609557	-	Rv2420c	260.638	80.5738	1.69366	1.65526	9.76765	1.55e-22	3.01593e-22	1.25664e-23	1
15610981	-	Rv3845	215.799	56.4728	1.93406	1.89566	9.76312	1.62093e-22	3.15231e-22	1.31347e-23	1
15607650	hemA	Rv0509	195.458	428.423	-1.13218	-1.17058	-9.76184	1.64148e-22	3.19063e-22	1.32943e-23	1
15608976	-	Rv1839c	209.151	53.1358	1.97679	1.93839	9.7557	1.74386e-22	3.38788e-22	1.41162e-23	1
15610872	-	Rv3736	219.658	58.5786	1.90681	1.86841	9.75442	1.76605e-22	3.42923e-22	1.42885e-23	1
15608773	-	Rv1635c	225.03	61.4408	1.87285	1.83445	9.75074	1.83122e-22	3.55395e-22	1.48082e-23	1
15609227	-	Rv2090	221.258	59.5115	1.89449	1.85609	9.7461	1.91683e-22	3.71818e-22	1.54924e-23	1
15610532	guaA	Rv3396c	200.182	48.8286	2.03551	1.99711	9.73376	2.16445e-22	4.19634e-22	1.74848e-23	1
15607674	menA	Rv0534c	203.789	50.6521	2.00839	1.96998	9.73334	2.17334e-22	4.21141e-22	1.75476e-23	1
15608473	-	Rv1333	246.48	73.2674	1.75023	1.71182	9.72735	2.30522e-22	4.46466e-22	1.86028e-23	1
15608728	-	Rv1590	236.309	67.7674	1.80201	1.76361	9.72496	2.36003e-22	4.56847e-22	1.90353e-23	1
15610553	groEL	Rv3417c	272.275	87.7211	1.63407	1.59567	9.72384	2.38605e-22	4.61646e-22	1.92353e-23	1
15608046	-	Rv0906	273.878	88.6608	1.62717	1.58877	9.72188	2.43258e-22	4.70408e-22	1.96004e-23	1
15611048	-	Rv3912	194.712	46.2413	2.07409	2.03569	9.72007	2.47599e-22	4.78556e-22	1.99399e-23	1
15609475	moeW	Rv2338c	248.455	74.5654	1.7364	1.698	9.71063	2.71645e-22	5.24762e-22	2.18651e-23	1
15608669	-	Rv1531	237.795	68.8431	1.78833	1.74993	9.70282	2.93276e-22	5.66259e-22	2.35942e-23	1
15607281	-	Rv0139	218.199	58.427	1.90094	1.86254	9.70129	2.97718e-22	5.7454e-22	2.39392e-23	1
15610443	deoD	Rv3307	171.849	35.5212	2.27439	2.23599	9.68783	3.39678e-22	6.5518e-22	2.72992e-23	1
15607562	-	Rv0421c	194.992	46.7918	2.05909	2.02069	9.68051	3.64899e-22	7.03466e-22	2.93112e-23	1
15610083	pks1	Rv2946c	187.412	43.0828	2.12103	2.08263	9.67697	3.77739e-22	7.27848e-22	3.03271e-23	1
15610609	bpoA	Rv3473c	185.97	42.4193	2.13228	2.09388	9.67284	3.93292e-22	7.57429e-22	3.15596e-23	1
15608097	purH	Rv0957	235.39	68.0261	1.79089	1.75249	9.66344	4.31119e-22	8.29855e-22	3.45774e-23	1
15609360	-	Rv2223c	204.978	52.0287	1.97809	1.93969	9.66217	4.36497e-22	8.39778e-22	3.49908e-23	1
15607673	fabH	Rv0533c	281.32	93.7852	1.58478	1.54638	9.66092	4.41878e-22	8.49696e-22	3.54041e-23	1
15610036	fdhD	Rv2899c	173.067	36.4525	2.24724	2.20884	9.64934	4.94716e-22	9.50814e-22	3.96113e-23	1
57116805	PE_PGRS16	Rv0977	207.221	53.3192	1.95845	1.92004	9.64931	4.94893e-22	9.50669e-22	3.96113e-23	1
15608596	-	Rv1458c	255.364	79.2058	1.68888	1.65048	9.64836	4.99489e-22	9.59009e-22	3.99588e-23	1
15608267	ppdK	Rv1127c	214.742	57.2779	1.90655	1.86815	9.64372	5.22586e-22	1.00284e-21	4.17852e-23	1
15610831	-	Rv3695	234.431	67.7674	1.7905	1.7521	9.64222	5.30272e-22	1.01707e-21	4.23782e-23	1
57116909	PPE25	Rv1787	98.4315	6.11018	4.00983	3.97143	9.64006	5.41553e-22	1.03818e-21	4.32578e-23	1
15610608	-	Rv3472	217.814	58.9456	1.88564	1.84724	9.63864	5.49105e-22	1.05213e-21	4.38387e-23	1
15610433	nei	Rv3297	212.343	56.1199	1.91982	1.88141	9.63562	5.65503e-22	1.08299e-21	4.51248e-23	1
15608044	accD3	Rv0904c	158.929	30.0581	2.40256	2.36416	9.63418	5.73492e-22	1.09774e-21	4.57391e-23	1
15609850	sthA	Rv2713	287.331	97.6775	1.55662	1.51822	9.6327	5.81777e-22	1.11303e-21	4.63763e-23	1
57116794	PPE13	Rv0878c	244.543	73.4147	1.73595	1.69755	9.63205	5.85488e-22	1.11956e-21	4.66484e-23	1
15607875	sigL	Rv0735	199.187	49.493	2.00882	1.97042	9.62419	6.32031e-22	1.20795e-21	5.03312e-23	1
15608014	-	Rv0874c	268.026	86.8543	1.6257	1.5873	9.61101	7.18434e-22	1.37238e-21	5.71828e-23	1
15607909	-	Rv0769	191.382	45.7226	2.06548	2.02707	9.61015	7.24446e-22	1.38317e-21	5.76321e-23	1
57116991	-	Rv2438A	188.702	44.4496	2.08587	2.04746	9.6046	7.64532e-22	1.45896e-21	6.07902e-23	1
15608066	-	Rv0926c	189.971	45.1153	2.07409	2.03569	9.601	7.91764e-22	1.51016e-21	6.29236e-23	1
15610671	-	Rv3535c	202.751	51.7172	1.97099	1.93259	9.58617	9.14166e-22	1.74274e-21	7.26145e-23	1
15610926	-	Rv3790	218.03	59.6999	1.86873	1.83033	9.58316	9.41229e-22	1.79343e-21	7.47264e-23	1
15608566	-	Rv1428c	237.019	69.9772	1.76005	1.72165	9.57724	9.96712e-22	1.89819e-21	7.90914e-23	1
15608347	folP2	Rv1207	275.738	91.7728	1.58716	1.54876	9.57534	1.0152e-21	1.93243e-21	8.05179e-23	1
15611022	mycP2	Rv3886c	181	41.0786	2.13953	2.10113	9.56374	1.13576e-21	2.16081e-21	9.00341e-23	1
15608795	argR	Rv1657	194.825	47.9524	2.0225	1.9841	9.56161	1.15936e-21	2.2046e-21	9.18588e-23	1
15608909	-	Rv1771	281.363	95.2535	1.56259	1.52419	9.55971	1.18084e-21	2.24431e-21	9.35131e-23	1
15608648	-	Rv1510	213.192	57.438	1.89207	1.85367	9.55833	1.1967e-21	2.2733e-21	9.47211e-23	1
15609773	-	Rv2636	166.982	34.4834	2.27572	2.23732	9.55316	1.25804e-21	2.38864e-21	9.95268e-23	1
15607938	cfp29	Rv0798c	224.743	63.6912	1.81911	1.78071	9.54758	1.32761e-21	2.51945e-21	1.04977e-22	1
15607217	-	Rv0075	218.029	60.1414	1.85809	1.81969	9.54503	1.36069e-21	2.58093e-21	1.07539e-22	1
15608581	-	Rv1443c	329.39	124.24	1.40666	1.36826	9.53985	1.43033e-21	2.71166e-21	1.12986e-22	1
57116897	PE_PGRS30	Rv1651c	228.748	65.9594	1.79411	1.75571	9.5383	1.45188e-21	2.75112e-21	1.1463e-22	1
15607782	mmaA4	Rv0642c	353.385	638.629	-0.853737	-0.892138	-9.53349	1.52079e-21	2.88025e-21	1.20011e-22	1
15610855	-	Rv3719	251.881	78.8461	1.67563	1.63723	9.52724	1.61521e-21	3.05753e-21	1.27398e-22	1
15608767	polA	Rv1629	207.157	54.6632	1.92209	1.88368	9.52495	1.65122e-21	3.12413e-21	1.30172e-22	1
15607353	nadR	Rv0212c	219.3	61.0743	1.84427	1.80586	9.52286	1.68479e-21	3.18604e-21	1.32752e-22	1
15607440	-	Rv0299	241.562	486.449	-1.0099	-1.0483	-9.51512	1.81502e-21	3.4306e-21	1.42942e-22	1
15607963	-	Rv0823c	236.697	479.411	-1.01822	-1.05662	-9.50728	1.95714e-21	3.69737e-21	1.54058e-22	1
15607708	cyp135B1	Rv0568	182.645	402.306	-1.13926	-1.17766	-9.50507	1.99909e-21	3.77473e-21	1.57281e-22	1
15610570	-	Rv3434c	185.84	44.1342	2.07409	2.03569	9.49602	2.18076e-21	4.1157e-21	1.71488e-22	1
15607920	hemH	Rv0780	196.54	49.5748	1.98714	1.94874	9.49043	2.30081e-21	4.34008e-21	1.80837e-22	1
15608224	-	Rv1084	172.948	37.9055	2.18986	2.15146	9.48936	2.3245e-21	4.38258e-21	1.82519e-22	1
15608246	-	Rv1106c	297.468	105.761	1.49193	1.45353	9.48936	2.32453e-21	4.38044e-21	1.82519e-22	1
[truncated: 1,770 more rows]

## Sheet: sz9610R vs sz9610
PID	Gene	Synonym	RPKM(sz9610R)	RPKM(sz9610)	log2(Fold_change)	log2(Fold_change) normalized	z-score	p-value	q-value(Benjamini et al. 1995)	q-value(Storey et al. 2003)	Signature(p-value < 0.001)
15608337	esxK	Rv1197	1899.96	11877.2	-2.64415	-2.29101	-77.9012	0	0	0	1
57116840	PE13	Rv1195	1345.11	9347.76	-2.79689	-2.44375	-71.741	0	0	0	1
15607700	-	Rv0560c	4164.96	41.8363	6.6374	6.99054	70.2816	0	0	0	1
15608876	-	Rv1738	22800.4	14749.5	0.62839	0.981531	66.1102	0	0	0	1
15608872	-	Rv1734c	13523.3	7491.64	0.852091	1.20523	59.843	0	0	0	1
15611010	esxB	Rv3874	29201.3	54173.5	-0.891558	-0.538417	-54.1115	0	0	0	1
15607699	-	Rv0559c	3388.62	808.069	2.06815	2.42129	48.5033	0	0	0	1
57116786	desA1	Rv0824c	934.517	5055.2	-2.43548	-2.08234	-47.8214	0	0	0	1
15608338	esxL	Rv1198	792.177	4432.2	-2.48413	-2.13099	-45.4313	0	0	0	1
15608950	-	Rv1813c	2009.19	7172.33	-1.83583	-1.48269	-45.0431	0	0	0	1
15609843	-	Rv2706c	474.755	3472.9	-2.87089	-2.51775	-44.4186	0	0	0	1
15610405	-	Rv3269	419.272	3252.32	-2.95551	-2.60237	-43.7798	0	0	0	1
57116841	PPE18	Rv1196	664.122	3571.72	-2.4271	-2.07396	-40.0783	0	0	0	1
15608780	rpmI	Rv1642	2739.75	7860.94	-1.52066	-1.16752	-39.2361	0	0	0	1
15608365	-	Rv1225c	1532.73	173.96	3.13927	3.49241	39.0544	0	0	0	1
15608366	-	Rv1226c	1173.1	25.6051	5.51775	5.87089	38.0274	0	0	0	1
15609484	esxP	Rv2347c	875.627	3857	-2.13909	-1.78595	-37.7065	0	0	0	1
15608779	infC	Rv1641	3165.62	8386.03	-1.4055	-1.05236	-37.2757	4.07054e-304	8.46671e-302	2.62644e-302	1
57116837	PE11	Rv1169c	96.8743	1490.3	-3.94334	-3.5902	-34.4366	7.15708e-260	1.41032e-257	4.37492e-258	1
15608364	tatB	Rv1224	1798.36	462.141	1.96028	2.31342	34.3822	4.65528e-259	8.71469e-257	2.70336e-257	1
15608942	-	Rv1805c	1864.32	502.684	1.89092	2.24406	34.3692	7.2748e-259	1.29699e-256	4.02336e-257	1
57116754	ubiE	Rv0558	1116.57	108.797	3.35936	3.7125	34.1047	6.28967e-255	1.07039e-252	3.32042e-253	1
15607392	hsp	Rv0251c	1400.49	273.535	2.35614	2.70928	33.1718	2.75008e-241	4.47665e-239	1.38869e-239	1
15609168	hspX	Rv2031c	19400.5	17667.5	0.134997	0.488138	33.0385	2.27566e-239	3.55003e-237	1.10124e-237	1
15609797	-	Rv2660c	7804.46	5869.92	0.410958	0.764099	31.0504	1.12503e-211	1.68484e-209	5.2265e-210	1
15608362	-	Rv1222	2992.22	1487.86	1.00798	1.36112	30.7971	2.86882e-208	4.13111e-206	1.2815e-206	1
15608234	desA2	Rv1094	1084.05	3633.2	-1.74481	-1.39167	-30.536	8.68357e-205	1.20412e-202	3.73527e-203	1
15610719	-	Rv3583c	2050.43	5452.96	-1.41111	-1.05797	-30.1567	8.76864e-200	1.17249e-197	3.63716e-198	1
15609917	ald	Rv2780	79.6431	1135.5	-3.83363	-3.48049	-29.6985	8.0402e-194	1.03802e-191	3.22001e-192	1
57116844	htrA	Rv1223	1802.05	655.805	1.4583	1.81144	29.4016	5.23835e-190	6.53747e-188	2.02797e-188	1
15609133	-	Rv1996	2243.35	5682.43	-1.34085	-0.987711	-29.0963	4.00056e-186	4.83164e-184	1.49881e-184	1
15607221	-	Rv0079	2969.7	1620.9	0.873518	1.22666	28.3033	3.14713e-176	3.68214e-174	1.14223e-174	1
15608621	fabG1	Rv1483	2040.49	5053.15	-1.30827	-0.95513	-26.6774	8.60647e-157	9.76443e-155	3.029e-155	1
15610406	ctpC	Rv3270	217.922	1368.91	-2.65114	-2.298	-26.4297	6.25176e-154	6.88429e-152	2.13556e-152	1
15608107	-	Rv0967	458.735	1888.18	-2.04126	-1.68812	-25.3499	9.00717e-142	9.6351e-140	2.98888e-140	1
15610599	-	Rv3463	60.1088	831.003	-3.78921	-3.43607	-25.2747	6.05723e-141	6.29952e-139	1.95416e-139	1
57116945	PE22	Rv2107	534.798	2047.27	-1.93664	-1.5835	-25.2151	2.73912e-140	2.7717e-138	8.59801e-139	1
15610977	bfrB	Rv3841	2764.87	6100.48	-1.14171	-0.788571	-24.9223	4.26393e-137	4.20109e-135	1.30321e-135	1
15609849	-	Rv2712c	1003.53	291.53	1.78337	2.13651	24.4529	4.68764e-132	4.50014e-130	1.39598e-130	1
15608781	rplT	Rv1643	1669.87	4155.73	-1.31536	-0.962223	-24.3342	8.5156e-131	7.97061e-129	2.47254e-129	1
15608536	-	Rv1398c	5449.31	4288.04	0.345756	0.698897	23.9739	5.20937e-127	4.75705e-125	1.47567e-125	1
57116946	PPE36	Rv2108	347.218	1510.04	-2.12068	-1.76754	-23.4091	3.45025e-121	3.07565e-119	9.5409e-120	1
15608367	-	Rv1227c	525.535	54.3587	3.27321	3.62635	23.196	4.99746e-119	4.35128e-117	1.3498e-117	1
57116728	pyrE	Rv0382c	641.619	113.205	2.50278	2.85592	23.0692	9.43146e-118	8.02531e-116	2.48951e-116	1
15610339	lipV	Rv3203	470.825	34.46	3.7722	4.12534	22.907	3.95436e-116	3.29003e-114	1.02059e-114	1
15607849	rpmC	Rv0709	1181.71	3124.23	-1.40262	-1.04948	-22.6576	1.17311e-113	9.54808e-112	2.96188e-112	1
15609762	-	Rv2625c	204.932	1069	-2.38305	-2.02991	-21.6111	1.4135e-103	1.12598e-101	3.49289e-102	1
15610990	ethA	Rv3854c	119.155	831.45	-2.80279	-2.44965	-21.3848	1.85117e-101	1.44391e-99	4.47911e-100	1
15607963	-	Rv0823c	375.85	1440.29	-1.93812	-1.58498	-21.1598	2.24032e-99	1.71178e-97	5.31008e-98	1
15607519	-	Rv0378	375.036	20.7822	4.17361	4.52675	20.9258	3.11467e-97	2.33226e-95	7.23485e-96	1
15609144	fdxA	Rv2007c	4364.97	3493.11	0.321459	0.6746	20.7865	5.73926e-96	4.21329e-94	1.30699e-94	1
15608108	-	Rv0968	533.874	1735.94	-1.70115	-1.34801	-20.5881	3.51146e-94	2.52825e-92	7.84282e-93	1
15608368	lpqX	Rv1228	547.915	110.931	2.30428	2.65742	20.5305	1.15054e-93	8.1276e-92	2.52124e-92	1
15610341	-	Rv3205c	723.266	216.292	1.74155	2.09469	20.4993	2.18614e-93	1.51572e-91	4.70188e-92	1
15610598	infA	Rv3462c	3962.9	7441.76	-0.909086	-0.555945	-20.2201	6.51665e-91	4.43606e-89	1.3761e-89	1
15609763	-	Rv2626c	1792.33	3966.19	-1.14592	-0.792777	-20.1705	1.77953e-90	1.18974e-88	3.69066e-89	1
15609850	sthA	Rv2713	426.6	70.4999	2.59719	2.95033	19.1161	1.85329e-81	1.21732e-79	3.77621e-80	1
15607524	-	Rv0383c	862.443	359.739	1.26148	1.61462	18.7532	1.82231e-78	1.17633e-76	3.64907e-77	1
57116989	PE25	Rv2431c	699.989	1932.61	-1.46514	-1.112	-18.67	8.67971e-78	5.50794e-76	1.7086e-76	1
15607282	-	Rv0140	301.687	1136.26	-1.91316	-1.56002	-18.5769	4.94563e-77	3.08608e-75	9.57323e-76	1
15609848	ideR	Rv2711	1777.18	1163.4	0.611248	0.964388	18.0061	1.74621e-72	1.07177e-70	3.32472e-71	1
15609695	-	Rv2558	990.044	482.616	1.03662	1.38976	17.983	2.64581e-72	1.59773e-70	4.95626e-71	1
15608941	-	Rv1804c	490.767	125.805	1.96385	2.31699	17.9706	3.30864e-72	1.96628e-70	6.09953e-71	1
15610597	rpmJ	Rv3461c	2254.77	4493.92	-0.994995	-0.641854	-17.8492	2.93298e-71	1.71579e-69	5.32251e-70	1
15610554	groES	Rv3418c	350.377	1190.21	-1.76423	-1.41109	-17.6479	1.05539e-69	6.07902e-68	1.88576e-68	1
15607522	-	Rv0381c	343.285	52.447	2.71047	3.06362	17.46	2.88718e-68	1.63782e-66	5.08063e-67	1
15610086	-	Rv2949c	504.303	1468.04	-1.54152	-1.18838	-17.158	5.47402e-66	3.05892e-64	9.48898e-65	1
15607845	rpsS	Rv0705	1324.45	2910.8	-1.13602	-0.782879	-17.0861	1.8836e-65	1.03709e-63	3.21711e-64	1
15609129	ctpG	Rv1992c	857.092	409.703	1.06487	1.41801	16.9879	1.01024e-64	5.48166e-63	1.70045e-63	1
15607521	-	Rv0380c	326.508	50.8448	2.68294	3.03609	16.9557	1.74761e-64	9.3472e-63	2.89957e-63	1
15609800	-	Rv2663	378.078	1207.63	-1.67543	-1.32228	-16.9165	3.40186e-64	1.79388e-62	5.56475e-63	1
15609341	-	Rv2204c	1960.24	3907.17	-0.995092	-0.641951	-16.6413	3.49754e-62	1.81872e-60	5.6418e-61	1
15607850	rpsQ	Rv0710	899.403	2144.52	-1.25362	-0.900476	-16.5228	2.51654e-61	1.29067e-59	4.00376e-60	1
15607726	-	Rv0586	125.591	637.062	-2.3427	-1.98956	-16.4645	6.60318e-61	3.34085e-59	1.03636e-59	1
57116852	PPE19	Rv1361c	184.151	770.717	-2.06531	-1.71217	-16.3529	4.15092e-60	2.07214e-58	6.42793e-59	1
15608871	-	Rv1733c	2223.21	1691.55	0.394301	0.747442	16.2115	4.17959e-59	2.059e-57	6.38716e-58	1
15608370	-	Rv1230c	345.682	71.6994	2.26941	2.62255	16.19	5.937e-59	2.88677e-57	8.95497e-58	1
15609834	dut	Rv2697c	645.994	271.61	1.24999	1.60313	16.1455	1.22165e-58	5.86392e-57	1.81903e-57	1
15607250	-	Rv0108c	1603.5	1099.4	0.544507	0.897647	16.1041	2.38853e-58	1.13198e-56	3.51149e-57	1
57116836	PPE17	Rv1168c	115.95	598.865	-2.36873	-2.01559	-16.0991	2.58651e-58	1.21049e-56	3.75502e-57	1
15609760	TB31.7	Rv2623	3692.05	6506.76	-0.817516	-0.464375	-16.0406	6.6553e-58	3.07623e-56	9.54268e-57	1
15607222	-	Rv0080	2119.31	1604.05	0.401868	0.755009	15.9665	2.18564e-57	9.97929e-56	3.09565e-56	1
15607843	rplW	Rv0703	1673.12	3378.39	-1.0138	-0.660656	-15.87	1.02194e-56	4.60983e-55	1.43e-55	1
15607704	gpsA	Rv0564c	387.559	101.364	1.93487	2.28802	15.8489	1.43172e-56	6.38137e-55	1.97955e-55	1
15607525	clpB	Rv0384c	999.078	565.837	0.820209	1.17335	15.8353	1.77658e-56	7.82532e-55	2.42747e-55	1
57117038	fadD26	Rv2930	321.691	1038.42	-1.69064	-1.3375	-15.8245	2.1102e-56	9.18674e-55	2.84979e-55	1
15609794	-	Rv2657c	739.42	355.009	1.05854	1.41168	15.7247	1.02435e-55	4.40825e-54	1.36747e-54	1
15610407	-	Rv3271c	287.653	963.475	-1.74392	-1.39078	-15.7037	1.42624e-55	6.068e-54	1.88234e-54	1
15609640	scoB	Rv2503c	78.707	484.831	-2.62292	-2.26978	-15.6087	6.35135e-55	2.67185e-53	8.28827e-54	1
15608369	mrp	Rv1229c	437.8	139.301	1.65207	2.00521	15.5047	3.22589e-54	1.34197e-52	4.16289e-53	1
15609169	acg	Rv2032	1916.98	1466.28	0.386677	0.739818	14.9175	2.53593e-50	1.04335e-48	3.23656e-49	1
15610160	-	Rv3023c	72.5382	441.001	-2.60397	-2.25083	-14.8106	1.25109e-49	5.09139e-48	1.57939e-48	1
57116921	PPE32	Rv1808	242.433	35.6339	2.76627	3.11941	14.7959	1.55619e-49	6.26493e-48	1.94343e-48	1
15610252	-	Rv3115	78.3632	455.326	-2.53865	-2.18551	-14.7789	2.00307e-49	7.9782e-48	2.4749e-48	1
15610596	rpsM	Rv3460c	1369.8	2797.41	-1.03012	-0.676982	-14.7525	2.96497e-49	1.16851e-47	3.62481e-48	1
15608535	-	Rv1397c	1729.21	3363.64	-0.959909	-0.606768	-14.6804	8.60346e-49	3.35535e-47	1.04085e-47	1
15609142	-	Rv2005c	752.544	399.191	0.914695	1.26784	14.6071	2.52993e-48	9.76502e-47	3.02918e-47	1
15610756	esxW	Rv3620c	767.098	1786.43	-1.2196	-0.866456	-14.5945	3.04556e-48	1.16353e-46	3.60935e-47	1
15608187	-	Rv1047	77.5939	445.468	-2.52131	-2.16817	-14.5457	6.2204e-48	2.35244e-46	7.28759e-47	1
15608518	-	Rv1378c	51.8684	375.451	-2.8557	-2.50256	-14.5451	6.27474e-48	2.34926e-46	7.28759e-47	1
15610259	-	Rv3122	435.369	157.543	1.46649	1.81963	14.4893	1.41533e-47	5.24654e-46	1.61473e-46	1
15610387	rubA	Rv3251c	75.1132	437.106	-2.54085	-2.18771	-14.4892	1.41812e-47	5.20532e-46	1.61473e-46	1
15607492	grpE	Rv0351	1385.58	2795.83	-1.01279	-0.659645	-14.414	4.2271e-47	1.53653e-45	4.76642e-46	1
15608235	phoH2	Rv1095	253.046	833.315	-1.71946	-1.36632	-14.4081	4.60474e-47	1.65771e-45	5.14232e-46	1
15609649	-	Rv2512c	77.7038	436.226	-2.48902	-2.13588	-14.2592	3.92959e-46	1.40118e-44	4.34656e-45	1
57116727	secE2	Rv0379	388.629	131.717	1.56095	1.9141	14.166	1.48662e-45	5.25087e-44	1.62886e-44	1
15610388	alkB	Rv3252c	43.9668	339.754	-2.95001	-2.59686	-14.1249	2.66751e-45	9.3338e-44	2.89541e-44	1
15610769	-	Rv3633	549.592	249.73	1.13799	1.49113	14.1228	2.74768e-45	9.5253e-44	2.95482e-44	1
15610340	-	Rv3204	244.294	45.2318	2.43321	2.78635	14.0551	7.16715e-45	2.46182e-43	7.63674e-44	1
57117008	PE_PGRS45	Rv2615c	259.482	54.2309	2.25845	2.61159	13.9945	1.68504e-44	5.73526e-43	1.77912e-43	1
15610978	glpQ1	Rv3842c	1179.77	2427.52	-1.04098	-0.68784	-13.9346	3.90394e-44	1.31679e-42	4.08477e-43	1
57116714	PPE3	Rv0280	154.873	606.299	-1.96895	-1.61581	-13.9177	4.94899e-44	1.65438e-42	5.132e-43	1
15609664	-	Rv2527	582.432	1423.11	-1.28889	-0.935751	-13.8979	6.52702e-44	2.16258e-42	6.70848e-43	1
15608130	-	Rv0990c	379.339	130.79	1.53623	1.88937	13.8742	9.08011e-44	2.9821e-42	9.25069e-43	1
15610385	-	Rv3249c	74.6202	415.301	-2.47652	-2.12338	-13.8615	1.08402e-43	3.5292e-42	1.09478e-42	1
57116922	PPE33	Rv1809	256.096	54.9244	2.22117	2.57431	13.7932	2.79937e-43	9.03521e-42	2.80279e-42	1
15608129	grcC2	Rv0989c	266.753	61.7197	2.1117	2.46484	13.7369	6.10572e-43	1.95383e-41	6.06092e-42	1
15607518	-	Rv0377	192.824	24.0792	3.00142	3.35457	13.6234	2.90551e-42	9.21885e-41	2.85976e-41	1
15609847	sigB	Rv2710	3005.31	2681.8	0.164313	0.517454	13.5866	4.80653e-42	1.51224e-40	4.69108e-41	1
15608875	narK2	Rv1737c	1825.72	1456	0.326455	0.679595	13.513	1.31117e-41	4.09086e-40	1.26901e-40	1
15607189	-	Rv0047c	96.2415	456.692	-2.24649	-1.89335	-13.4885	1.82813e-41	5.65664e-40	1.75473e-40	1
[truncated: 3,648 more rows]

## Sheet: sz596R vs sz596
PID	Gene	Synonym	RPKM(sz596R)	RPKM(sz596)	log2(Fold_change)	log2(Fold_change) normalized	z-score	p-value	q-value(Benjamini et al. 1995)	q-value(Storey et al. 2003)	Signature(p-value < 0.001)
[truncated: 3,769 more rows]

[truncated: 2 more sheets: sz6213R vs sz6213, wx6R vs wx6]
